# Supplementary material for: Dynamics of replication origin over-activation
Source: Nat Commun. 2021 Jun 8;12:3448. doi: 10.1038/s41467-021-23835-0 (PMC8187443; doi:10.1038/s41467-021-23835-0)
Supplement: Supplementary file 4 — Source Data [file 41467_2021_23835_MOESM4_ESM.zip]

Archive with 33 entries (30 files):
- source data 051221/
- source data 051221/Supplementary Fig. 10d MCM2_vs_random.xlsx
- __MACOSX/
- __MACOSX/source data 051221/
- __MACOSX/source data 051221/._Supplementary Fig. 10d MCM2_vs_random.xlsx
- source data 051221/Supplementary Fig. 4a pRPA_gammaH2AX_nuclei size.xlsx
- __MACOSX/source data 051221/._Supplementary Fig. 4a pRPA_gammaH2AX_nuclei size.xlsx
- source data 051221/.DS_Store
- __MACOSX/source data 051221/._.DS_Store
- source data 051221/Fig. 1h MLN4924 asymmetric forks.xlsx
- __MACOSX/source data 051221/._Fig. 1h MLN4924 asymmetric forks.xlsx
- source data 051221/Uncroped blot.pdf
- __MACOSX/source data 051221/._Uncroped blot.pdf
- source data 051221/Supplementary Fig. 5a feature_widths.xlsx
- __MACOSX/source data 051221/._Supplementary Fig. 5a feature_widths.xlsx
- source data 051221/Supplementary Fig. 5c MLN1_vs_eigen_score.xlsx
- __MACOSX/source data 051221/._Supplementary Fig. 5c MLN1_vs_eigen_score.xlsx
- source data 051221/Fig. 5c CDT1_control_and_rereplication_signals.xlsx
- __MACOSX/source data 051221/._Fig. 5c CDT1_control_and_rereplication_signals.xlsx
- source data 051221/Fig. 1g MLNN4924 fork rate and originn distance.xlsx
- __MACOSX/source data 051221/._Fig. 1g MLNN4924 fork rate and originn distance.xlsx
- source data 051221/Supplementary Fig. 10c MCM2_control_and_rereplication_signal_strengths.xlsx
- __MACOSX/source data 051221/._Supplementary Fig. 10c MCM2_control_and_rereplication_signal_strengths.xlsx
- source data 051221/Supplementary Fig. 3e CDT1OE fork rate and origin distannce.xlsx
- __MACOSX/source data 051221/._Supplementary Fig. 3e CDT1OE fork rate and origin distannce.xlsx
- source data 051221/Supplementary Fig. 9c CDT1_vs_random.xlsx
- __MACOSX/source data 051221/._Supplementary Fig. 9c CDT1_vs_random.xlsx
- source data 051221/Supplementary Fig. 3f CDT1OE_asymmetric forks.xlsx
- __MACOSX/source data 051221/._Supplementary Fig. 3f CDT1OE_asymmetric forks.xlsx
- source data 051221/Fig. 2e Eigen_vs_replication_timing.xlsx
- __MACOSX/source data 051221/._Fig. 2e Eigen_vs_replication_timing.xlsx
- source data 051221/Fig. 4c DNA amplification_score.xlsx
- __MACOSX/source data 051221/._Fig. 4c DNA amplification_score.xlsx
