# Supplementary material for: Dynamics of replication origin over-activation
Source: Nat Commun. 2021 Jun 8;12:3448. doi: 10.1038/s41467-021-23835-0 (PMC8187443; doi:10.1038/s41467-021-23835-0)
Supplement: Supplementary file 4 — Source Data [file 41467_2021_23835_MOESM4_ESM.zip › source data 051221/Supplementary Fig. 10d MCM2_vs_random.xlsx]

## Sheet: FigS10D_MCM2_vs_random
coordinate	Type (C1_139 is regular replication control, M1_139 is re-replication)	Signal	Binding site
chr1:16602-16932	C1_139	0.927745	MCM2
chr1:21479-21981	C1_139	1.39399	MCM2
chr1:59025-63278	C1_139	0.452483	random
chr1:79079-79766	C1_139	0.763957	MCM2
chr1:107095-108142	C1_139	0.417732	random
chr1:132425-134213	C1_139	0.391379	random
chr1:138693-139598	C1_139	1.06321	MCM2
chr1:144973-145326	C1_139	0.991197	random
chr1:207068-207475	C1_139	0	random
chr1:229780-230349	C1_139	0.538059	random
chr1:325756-326938	C1_139	0.444026	MCM2
chr1:331151-331742	C1_139	0.444026	MCM2
chr1:346990-348020	C1_139	0.212313	random
chr1:459722-460507	C1_139	0.7243	MCM2
chr1:533193-534202	C1_139	0.043346	MCM2
chr1:563537-564339	C1_139	0.163603	random
chr1:587012-588313	C1_139	0.100853	random
chr1:606914-607218	C1_139	0	random
chr1:622001-622634	C1_139	0.34547	random
chr1:640622-640902	C1_139	0	random
chr1:659191-660595	C1_139	0.467271	MCM2
chr1:661471-665164	C1_139	0.473724	MCM2
chr1:681895-682277	C1_139	1.14494	random
chr1:762327-763529	C1_139	0.400251	MCM2
chr1:765458-765748	C1_139	0.904894	MCM2
chr1:767631-767917	C1_139	0.764625	MCM2
chr1:779963-780206	C1_139	0.539957	MCM2
chr1:800397-800758	C1_139	0.969231	MCM2
chr1:811273-812127	C1_139	0.460924	MCM2
chr1:837512-838882	C1_139	0.478867	MCM2
chr1:841017-842577	C1_139	1.06538	MCM2
chr1:844234-847171	C1_139	0.28294	MCM2
chr1:850668-852390	C1_139	0.58417	MCM2
chr1:854249-856303	C1_139	0.425867	MCM2
chr1:857801-859165	C1_139	0.801623	MCM2
chr1:861015-861567	C1_139	0.475397	MCM2
chr1:863507-865995	C1_139	0.421896	MCM2
chr1:869048-870143	C1_139	0.119826	MCM2
chr1:880572-880859	C1_139	0.304784	MCM2
chr1:880994-882556	C1_139	0.308004	MCM2
chr1:883618-885263	C1_139	0.398814	MCM2
chr1:885967-886390	C1_139	0.930565	random
chr1:887580-889867	C1_139	0.669339	MCM2
chr1:894178-895232	C1_139	0.124487	MCM2
chr1:895368-896166	C1_139	0.274039	MCM2
chr1:898531-901384	C1_139	0.429241	MCM2
chr1:907356-910519	C1_139	0.345689	MCM2
chr1:915614-916991	C1_139	0.254098	MCM2
chr1:917073-918832	C1_139	0.422695	MCM2
chr1:918910-919637	C1_139	0.541443	MCM2
chr1:930959-933069	C1_139	0.414564	MCM2
chr1:933324-935460	C1_139	0.081904	MCM2
chr1:938098-942356	C1_139	0.482766	MCM2
chr1:945119-945641	C1_139	0.418932	MCM2
chr1:956354-958853	C1_139	0.805075	MCM2
chr1:970467-973818	C1_139	0.691745	MCM2
chr1:974868-976183	C1_139	0.432377	MCM2
chr1:976828-984472	C1_139	0.560725	MCM2
chr1:988403-989776	C1_139	0.414112	MCM2
chr1:993370-995641	C1_139	0.519985	MCM2
chr1:995769-996245	C1_139	0.551301	MCM2
chr1:998096-1001090	C1_139	0.423634	MCM2
chr1:1001852-1004010	C1_139	0.344542	MCM2
chr1:1009367-1011983	C1_139	0.267502	MCM2
chr1:1018353-1023585	C1_139	0.359456	MCM2
chr1:1023657-1026245	C1_139	0.304195	MCM2
chr1:1038824-1039250	C1_139	0.616008	MCM2
chr1:1040612-1040907	C1_139	1.33434	MCM2
chr1:1043323-1044584	C1_139	1.24863	MCM2
chr1:1047362-1048627	C1_139	0.760636	MCM2
chr1:1049170-1049956	C1_139	0.333867	MCM2
chr1:1055721-1061114	C1_139	0.689339	MCM2
chr1:1063362-1064981	C1_139	0.270145	MCM2
chr1:1065265-1065648	C1_139	0.799363	random
chr1:1074055-1082199	C1_139	0.370558	MCM2
chr1:1083977-1085686	C1_139	0.690981	MCM2
chr1:1086662-1087306	C1_139	0.611225	MCM2
chr1:1087391-1088056	C1_139	0.789231	MCM2
chr1:1092072-1093203	C1_139	0.270695	MCM2
chr1:1100914-1101174	C1_139	0	MCM2
chr1:1102104-1104038	C1_139	0.113073	MCM2
chr1:1104116-1104782	C1_139	0.197011	MCM2
chr1:1106464-1108079	C1_139	0.297896	MCM2
chr1:1112267-1112881	C1_139	1.21095	MCM2
chr1:1113005-1115100	C1_139	0.375779	MCM2
chr1:1115175-1121115	C1_139	0.441783	MCM2
chr1:1132426-1136719	C1_139	0.387139	MCM2
chr1:1136779-1139901	C1_139	0.16811	MCM2
chr1:1147090-1150797	C1_139	0.283161	MCM2
chr1:1151524-1156529	C1_139	0.36702	MCM2
chr1:1157776-1160089	C1_139	0.680725	MCM2
chr1:1169113-1171033	C1_139	0.478369	MCM2
chr1:1171090-1180061	C1_139	0.336397	MCM2
chr1:1180833-1183479	C1_139	0.165293	MCM2
chr1:1194663-1195345	C1_139	0.513039	MCM2
chr1:1197873-1198273	C1_139	0.328024	MCM2
chr1:1200672-1201699	C1_139	0.38328	MCM2
chr1:1213990-1215215	C1_139	0.499846	MCM2
chr1:1226557-1227500	C1_139	0.139141	random
chr1:1227664-1228663	C1_139	0.394023	MCM2
chr1:1229201-1230643	C1_139	0.151652	MCM2
chr1:1233209-1235951	C1_139	0.366864	MCM2
chr1:1236749-1237367	C1_139	0.424627	MCM2
chr1:1238283-1239206	C1_139	0.331696	MCM2
chr1:1241637-1242660	C1_139	0.384779	random
chr1:1246034-1246913	C1_139	0.199029	MCM2
chr1:1247620-1250880	C1_139	0.4159	MCM2
chr1:1264331-1265541	C1_139	0.759064	MCM2
chr1:1265725-1266769	C1_139	0.167573	MCM2
chr1:1270770-1276716	C1_139	0.500183	MCM2
chr1:1276942-1279052	C1_139	0.518206	MCM2
chr1:1286791-1288450	C1_139	0.57999	MCM2
chr1:1289124-1291308	C1_139	0.280362	MCM2
chr1:1291441-1293018	C1_139	0.388276	MCM2
chr1:1294754-1296291	C1_139	0.853674	MCM2
chr1:1305932-1307729	C1_139	0.243386	MCM2
chr1:1310569-1311171	C1_139	0.290608	MCM2
chr1:1313329-1313584	C1_139	0.343032	MCM2
chr1:1319282-1319824	C1_139	0.726253	MCM2
chr1:1320653-1321622	C1_139	0.451358	random
chr1:1333632-1334816	C1_139	0.369397	MCM2
chr1:1339440-1339812	C1_139	0.235143	MCM2
chr1:1355187-1355585	C1_139	0	MCM2
chr1:1359045-1360448	C1_139	0.904034	MCM2
chr1:1360894-1363009	C1_139	0.971923	MCM2
chr1:1365166-1367222	C1_139	0.40418	MCM2
chr1:1379502-1380120	C1_139	0.778482	MCM2
chr1:1388324-1388658	C1_139	0.261896	MCM2
chr1:1389271-1393222	C1_139	0.520278	MCM2
chr1:1393500-1393821	C1_139	1.36251	MCM2
chr1:1397170-1398724	C1_139	0.591034	MCM2
chr1:1411424-1413545	C1_139	0.721725	MCM2
chr1:1413641-1416717	C1_139	1.74889	MCM2
chr1:1416844-1418017	C1_139	0.149144	MCM2
chr1:1424684-1426604	C1_139	0.387251	MCM2
chr1:1432975-1434196	C1_139	0.823866	MCM2
chr1:1438668-1440332	C1_139	0.762236	MCM2
chr1:1445314-1446124	C1_139	0.75594	MCM2
chr1:1452376-1453058	C1_139	0.256519	MCM2
chr1:1456601-1457111	C1_139	0.686064	MCM2
chr1:1457777-1459706	C1_139	0.272078	MCM2
chr1:1461474-1463377	C1_139	0.321761	MCM2
chr1:1463549-1465487	C1_139	0.31595	MCM2
chr1:1468824-1472784	C1_139	0.276115	MCM2
chr1:1475150-1476289	C1_139	0.153596	MCM2
chr1:1481213-1481533	C1_139	0.136677	MCM2
chr1:1486875-1487637	C1_139	0.459176	MCM2
chr1:1489693-1491154	C1_139	0.508913	MCM2
chr1:1498004-1498503	C1_139	0.262945	MCM2
chr1:1503018-1503393	C1_139	0.466523	MCM2
chr1:1509800-1510012	C1_139	0.206304	MCM2
chr1:1518838-1520076	C1_139	0.459269	MCM2
chr1:1522200-1522972	C1_139	0.566536	MCM2
chr1:1527999-1528374	C1_139	0.699785	MCM2
chr1:1543441-1543759	C1_139	0.275073	random
chr1:1550087-1551128	C1_139	0.21007	MCM2
chr1:1553918-1556138	C1_139	0.492529	MCM2
chr1:1560170-1563764	C1_139	0.401588	MCM2
chr1:1564731-1566931	C1_139	0.437366	MCM2
chr1:1570652-1572055	C1_139	0.43643	MCM2
chr1:1574710-1576236	C1_139	0.200626	MCM2
chr1:1577676-1578013	C1_139	0.519128	MCM2
chr1:1578310-1578797	C1_139	0.449041	MCM2
chr1:1582817-1583324	C1_139	0.431327	MCM2
chr1:1591625-1592121	C1_139	0.61725	MCM2
chr1:1596499-1597091	C1_139	0.295517	MCM2
chr1:1601613-1601986	C1_139	0.586281	MCM2
chr1:1620770-1621572	C1_139	0.38174	random
chr1:1623472-1624329	C1_139	0.255172	MCM2
chr1:1627922-1630017	C1_139	0.730682	MCM2
chr1:1631619-1636867	C1_139	0.250018	MCM2
chr1:1651502-1652000	C1_139	0.878244	MCM2
chr1:1654441-1655324	C1_139	0.84204	random
chr1:1658439-1658850	C1_139	1.17057	MCM2
chr1:1660518-1661488	C1_139	0.856695	MCM2
chr1:1661647-1662839	C1_139	0.440301	MCM2
chr1:1667319-1668098	C1_139	0.842167	MCM2
chr1:1680507-1682637	C1_139	0.492806	MCM2
chr1:1686833-1690087	C1_139	0.551075	MCM2
chr1:1714350-1715085	C1_139	0.297528	MCM2
chr1:1781485-1781910	C1_139	0.514548	MCM2
chr1:1783276-1783886	C1_139	0.215098	MCM2
chr1:1803275-1804772	C1_139	0.847268	random
chr1:1822633-1825771	C1_139	0.362381	MCM2
chr1:1826878-1827401	C1_139	0.585384	MCM2
chr1:1828889-1829479	C1_139	0.444779	MCM2
chr1:1841917-1842987	C1_139	0.817506	MCM2
chr1:1845385-1846572	C1_139	0.773772	MCM2
chr1:1850551-1860764	C1_139	0.406832	MCM2
chr1:1863055-1863876	C1_139	0.532723	MCM2
chr1:1870547-1871759	C1_139	0.396949	MCM2
chr1:1873875-1876019	C1_139	0.163196	MCM2
chr1:1879512-1879862	C1_139	0.374885	MCM2
chr1:1898303-1899218	C1_139	0.430196	MCM2
chr1:1902586-1903943	C1_139	0.870219	MCM2
chr1:1904279-1906657	C1_139	0.533373	MCM2
chr1:1908046-1908273	C1_139	1.15603	MCM2
chr1:1909612-1911099	C1_139	0.705903	MCM2
chr1:1915118-1915778	C1_139	0.198803	random
chr1:1920570-1921049	C1_139	1.187	MCM2
chr1:1927116-1927388	C1_139	0.803981	MCM2
chr1:1943708-1943989	C1_139	0.77823	MCM2
chr1:1945821-1946900	C1_139	0.689084	random
chr1:1960844-1965195	C1_139	0.412135	MCM2
chr1:1966287-1966849	C1_139	0.466938	MCM2
chr1:1974787-1975458	C1_139	0.065181	MCM2
chr1:1976128-1976861	C1_139	0.179004	MCM2
chr1:1977702-1978323	C1_139	0.211288	MCM2
chr1:1984131-1985544	C1_139	0.464295	MCM2
chr1:1987389-1988967	C1_139	0.360314	MCM2
chr1:2003926-2008910	C1_139	0.579176	MCM2
chr1:2012653-2014779	C1_139	0.617167	MCM2
chr1:2015616-2016904	C1_139	0.645182	MCM2
chr1:2018637-2018986	C1_139	1.12788	MCM2
chr1:2022980-2023964	C1_139	0.400029	MCM2
chr1:2025699-2027166	C1_139	0.178882	MCM2
chr1:2027450-2028331	C1_139	0.198577	MCM2
chr1:2029838-2030664	C1_139	0.688348	MCM2
chr1:2033458-2034030	C1_139	0.535237	MCM2
chr1:2034332-2036668	C1_139	0.26212	MCM2
chr1:2039295-2043358	C1_139	0.602817	MCM2
chr1:2044908-2045706	C1_139	1.58942	MCM2
chr1:2046446-2048094	C1_139	0.557323	MCM2
chr1:2051271-2053473	C1_139	0.893799	random
chr1:2058027-2059803	C1_139	0.172385	MCM2
chr1:2066054-2066660	C1_139	0.433035	MCM2
chr1:2069097-2069574	C1_139	0.641836	MCM2
chr1:2069708-2070231	C1_139	0.66901	MCM2
chr1:2084471-2084903	C1_139	0.607452	random
chr1:2094412-2094906	C1_139	0.973891	MCM2
chr1:2095785-2096582	C1_139	0.603641	MCM2
chr1:2096717-2097643	C1_139	0.472317	MCM2
chr1:2102991-2104918	C1_139	0.453934	MCM2
chr1:2113327-2114664	C1_139	0.752386	MCM2
chr1:2119616-2121283	C1_139	0.55097	MCM2
chr1:2123516-2123780	C1_139	0.331338	MCM2
chr1:2134938-2137768	C1_139	0.170001	MCM2
chr1:2139836-2142674	C1_139	0.554798	MCM2
chr1:2145674-2148307	C1_139	0.36544	MCM2
chr1:2153479-2154277	C1_139	0.822116	MCM2
chr1:2160754-2163531	C1_139	0.299242	MCM2
chr1:2168059-2169031	C1_139	0.62995	MCM2
chr1:2169187-2170519	C1_139	0.197011	MCM2
chr1:2180303-2181628	C1_139	0.561148	MCM2
chr1:2181700-2182624	C1_139	0.331337	MCM2
chr1:2187889-2188497	C1_139	0.863221	MCM2
chr1:2198589-2200362	C1_139	0.370022	MCM2
chr1:2200652-2202177	C1_139	0.630953	MCM2
chr1:2202246-2202466	C1_139	0	random
chr1:2204154-2205492	C1_139	0.392256	MCM2
chr1:2207290-2207540	C1_139	0.524839	random
chr1:2212123-2212573	C1_139	0.097192	MCM2
chr1:2214475-2216319	C1_139	0.379493	MCM2
chr1:2223497-2224900	C1_139	0.405257	MCM2
chr1:2228677-2231798	C1_139	0.280273	random
chr1:2234094-2238044	C1_139	0.409684	MCM2
chr1:2238816-2239508	C1_139	0.758437	random
chr1:2241525-2245909	C1_139	0.259386	MCM2
chr1:2246712-2247335	C1_139	0.280813	MCM2
chr1:2248748-2250097	C1_139	0.22695	MCM2
chr1:2251583-2253412	C1_139	0.358692	MCM2
chr1:2262089-2262687	C1_139	0.73138	MCM2
chr1:2264887-2269676	C1_139	0.392707	MCM2
chr1:2270413-2273603	C1_139	0.493579	MCM2
chr1:2274837-2275134	C1_139	0.294522	MCM2
chr1:2275251-2277683	C1_139	0.215805	MCM2
chr1:2278601-2280878	C1_139	0.230496	MCM2
chr1:2281923-2283153	C1_139	0.462256	MCM2
chr1:2283848-2284923	C1_139	0.366166	MCM2
chr1:2286593-2288188	C1_139	0.521	MCM2
chr1:2290141-2290416	C1_139	0.477126	MCM2
chr1:2290485-2291582	C1_139	0.279085	MCM2
chr1:2309091-2310429	C1_139	0.32688	MCM2
chr1:2310738-2311912	C1_139	0.745086	MCM2
chr1:2313526-2314651	C1_139	0.388769	MCM2
chr1:2315030-2315545	C1_139	0.509552	MCM2
chr1:2318114-2319063	C1_139	0.414783	MCM2
chr1:2329430-2329727	C1_139	0.589044	MCM2
chr1:2334776-2335004	C1_139	0.383654	MCM2
chr1:2336394-2336637	C1_139	0.179986	random
chr1:2337214-2339633	C1_139	0.379689	MCM2
chr1:2345021-2345371	C1_139	0.124962	MCM2
chr1:2348826-2351406	C1_139	0.491612	random
chr1:2356323-2356796	C1_139	0.647264	random
chr1:2359037-2360128	C1_139	0.120265	MCM2
chr1:2360282-2362895	C1_139	0.769951	MCM2
chr1:2366673-2367266	C1_139	0.221264	MCM2
chr1:2368093-2369132	C1_139	0.715612	MCM2
chr1:2373686-2374987	C1_139	0.235323	MCM2
chr1:2375385-2376184	C1_139	0.437913	MCM2
chr1:2389954-2394406	C1_139	0.402785	MCM2
chr1:2394467-2395790	C1_139	0.396703	MCM2
chr1:2395899-2397679	C1_139	0.270282	MCM2
chr1:2397778-2400767	C1_139	0.219488	MCM2
chr1:2401073-2402957	C1_139	0.278577	MCM2
chr1:2403511-2405115	C1_139	0.409008	MCM2
chr1:2420764-2422282	C1_139	0.345743	MCM2
chr1:2422341-2426160	C1_139	0.515356	MCM2
chr1:2428080-2432051	C1_139	0.242308	MCM2
chr1:2440187-2442238	C1_139	0.490463	MCM2
chr1:2446456-2448293	C1_139	0.333322	MCM2
chr1:2448470-2449706	C1_139	0.31847	MCM2
chr1:2449759-2450784	C1_139	0.170679	MCM2
chr1:2451727-2452068	C1_139	0.12826	random
chr1:2454587-2454881	C1_139	0.595055	MCM2
chr1:2462431-2464910	C1_139	0.458713	MCM2
chr1:2466810-2469503	C1_139	0.665874	MCM2
chr1:2470498-2472364	C1_139	0.375019	MCM2
chr1:2472452-2472786	C1_139	0.261896	MCM2
chr1:2473417-2475059	C1_139	0.479451	MCM2
chr1:2475187-2475883	C1_139	0.251359	MCM2
chr1:2477818-2479424	C1_139	0.108933	MCM2
chr1:2481784-2482519	C1_139	0.595055	MCM2
chr1:2483519-2485841	C1_139	0.470893	MCM2
chr1:2485938-2488139	C1_139	0.298068	MCM2
chr1:2488227-2491523	C1_139	0.3052	MCM2
chr1:2507546-2508674	C1_139	0.387735	MCM2
chr1:2519942-2522072	C1_139	0.595474	MCM2
chr1:2524220-2524639	C1_139	0	MCM2
chr1:2524724-2528591	C1_139	0.361926	MCM2
chr1:2534795-2537649	C1_139	0.22987	MCM2
chr1:2538453-2538837	C1_139	0.455589	random
chr1:2540657-2541492	C1_139	0.314275	MCM2
chr1:2541787-2545009	C1_139	0.502251	MCM2
chr1:2559257-2560279	C1_139	0.08559	MCM2
chr1:2561871-2563684	C1_139	1.08557	MCM2
chr1:2572405-2573164	C1_139	0.172872	MCM2
chr1:2574576-2577185	C1_139	0.502912	MCM2
chr1:2583378-2633088	C1_139	3.56421	MCM2
chr1:2634241-2635398	C1_139	0	random
chr1:2686660-2688851	C1_139	1.4173	random
chr1:2693986-2694219	C1_139	0.750842	random
chr1:2702030-2704642	C1_139	0.334889	MCM2
chr1:2704694-2706280	C1_139	1.15822	MCM2
chr1:2720611-2723213	C1_139	0.319368	MCM2
chr1:2726849-2728420	C1_139	0.22272	MCM2
chr1:2733140-2733469	C1_139	0.797627	MCM2
chr1:2735721-2738369	C1_139	1.20573	MCM2
chr1:2744928-2745890	C1_139	0.591034	MCM2
chr1:2749015-2749972	C1_139	1.18824	MCM2
chr1:2753090-2753369	C1_139	1.09733	MCM2
chr1:2757321-2758740	C1_139	0.647264	random
chr1:2765275-2766813	C1_139	1.87686	MCM2
chr1:2776755-2777516	C1_139	0.172417	MCM2
chr1:2782021-2783608	C1_139	0.220474	MCM2
chr1:2789965-2790823	C1_139	0.71365	MCM2
chr1:2791047-2792733	C1_139	0.233469	MCM2
chr1:2792956-2793915	C1_139	0.319245	MCM2
chr1:2798848-2799186	C1_139	0.64699	MCM2
chr1:2804717-2805655	C1_139	0.746039	MCM2
chr1:2813972-2814367	C1_139	0.332176	MCM2
chr1:2814552-2815208	C1_139	0.933402	MCM2
chr1:2821283-2823059	C1_139	0.246264	MCM2
chr1:2825783-2826931	C1_139	0.304784	MCM2
chr1:2830585-2830849	C1_139	0.497006	MCM2
chr1:2831229-2831672	C1_139	0.296184	MCM2
chr1:2844787-2845360	C1_139	0.686962	MCM2
chr1:2859097-2859954	C1_139	0.612414	MCM2
chr1:2862356-2863260	C1_139	0.43543	MCM2
chr1:2879603-2879996	C1_139	0.445156	MCM2
chr1:2901204-2902151	C1_139	0.369475	MCM2
chr1:2903765-2905184	C1_139	1.14042	MCM2
chr1:2910661-2911524	C1_139	0.456117	random
chr1:2918454-2921463	C1_139	0.436057	MCM2
chr1:2939998-2940745	C1_139	0.819694	random
chr1:2944346-2945090	C1_139	0.705428	MCM2
chr1:2946839-2947428	C1_139	0.297022	MCM2
chr1:2948853-2950496	C1_139	0.532399	random
chr1:2952391-2953301	C1_139	0.624808	MCM2
chr1:2959062-2959332	C1_139	0	MCM2
chr1:2969083-2969514	C1_139	0.710338	MCM2
chr1:2987251-2988095	C1_139	0.207282	MCM2
chr1:2993484-2993994	C1_139	0.171516	MCM2
chr1:2994082-2994490	C1_139	0.964777	MCM2
chr1:2996317-2996949	C1_139	0.899644	MCM2
chr1:3000568-3001734	C1_139	0.375099	MCM2
chr1:3001788-3002591	C1_139	0.108933	MCM2
chr1:3006632-3006956	C1_139	1.07991	random
chr1:3007430-3009363	C1_139	0.520404	random
chr1:3009927-3011125	C1_139	0.620636	MCM2
chr1:3011388-3013403	C1_139	0.477521	MCM2
chr1:3014759-3015161	C1_139	0.543987	MCM2
chr1:3015288-3016260	C1_139	0.494961	MCM2
chr1:3028104-3028613	C1_139	0.343706	MCM2
chr1:3028906-3030405	C1_139	0.145886	MCM2
chr1:3038000-3038836	C1_139	0.313899	MCM2
chr1:3039011-3039738	C1_139	0.240641	MCM2
chr1:3049857-3050645	C1_139	0.277516	MCM2
chr1:3051386-3052390	C1_139	0.609872	MCM2
chr1:3054314-3056775	C1_139	0.390981	MCM2
chr1:3058367-3060026	C1_139	0.500901	MCM2
chr1:3060824-3061999	C1_139	0.297781	MCM2
chr1:3062095-3064034	C1_139	2.81953	MCM2
chr1:3076583-3080614	C1_139	0.423152	MCM2
chr1:3080881-3081793	C1_139	0.383654	MCM2
chr1:3088978-3089400	C1_139	0.414564	MCM2
chr1:3097516-3097782	C1_139	0.164423	random
chr1:3099748-3100515	C1_139	0.684275	MCM2
chr1:3102383-3105506	C1_139	0.462154	MCM2
chr1:3110291-3111914	C1_139	1.02402	MCM2
chr1:3117577-3118407	C1_139	0.105389	MCM2
chr1:3122181-3124294	C1_139	0.455373	MCM2
chr1:3127921-3129692	C1_139	0.296352	MCM2
chr1:3130205-3130654	C1_139	0.292226	MCM2
chr1:3138607-3140028	C1_139	0.430902	MCM2
chr1:3142395-3143071	C1_139	0.582291	MCM2
chr1:3143685-3144585	C1_139	0.194385	MCM2
chr1:3145045-3145457	C1_139	0.530783	MCM2
chr1:3148307-3148778	C1_139	0.185718	MCM2
chr1:3150338-3152852	C1_139	0.417533	MCM2
chr1:3155182-3155679	C1_139	0.088001	MCM2
chr1:3157106-3159218	C1_139	0.269212	MCM2
chr1:3159601-3160227	C1_139	0.279467	MCM2
chr1:3162499-3163551	C1_139	0.291023	MCM2
chr1:3166390-3166955	C1_139	0.464459	MCM2
chr1:3168845-3169765	C1_139	0.713096	MCM2
chr1:3172065-3173016	C1_139	0.965791	MCM2
chr1:3178734-3181556	C1_139	0.542445	MCM2
chr1:3182149-3183133	C1_139	0.311134	MCM2
chr1:3191883-3196076	C1_139	0.417234	MCM2
chr1:3200141-3200854	C1_139	0.552074	MCM2
chr1:3201202-3202188	C1_139	0.221788	MCM2
chr1:3208591-3209640	C1_139	0.625403	MCM2
chr1:3214036-3214736	C1_139	0.749769	MCM2
chr1:3225906-3227232	C1_139	0.461774	MCM2
chr1:3227327-3229331	C1_139	0.458317	MCM2
chr1:3247002-3247949	C1_139	0.64658	MCM2
chr1:3250599-3251918	C1_139	0.29843	MCM2
chr1:3264218-3265264	C1_139	0.167253	MCM2
chr1:3266730-3267493	C1_139	0.458575	MCM2
chr1:3269254-3270605	C1_139	0.258988	MCM2
chr1:3278073-3278682	C1_139	1.14907	MCM2
chr1:3280109-3283097	C1_139	0.453759	MCM2
chr1:3289364-3290926	C1_139	0.504006	MCM2
chr1:3292483-3293361	C1_139	0.846835	MCM2
chr1:3295468-3296925	C1_139	0.930565	MCM2
chr1:3297019-3297295	C1_139	0.475397	MCM2
chr1:3297864-3298171	C1_139	0.712322	random
chr1:3320763-3322665	C1_139	0.252945	MCM2
chr1:3323504-3324013	C1_139	0.257779	MCM2
chr1:3334424-3335167	C1_139	0.588648	MCM2
chr1:3339157-3342981	C1_139	0.400308	MCM2
chr1:3346718-3350591	C1_139	0.33878	MCM2
chr1:3355970-3357822	C1_139	0.401469	MCM2
chr1:3376839-3377553	C1_139	0.735068	MCM2
chr1:3378535-3378907	C1_139	0.587857	MCM2
chr1:3381844-3382832	C1_139	0.221339	MCM2
chr1:3383157-3385430	C1_139	0.32711	MCM2
chr1:3393025-3394856	C1_139	0.21498	MCM2
chr1:3397633-3398958	C1_139	0.231061	MCM2
chr1:3405659-3408642	C1_139	0.366548	MCM2
chr1:3416760-3418084	C1_139	0.231236	MCM2
chr1:3420909-3421448	C1_139	0.243432	MCM2
chr1:3424926-3428959	C1_139	0.357874	MCM2
chr1:3430993-3434550	C1_139	0.356581	MCM2
chr1:3440757-3441438	C1_139	0.128448	MCM2
chr1:3441525-3442459	C1_139	0.32779	MCM2
chr1:3449198-3450782	C1_139	0.717898	MCM2
chr1:3451657-3455347	C1_139	0.52152	MCM2
chr1:3456218-3458904	C1_139	0.358229	MCM2
chr1:3459025-3461275	C1_139	0.213823	MCM2
chr1:3467755-3469883	C1_139	0.534375	MCM2
chr1:3477604-3478714	C1_139	0.591034	MCM2
chr1:3480886-3481971	C1_139	1.00775	MCM2
chr1:3490026-3491317	C1_139	0.372658	MCM2
chr1:3494989-3496085	C1_139	0.438962	MCM2
chr1:3499558-3500642	C1_139	1.12973	MCM2
chr1:3502857-3503488	C1_139	0.415878	MCM2
chr1:3505019-3505555	C1_139	0.979176	MCM2
chr1:3506703-3507113	C1_139	0.640047	MCM2
chr1:3520700-3521115	C1_139	0.210779	MCM2
chr1:3527192-3528808	C1_139	0.135323	MCM2
chr1:3531779-3532444	C1_139	0.789231	MCM2
chr1:3578594-3578907	C1_139	0.558934	random
chr1:3583926-3584184	C1_139	0.847608	MCM2
chr1:3588201-3590007	C1_139	0.36326	MCM2
chr1:3590159-3590730	C1_139	1.14895	MCM2
chr1:3595506-3595947	C1_139	0.595055	MCM2
chr1:3600382-3602225	C1_139	0.522086	MCM2
chr1:3602290-3603677	C1_139	0.441465	MCM2
chr1:3609217-3612482	C1_139	0.964481	MCM2
chr1:3612586-3614557	C1_139	0.532561	MCM2
chr1:3617493-3617966	C1_139	0.73973	MCM2
chr1:3620404-3621515	C1_139	0.433035	MCM2
chr1:3623957-3626269	C1_139	0.510764	MCM2
chr1:3633726-3634646	C1_139	0.380318	random
chr1:3636353-3638020	C1_139	0.367314	MCM2
chr1:3639229-3645141	C1_139	0.924741	MCM2
chr1:3648203-3649998	C1_139	0.46295	MCM2
chr1:3654211-3654746	C1_139	0.490503	MCM2
chr1:3661470-3662920	C1_139	0.512773	MCM2
chr1:3662973-3663288	C1_139	0.416539	MCM2
chr1:3663371-3663732	C1_139	0	MCM2
chr1:3663813-3664230	C1_139	0.104884	MCM2
chr1:3672599-3673444	C1_139	0.724629	random
chr1:3677336-3682043	C1_139	0.436715	random
chr1:3683458-3687249	C1_139	0.530699	random
chr1:3689887-3692312	C1_139	0.504999	MCM2
chr1:3692392-3692913	C1_139	0.419737	MCM2
chr1:3695880-3697093	C1_139	0.649017	random
chr1:3716146-3716850	C1_139	0.559132	MCM2
chr1:3729859-3730194	C1_139	0.652784	MCM2
chr1:3745087-3746248	C1_139	0.113014	random
chr1:3751672-3752033	C1_139	0.484616	random
chr1:3771295-3771928	C1_139	0.621847	MCM2
chr1:3773576-3775580	C1_139	0.28372	MCM2
chr1:3807495-3808134	C1_139	0.136891	random
chr1:3816240-3816683	C1_139	0	MCM2
chr1:3817178-3818388	C1_139	0.397605	MCM2
chr1:3839990-3841776	C1_139	0.612214	MCM2
chr1:3853543-3854306	C1_139	0	random
chr1:3961276-3961668	C1_139	0	random
chr1:4024680-4025024	C1_139	0.254282	MCM2
chr1:4047260-4048320	C1_139	0.412609	MCM2
chr1:4056431-4056909	C1_139	0.731992	MCM2
chr1:4059442-4060325	C1_139	0.544849	MCM2
chr1:4087621-4088235	C1_139	0.854786	MCM2
chr1:4137164-4139003	C1_139	1.5221	MCM2
chr1:4141735-4142025	C1_139	0.904894	MCM2
chr1:4154285-4154628	C1_139	0.255024	MCM2
chr1:4169478-4170140	C1_139	0.792808	MCM2
chr1:4171808-4172145	C1_139	0.389346	MCM2
chr1:4178859-4179208	C1_139	0.375959	MCM2
chr1:4193827-4194211	C1_139	0.911178	random
chr1:4194270-4194789	C1_139	0.505625	random
chr1:4200851-4201244	C1_139	0.222578	MCM2
chr1:4205097-4205394	C1_139	0.441783	random
chr1:4211689-4212071	C1_139	0.343481	random
chr1:4212427-4212768	C1_139	1.02608	MCM2
chr1:4264014-4264822	C1_139	1.24498	random
chr1:4268388-4268725	C1_139	0.519128	MCM2
chr1:4271403-4271899	C1_139	0.088179	random
chr1:4275316-4275649	C1_139	1.05073	random
chr1:4357629-4358156	C1_139	1.49385	MCM2
chr1:4368316-4371359	C1_139	0.517422	random
chr1:4378895-4379491	C1_139	0.440301	MCM2
chr1:4392647-4393660	C1_139	0.172701	MCM2
chr1:4420106-4420665	C1_139	0.625926	MCM2
chr1:4433647-4434015	C1_139	6.41786	MCM2
chr1:4466806-4467242	C1_139	0.702192	MCM2
chr1:4485954-4486378	C1_139	0.92837	MCM2
chr1:4520086-4520402	C1_139	0.692034	MCM2
chr1:4559888-4560868	C1_139	0.580179	MCM2
chr1:4569287-4570052	C1_139	0.914751	MCM2
chr1:4571601-4572150	C1_139	0.159332	random
chr1:4588650-4589144	C1_139	0.619749	MCM2
chr1:4589268-4589492	C1_139	0.390505	MCM2
chr1:4621359-4621649	C1_139	0.754079	MCM2
chr1:4671670-4671993	C1_139	1.08326	MCM2
chr1:4673454-4673724	C1_139	0.647949	MCM2
chr1:4676811-4677523	C1_139	0.55285	MCM2
chr1:4680643-4681770	C1_139	0.349271	random
chr1:4684817-4685525	C1_139	0.988397	random
chr1:4699738-4701541	C1_139	0.363865	random
chr1:4769175-4769705	C1_139	1.56791	MCM2
chr1:4770186-4770667	C1_139	2.45507	MCM2
chr1:4779554-4780142	C1_139	0.966965	MCM2
chr1:4782645-4783008	C1_139	0.843404	MCM2
chr1:4796299-4796562	C1_139	0.997792	MCM2
chr1:4797179-4797674	C1_139	0.79521	MCM2
chr1:4805693-4806006	C1_139	0.4192	MCM2
chr1:4808012-4808472	C1_139	0.665556	MCM2
chr1:4814485-4817687	C1_139	0.300501	random
chr1:4874410-4874920	C1_139	0.171516	random
chr1:4957948-4958207	C1_139	0.675468	random
chr1:4971456-4971804	C1_139	0.754078	MCM2
chr1:5020943-5021726	C1_139	0.446861	random
chr1:5073798-5074216	C1_139	0.627797	MCM2
chr1:5126305-5126552	C1_139	0.354142	random
chr1:5139583-5140808	C1_139	0.357033	random
chr1:5166901-5167215	C1_139	0.417865	random
chr1:5342435-5343153	C1_139	0.974631	MCM2
chr1:5347919-5348262	C1_139	0	random
chr1:5391119-5391477	C1_139	0.366507	MCM2
chr1:5400264-5400713	C1_139	1.26631	MCM2
chr1:5425892-5426172	C1_139	1.40582	MCM2
chr1:5432058-5432315	C1_139	0.680725	random
chr1:5440258-5440584	C1_139	1.34161	MCM2
chr1:5446411-5447374	C1_139	3.67877	MCM2
chr1:5475411-5475826	C1_139	0.737725	MCM2
chr1:5501924-5502344	C1_139	1.45789	MCM2
chr1:5510988-5511389	C1_139	0.763481	MCM2
chr1:5514560-5514880	C1_139	0.546707	MCM2
chr1:5539690-5540114	C1_139	0.412609	random
chr1:5546993-5547871	C1_139	0.747208	MCM2
chr1:5550691-5551017	C1_139	0.268322	MCM2
chr1:5552998-5553468	C1_139	0.558339	MCM2
chr1:5553738-5554086	C1_139	0.754078	MCM2
chr1:5587262-5587583	C1_139	0.545004	MCM2
chr1:5631594-5632235	C1_139	0.682317	MCM2
chr1:5661541-5662103	C1_139	1.0117	MCM2
chr1:5713162-5713466	C1_139	1.4387	MCM2
chr1:5727334-5728430	C1_139	0.99764	MCM2
chr1:5740612-5741217	C1_139	0.578335	random
chr1:5758260-5758635	C1_139	0.816416	MCM2
chr1:5786327-5787048	C1_139	0.303305	MCM2
chr1:5788881-5789114	C1_139	1.12626	MCM2
chr1:5793431-5794140	C1_139	0.431814	MCM2
chr1:5805892-5806804	C1_139	0.047957	MCM2
chr1:5815738-5816009	C1_139	0.322779	MCM2
chr1:5817848-5818385	C1_139	0.651569	MCM2
chr1:5827935-5828388	C1_139	1.15858	MCM2
chr1:5846372-5847050	C1_139	0.70959	MCM2
chr1:5855105-5856846	C1_139	0.803888	MCM2
chr1:5880031-5880406	C1_139	1.28294	MCM2
chr1:5886622-5886877	C1_139	1.20061	MCM2
chr1:5890425-5890740	C1_139	0.694231	MCM2
chr1:5894476-5894733	C1_139	0.510543	MCM2
chr1:5896650-5897475	C1_139	0.583154	MCM2
chr1:5902357-5903431	C1_139	0.488677	random
chr1:5903553-5904726	C1_139	0.447433	MCM2
chr1:5917857-5918945	C1_139	0.080398	MCM2
chr1:5923815-5926513	C1_139	0.502533	MCM2
chr1:5931828-5932362	C1_139	0.245711	random
chr1:5932976-5934232	C1_139	1.84557	MCM2
chr1:5942103-5943772	C1_139	0.288258	MCM2
chr1:5944074-5945814	C1_139	1.18139	MCM2
chr1:5952648-5952929	C1_139	1.24517	random
chr1:5961895-5962522	C1_139	0.697553	MCM2
chr1:5967054-5967461	C1_139	0.967147	MCM2
chr1:6026531-6027631	C1_139	0.715689	MCM2
chr1:6049953-6050255	C1_139	0.868938	MCM2
chr1:6051061-6052238	C1_139	0.520231	MCM2
chr1:6054184-6054581	C1_139	0.771173	MCM2
chr1:6056775-6058144	C1_139	0.383374	random
chr1:6062040-6062625	C1_139	0.373817	MCM2
chr1:6075531-6075972	C1_139	1.58681	MCM2
chr1:6091605-6091856	C1_139	1.0455	MCM2
chr1:6094960-6097076	C1_139	0.950795	MCM2
chr1:6104773-6106076	C1_139	0.973415	MCM2
chr1:6108640-6109793	C1_139	0.227597	MCM2
chr1:6116523-6116758	C1_139	0.930565	MCM2
chr1:6118605-6119135	C1_139	0.330087	MCM2
chr1:6119207-6120559	C1_139	0.452893	MCM2
chr1:6125178-6126142	C1_139	0.362959	MCM2
chr1:6128533-6129395	C1_139	0.608862	MCM2
chr1:6146711-6147761	C1_139	0.583154	MCM2
chr1:6158929-6160275	C1_139	0.292444	MCM2
chr1:6161922-6162220	C1_139	0.146767	MCM2
chr1:6166002-6166945	C1_139	0.324662	MCM2
chr1:6170789-6174982	C1_139	0.552835	random
chr1:6181007-6182179	C1_139	0.597086	MCM2
chr1:6183698-6185109	C1_139	0.526946	MCM2
chr1:6193707-6194659	C1_139	0.229709	MCM2
chr1:6201756-6202825	C1_139	0.654616	MCM2
chr1:6207914-6208478	C1_139	0.310188	MCM2
chr1:6208619-6209321	C1_139	0.373817	MCM2
chr1:6213916-6216666	C1_139	0.699785	MCM2
chr1:6217389-6217720	C1_139	0.264269	MCM2
chr1:6218596-6219217	C1_139	0.633863	MCM2
chr1:6221037-6222070	C1_139	0.169357	MCM2
chr1:6237270-6237555	C1_139	0.460385	MCM2
chr1:6242540-6242855	C1_139	0.277692	random
chr1:6255059-6255303	C1_139	0.179248	MCM2
chr1:6276282-6278479	C1_139	0.856018	MCM2
chr1:6287769-6288080	C1_139	0.140632	MCM2
chr1:6301503-6302233	C1_139	0.119826	MCM2
chr1:6303162-6304146	C1_139	0.400029	MCM2
chr1:6304778-6305051	C1_139	0.480621	MCM2
chr1:6314062-6315491	C1_139	0.33667	random
chr1:6321495-6324422	C1_139	0.448273	MCM2
chr1:6328912-6330479	C1_139	0.390754	MCM2
chr1:6332528-6333038	C1_139	0.600306	MCM2
chr1:6333883-6337141	C1_139	0.322185	MCM2
chr1:6337952-6340220	C1_139	0.578526	MCM2
chr1:6341563-6343167	C1_139	0.681679	MCM2
chr1:6344531-6346470	C1_139	0.3609	MCM2
chr1:6362357-6362690	C1_139	0.262682	MCM2
chr1:6383008-6383313	C1_139	0.860391	MCM2
chr1:6390348-6392168	C1_139	0.720932	MCM2
chr1:6397973-6398938	C1_139	0.271937	MCM2
chr1:6408052-6409120	C1_139	1.14665	MCM2
chr1:6413824-6415687	C1_139	0.516481	MCM2
chr1:6428092-6428977	C1_139	0.444778	MCM2
chr1:6437919-6438652	C1_139	0.775682	MCM2
chr1:6445154-6446413	C1_139	0.555826	MCM2
chr1:6451079-6451394	C1_139	0.138846	MCM2
chr1:6455762-6456479	C1_139	0.243997	MCM2
chr1:6462263-6462891	C1_139	0.975019	MCM2
chr1:6488117-6488707	C1_139	0.518908	MCM2
chr1:6492190-6494202	C1_139	0.586922	MCM2
chr1:6497775-6498404	C1_139	0.695335	MCM2
chr1:6503155-6503571	C1_139	0.946223	random
chr1:6509155-6510020	C1_139	0.4045	MCM2
chr1:6519494-6520012	C1_139	0.759901	random
chr1:6524258-6525898	C1_139	0.373361	MCM2
chr1:6526802-6529156	C1_139	0.204376	MCM2
chr1:6529895-6531125	C1_139	0.284465	MCM2
chr1:6531374-6532224	C1_139	0.205819	MCM2
chr1:6540187-6540977	C1_139	0.553627	random
chr1:6545343-6547626	C1_139	0.287362	MCM2
chr1:6547868-6548430	C1_139	0.544761	random
chr1:6552299-6552560	C1_139	0.167573	random
chr1:6563868-6565570	C1_139	0.796612	MCM2
chr1:6568840-6570471	C1_139	0.375421	MCM2
chr1:6573440-6573783	C1_139	0.255024	MCM2
chr1:6603144-6603446	C1_139	0.289646	MCM2
chr1:6611819-6612494	C1_139	0.907128	random
chr1:6615261-6616277	C1_139	0.38743	MCM2
chr1:6618869-6619635	C1_139	0.513876	MCM2
chr1:6638730-6639018	C1_139	0.455589	MCM2
chr1:6644583-6645102	C1_139	0.421354	random
chr1:6651159-6652047	C1_139	0.492529	MCM2
chr1:6658472-6659971	C1_139	0.729429	MCM2
chr1:6679466-6680044	C1_139	0.983694	MCM2
chr1:6687892-6689647	C1_139	0.473501	MCM2
chr1:6695755-6696291	C1_139	0.652784	MCM2
chr1:6702922-6704088	C1_139	0.525139	MCM2
chr1:6715176-6716310	C1_139	0.077137	random
chr1:6725751-6726049	C1_139	1.02737	MCM2
chr1:6771753-6772335	C1_139	0.751487	MCM2
chr1:6800304-6800967	C1_139	0.725644	random
chr1:6808345-6808983	C1_139	0.137105	random
chr1:6832448-6833442	C1_139	0.484006	random
chr1:6857286-6857681	C1_139	0.553627	MCM2
chr1:6890842-6891055	C1_139	0	MCM2
chr1:6937663-6937906	C1_139	0.899929	random
chr1:6973225-6973658	C1_139	0.404033	MCM2
chr1:6977152-6977500	C1_139	2.26223	MCM2
chr1:6983497-6983859	C1_139	1.69147	MCM2
chr1:7001078-7002271	C1_139	0.439932	random
chr1:7006243-7007838	C1_139	0.411316	random
chr1:7009761-7010562	C1_139	0.600627	random
chr1:7013924-7014199	C1_139	0.159042	MCM2
chr1:7020344-7020652	C1_139	0.994013	MCM2
chr1:7023724-7024516	C1_139	0.38656	MCM2
chr1:7058504-7061609	C1_139	0.760636	random
chr1:7078957-7079253	C1_139	0.738793	MCM2
chr1:7083375-7084171	C1_139	0.274727	random
chr1:7086033-7086274	C1_139	0.544438	MCM2
chr1:7110704-7111199	C1_139	0.883567	MCM2
chr1:7113947-7114359	C1_139	0.849253	MCM2
chr1:7122472-7122992	C1_139	1.42985	MCM2
chr1:7129547-7130360	C1_139	0.968337	MCM2
chr1:7130754-7131010	C1_139	0.341692	random
chr1:7156997-7157665	C1_139	1.11306	MCM2
chr1:7241179-7241515	C1_139	0.260337	random
chr1:7252216-7252539	C1_139	0.270815	MCM2
chr1:7270767-7271104	C1_139	0.389346	random
chr1:7284682-7285489	C1_139	0.758751	MCM2
chr1:7357685-7359477	C1_139	0.390505	random
chr1:7407302-7407583	C1_139	0.155646	MCM2
chr1:7428248-7429086	C1_139	0.835065	random
chr1:7449223-7452237	C1_139	0.667512	random
chr1:7454997-7455270	C1_139	0.480621	MCM2
chr1:7467995-7468304	C1_139	0.141542	random
chr1:7481658-7482619	C1_139	0.455115	MCM2
chr1:7495340-7496143	C1_139	0.544664	random
chr1:7496752-7497375	C1_139	1.19345	MCM2
chr1:7517424-7517715	C1_139	0.300595	MCM2
chr1:7517861-7518235	C1_139	0.350828	MCM2
chr1:7526520-7527271	C1_139	0.52414	MCM2
chr1:7529512-7529778	C1_139	0.657692	MCM2
chr1:7539442-7540035	C1_139	0.663792	MCM2
chr1:7544778-7545976	C1_139	0.876191	MCM2
chr1:7560218-7561281	C1_139	1.35777	MCM2
chr1:7564948-7565651	C1_139	0.311071	MCM2
chr1:7575973-7576300	C1_139	0.401253	MCM2
chr1:7593536-7594794	C1_139	0.591034	MCM2
chr1:7596402-7597662	C1_139	0.277692	MCM2
chr1:7608424-7608993	C1_139	0.153731	MCM2
chr1:7617133-7617461	C1_139	0.400029	MCM2
chr1:7618628-7618901	C1_139	0.480621	MCM2
chr1:7620598-7621959	C1_139	0.482034	MCM2
chr1:7627282-7627733	C1_139	0.484884	MCM2
chr1:7633331-7633998	C1_139	0.721292	MCM2
chr1:7637316-7637804	C1_139	0.716993	random
chr1:7638810-7640499	C1_139	0.284844	random
chr1:7641564-7641830	C1_139	0.822116	MCM2
chr1:7674548-7675230	C1_139	1.15434	MCM2
chr1:7684954-7685528	C1_139	0.914353	MCM2
chr1:7704014-7704295	C1_139	0.311292	random
chr1:7709229-7709859	C1_139	0.138846	MCM2
chr1:7711096-7711489	C1_139	1.66933	MCM2
chr1:7716093-7718373	C1_139	0.70976	random
chr1:7726969-7727465	C1_139	0.793607	MCM2
chr1:7727772-7728130	C1_139	0.244338	MCM2
chr1:7730660-7731753	C1_139	0.840318	MCM2
chr1:7732158-7732483	C1_139	0.269148	MCM2
chr1:7740004-7741265	C1_139	0.069368	MCM2
chr1:7744874-7745920	C1_139	0.543571	MCM2
chr1:7747075-7747458	C1_139	0.799363	random
chr1:7750933-7751557	C1_139	0.490634	MCM2
chr1:7787796-7788693	C1_139	0.536346	random
chr1:7789034-7789662	C1_139	0.139288	random
chr1:7801469-7802499	C1_139	0.254776	random
chr1:7831063-7831961	C1_139	0.194818	MCM2
chr1:7836417-7836994	C1_139	0.2274	random
chr1:7843048-7844119	C1_139	0.408371	random
chr1:7848587-7849446	C1_139	0.305494	random
chr1:7921234-7921899	C1_139	0.920769	MCM2
chr1:7923875-7924217	C1_139	0.383654	MCM2
chr1:8013900-8014674	C1_139	0.508565	MCM2
chr1:8047596-8048005	C1_139	0.748547	MCM2
chr1:8056754-8057058	C1_139	2.01418	MCM2
chr1:8086570-8087680	C1_139	0.985057	MCM2
chr1:8118149-8118613	C1_139	1.13112	MCM2
chr1:8126827-8129205	C1_139	0.404627	random
chr1:8189216-8189710	C1_139	0.973891	MCM2
chr1:8191118-8191344	C1_139	0.967623	MCM2
chr1:8194688-8195189	C1_139	1.04758	MCM2
chr1:8214038-8214731	C1_139	0.568007	MCM2
chr1:8230782-8231502	C1_139	0.607452	MCM2
chr1:8243317-8243769	C1_139	0.967623	random
chr1:8262285-8262532	C1_139	0.354142	MCM2
chr1:8297640-8300594	C1_139	0.651458	random
chr1:8313197-8314865	C1_139	0.629303	random
chr1:8317762-8318784	C1_139	1.11267	MCM2
chr1:8335912-8338036	C1_139	1.27668	MCM2
chr1:8341956-8342854	C1_139	0.487044	random
chr1:8352611-8353036	C1_139	0.926186	MCM2
chr1:8376429-8377529	C1_139	0.834971	MCM2
chr1:8383235-8383649	C1_139	1.26773	MCM2
chr1:8389361-8390965	C1_139	0.327206	MCM2
chr1:8391474-8391918	C1_139	0.492529	random
chr1:8394256-8394825	C1_139	0.153731	MCM2
chr1:8397443-8397773	C1_139	0.26507	MCM2
chr1:8397844-8398844	C1_139	0.699785	MCM2
chr1:8400520-8401376	C1_139	0.408753	random
chr1:8401942-8402366	C1_139	0.515761	MCM2
chr1:8407420-8408378	C1_139	0.730464	random
chr1:8408529-8410266	C1_139	0.478408	random
chr1:8414316-8415008	C1_139	0.252812	random
chr1:8418110-8421987	C1_139	0.496365	MCM2
chr1:8431499-8431785	C1_139	0.458775	MCM2
chr1:8491468-8492569	C1_139	0.516417	random
chr1:8594315-8594697	C1_139	0.686962	random
chr1:8647105-8649928	C1_139	0.557746	random
chr1:8688004-8689304	C1_139	0.302792	random
chr1:8704656-8706052	C1_139	0.219309	random
chr1:8716342-8718511	C1_139	0.221808	random
chr1:8820719-8823262	C1_139	0.42997	random
chr1:8841027-8841383	C1_139	0.614277	MCM2
chr1:8882746-8885548	C1_139	0.530708	random
chr1:8913195-8914074	C1_139	0.646843	MCM2
chr1:8918249-8918518	C1_139	0.975536	MCM2
chr1:8929522-8930045	C1_139	0.919889	MCM2
chr1:8931873-8932123	C1_139	1.39957	random
chr1:8936970-8939337	C1_139	0.351075	MCM2
chr1:8959505-8960061	C1_139	0.629303	MCM2
chr1:8966293-8967242	C1_139	0.46087	MCM2
chr1:9002914-9004470	C1_139	0.815141	random
chr1:9046303-9047344	C1_139	0.42014	MCM2
chr1:9070051-9070394	C1_139	0	MCM2
chr1:9086805-9087534	C1_139	0.899929	MCM2
chr1:9099322-9100933	C1_139	0.325784	MCM2
chr1:9101219-9102035	C1_139	1.01838	MCM2
chr1:9105650-9105969	C1_139	0.548421	MCM2
chr1:9171399-9171939	C1_139	1.05292	MCM2
chr1:9177468-9177845	C1_139	1.16012	MCM2
chr1:9187977-9189922	C1_139	0.089947	MCM2
chr1:9193722-9194046	C1_139	0.944925	MCM2
chr1:9217240-9218377	C1_139	0.884732	random
chr1:9261023-9261772	C1_139	0.700719	MCM2
chr1:9262542-9262932	C1_139	1.0093	MCM2
chr1:9269390-9270715	C1_139	0.495131	MCM2
chr1:9275170-9275531	C1_139	0.605769	MCM2
chr1:9292454-9293903	C1_139	0.422575	MCM2
chr1:9305029-9306178	C1_139	0.761298	MCM2
chr1:9319594-9319942	C1_139	0.12568	random
chr1:9323849-9325140	C1_139	0.203268	MCM2
chr1:9325212-9325613	C1_139	0.981618	MCM2
chr1:9338666-9338974	C1_139	0	MCM2
chr1:9340514-9340831	C1_139	0.551881	MCM2
chr1:9355246-9355770	C1_139	0.834667	MCM2
chr1:9364656-9365786	C1_139	1.08374	MCM2
chr1:9373679-9374052	C1_139	0.469025	MCM2
chr1:9376506-9377042	C1_139	0.489588	MCM2
chr1:9380820-9381102	C1_139	0.465282	MCM2
chr1:9383941-9384776	C1_139	0.471412	MCM2
chr1:9385569-9386333	C1_139	0.457974	MCM2
chr1:9392886-9393236	C1_139	0.874731	MCM2
chr1:9398662-9399198	C1_139	0.652784	MCM2
chr1:9407195-9408309	C1_139	0.196304	random
chr1:9411451-9412616	C1_139	0.563132	MCM2
chr1:9415933-9416458	C1_139	0.916385	MCM2
chr1:9437076-9438807	C1_139	0.429533	MCM2
chr1:9445875-9446202	C1_139	1.60501	MCM2
chr1:9453371-9453610	C1_139	1.28099	MCM2
chr1:9465117-9466574	C1_139	0.51031	random
chr1:9476328-9477204	C1_139	1.64761	MCM2
chr1:9483072-9483470	C1_139	0.989017	MCM2
chr1:9488197-9488442	C1_139	0.53555	MCM2
chr1:9488843-9489312	C1_139	0.652784	MCM2
chr1:9515876-9516430	C1_139	0.236841	MCM2
chr1:9517549-9517965	C1_139	1.1565	MCM2
chr1:9524754-9525263	C1_139	0.343706	random
chr1:9527159-9527555	C1_139	0.331338	MCM2
chr1:9527648-9528411	C1_139	1.20376	MCM2
chr1:9538462-9539274	C1_139	0.861804	MCM2
chr1:9554927-9555761	C1_139	0.314651	MCM2
chr1:9567573-9568268	C1_139	0.881024	random
chr1:9574595-9574840	C1_139	0.53555	MCM2
chr1:9579436-9580039	C1_139	0.507721	MCM2
chr1:9582334-9583549	C1_139	0.467963	MCM2
chr1:9583872-9584264	C1_139	0.669437	MCM2
chr1:9593764-9594381	C1_139	0.637972	MCM2
chr1:9622585-9623239	C1_139	0.200626	random
chr1:9655998-9656303	C1_139	0.573594	MCM2
chr1:9663289-9665325	C1_139	0.708893	MCM2
chr1:9666954-9668097	C1_139	0.153059	MCM2
chr1:9672444-9673557	C1_139	0.471553	MCM2
chr1:9673611-9674291	C1_139	0.578866	MCM2
chr1:9680028-9680385	C1_139	0.367534	random
chr1:9688557-9689396	C1_139	0.781941	MCM2
chr1:9712257-9712555	C1_139	0	random
chr1:9747138-9748910	C1_139	0.592369	MCM2
chr1:9783961-9784311	C1_139	0.999693	MCM2
chr1:9784494-9785759	C1_139	0.587764	MCM2
chr1:9787219-9787513	C1_139	1.04135	MCM2
chr1:9787956-9788247	C1_139	0.60119	MCM2
chr1:9801175-9801767	C1_139	1.18207	random
chr1:9804518-9804854	C1_139	1.17152	random
chr1:9814318-9814963	C1_139	0.745895	MCM2
chr1:9842215-9842580	C1_139	0	random
chr1:9856311-9856731	C1_139	0.833077	MCM2
chr1:9881059-9882390	C1_139	0.295739	random
chr1:9885078-9885716	C1_139	0.754078	MCM2
chr1:9895412-9895803	C1_139	1.00672	MCM2
chr1:9901934-9902146	C1_139	1.85674	MCM2
chr1:9902220-9903641	C1_139	0.338566	MCM2
chr1:9910553-9911011	C1_139	0.190989	MCM2
chr1:9918274-9918681	C1_139	1.28953	MCM2
chr1:9924129-9924550	C1_139	0.415549	MCM2
chr1:9927927-9928350	C1_139	0.930565	random
chr1:9931189-9931541	C1_139	0.497006	MCM2
chr1:9931608-9932149	C1_139	0.161688	MCM2
chr1:9943843-9944674	C1_139	0.631575	MCM2
chr1:9948180-9948943	C1_139	0.401253	MCM2
chr1:9964488-9965360	C1_139	0.802506	random
chr1:10046922-10047426	C1_139	0.607452	random
chr1:10070455-10071037	C1_139	0.225446	MCM2
chr1:10089761-10090328	C1_139	1.00278	MCM2
chr1:10126680-10127282	C1_139	0.145304	random
chr1:10189657-10190229	C1_139	0.688162	random
chr1:10245099-10245958	C1_139	1.27289	MCM2
chr1:10253102-10253778	C1_139	0.905787	MCM2
chr1:10255590-10255850	C1_139	0.504653	random
chr1:10276249-10278183	C1_139	0.814124	random
chr1:10341024-10341385	C1_139	0.242308	random
chr1:10387199-10387499	C1_139	0.437365	MCM2
chr1:10425398-10425705	C1_139	1.56711	random
chr1:10434631-10435312	C1_139	0.256896	random
chr1:10444868-10445231	C1_139	0.602432	MCM2
chr1:10458454-10459264	C1_139	0.323974	MCM2
chr1:10470299-10470596	C1_139	0.147261	MCM2
chr1:10495194-10495499	C1_139	0.716993	random
chr1:10501554-10502100	C1_139	0.240311	MCM2
chr1:10510000-10510602	C1_139	0.799173	MCM2
chr1:10528753-10529130	C1_139	0.58006	random
chr1:10542337-10542620	C1_139	0.927277	MCM2
chr1:10563879-10564130	C1_139	1.21974	MCM2
chr1:10576188-10576784	C1_139	0.880602	random
chr1:10614128-10617041	C1_139	0.330314	random
chr1:10623520-10623896	C1_139	0.232641	MCM2
chr1:10649970-10650298	C1_139	0.400029	random
chr1:10674417-10675225	C1_139	0.378906	MCM2
chr1:10699499-10700328	C1_139	0.105516	MCM2
chr1:10706719-10707192	C1_139	0	MCM2
chr1:10707442-10708513	C1_139	0.326697	MCM2
chr1:10712057-10712513	C1_139	0.095913	random
chr1:10718879-10720716	C1_139	0.285704	MCM2
chr1:10721950-10723207	C1_139	3.37506	MCM2
chr1:10724155-10727556	C1_139	0.604416	MCM2
chr1:10730170-10732289	C1_139	0.288963	MCM2
chr1:10735999-10736819	C1_139	0.640047	MCM2
chr1:10736923-10737583	C1_139	0.331337	MCM2
chr1:10745382-10746273	C1_139	0.49087	MCM2
chr1:10748125-10749483	C1_139	0.483099	MCM2
chr1:10750264-10750972	C1_139	0.803072	MCM2
chr1:10761096-10762387	C1_139	0.440415	MCM2
chr1:10762538-10762885	C1_139	1.13438	MCM2
chr1:10764202-10765667	C1_139	0.238834	MCM2
chr1:10765802-10766565	C1_139	0.515896	MCM2
chr1:10766837-10767495	C1_139	0.864096	MCM2
chr1:10768202-10768548	C1_139	1.26406	random
chr1:10779583-10780262	C1_139	0.966198	MCM2
chr1:10782530-10783790	C1_139	0.347115	MCM2
chr1:10784524-10784860	C1_139	0.650842	MCM2
chr1:10786398-10786817	C1_139	0.208766	MCM2
chr1:10788705-10789520	C1_139	0.214658	MCM2
chr1:10796692-10797897	C1_139	0.653326	MCM2
chr1:10799126-10800709	C1_139	0.221031	MCM2
chr1:10804262-10805119	C1_139	0.45931	MCM2
chr1:10813305-10813830	C1_139	0.499846	MCM2
chr1:10816606-10833458	C1_139	0.609903	random
chr1:10836254-10837006	C1_139	0.697924	MCM2
chr1:10837253-10837887	C1_139	2.06955	random
chr1:10843643-10844137	C1_139	0.531213	MCM2
chr1:10853867-10856323	C1_139	0.445201	MCM2
chr1:10869359-10869661	C1_139	0.434469	MCM2
chr1:10872699-10873180	C1_139	0.636499	MCM2
chr1:10875587-10876183	C1_139	0.587068	MCM2
chr1:10876339-10878744	C1_139	0.400085	random
chr1:10884392-10885098	C1_139	0.557548	MCM2
chr1:10887963-10889062	C1_139	0.517357	MCM2
chr1:10890641-10890902	C1_139	0.670292	MCM2
chr1:10898589-10899054	C1_139	0.094057	random
chr1:10899173-10900321	C1_139	0.495275	MCM2
chr1:10931344-10933335	C1_139	0.856718	random
chr1:10948434-10949536	C1_139	0.277818	MCM2
chr1:10950603-10951072	C1_139	0.839294	MCM2
chr1:10956938-10957853	C1_139	0.764792	MCM2
chr1:10958136-10959327	C1_139	0.477393	MCM2
chr1:10959655-10960986	C1_139	0.788638	MCM2
chr1:10964462-10965209	C1_139	0.468397	MCM2
chr1:10966927-10967773	C1_139	1.49924	MCM2
chr1:10969244-10969727	C1_139	0.271656	MCM2
chr1:10972180-10972646	C1_139	0.844697	MCM2
chr1:10974188-10974600	C1_139	1.27388	MCM2
chr1:10997222-10997985	C1_139	0.343931	MCM2
chr1:11001262-11002457	C1_139	0.768592	MCM2
chr1:11005131-11005783	C1_139	0.872048	MCM2
chr1:11018845-11020612	C1_139	0.371278	MCM2
chr1:11023995-11024255	C1_139	0.168218	MCM2
chr1:11024843-11025376	C1_139	1.47703	MCM2
chr1:11033552-11034388	C1_139	0.209266	MCM2
chr1:11034992-11035885	C1_139	0.538748	MCM2
chr1:11043027-11043327	C1_139	0.437365	MCM2
chr1:11045468-11046022	C1_139	1.02631	MCM2
chr1:11114692-11116115	C1_139	0.461032	MCM2
chr1:11126368-11126604	C1_139	0.370649	MCM2
chr1:11130904-11131382	C1_139	0.274497	MCM2
chr1:11141008-11141312	C1_139	0.575481	MCM2
chr1:11144144-11145451	C1_139	0.40156	random
chr1:11160878-11161219	C1_139	0.384779	MCM2
chr1:11181154-11181435	C1_139	0.466938	MCM2
chr1:11185894-11186412	C1_139	0.844335	random
chr1:11220987-11221431	C1_139	0.492529	MCM2
chr1:11236273-11236648	C1_139	0.233262	MCM2
chr1:11259254-11259614	C1_139	0.607452	random
chr1:11260297-11262098	C1_139	0.291415	random
chr1:11286542-11286793	C1_139	0.696997	MCM2
chr1:11323352-11323574	C1_139	0.985057	MCM2
chr1:11364082-11364849	C1_139	1.08343	random
chr1:11398350-11398627	C1_139	0.947362	MCM2
chr1:11403998-11404437	C1_139	0.199255	MCM2
chr1:11423630-11424563	C1_139	0.656283	MCM2
chr1:11433527-11434716	C1_139	5.18659	random
chr1:11435683-11435966	C1_139	0.772731	MCM2
chr1:11455256-11456641	C1_139	1.54736	MCM2
chr1:11475805-11476574	C1_139	0.568746	random
chr1:11481661-11482201	C1_139	0.728943	MCM2
chr1:11488319-11489750	C1_139	0.794654	random
chr1:11501830-11502124	C1_139	1.04135	MCM2
chr1:11520970-11522082	C1_139	0.235989	random
chr1:11547103-11547584	C1_139	0.727427	MCM2
chr1:11548993-11549632	C1_139	0.684453	MCM2
chr1:11550173-11550943	C1_139	0.454406	MCM2
chr1:11552319-11552869	C1_139	0.636168	MCM2
chr1:11556728-11557157	C1_139	0.4078	MCM2
chr1:11559180-11559779	C1_139	2.26349	MCM2
chr1:11581834-11583054	C1_139	0.609444	MCM2
chr1:11587363-11587850	C1_139	0.538849	MCM2
chr1:11590314-11591550	C1_139	0.672326	MCM2
chr1:11592624-11593019	C1_139	0.221451	random
chr1:11596822-11597545	C1_139	0.181479	MCM2
chr1:11602865-11603381	C1_139	1.10189	MCM2
chr1:11625249-11625572	C1_139	0.406222	MCM2
chr1:11627939-11628428	C1_139	1.16273	MCM2
chr1:11634541-11635576	C1_139	0.887408	MCM2
chr1:11637006-11637788	C1_139	0.894866	MCM2
chr1:11638463-11639102	C1_139	1.16357	MCM2
chr1:11661371-11662751	C1_139	0.633863	random
chr1:11670396-11671106	C1_139	1.54002	MCM2
chr1:11676768-11677603	C1_139	0.261896	MCM2
chr1:11685787-11686598	C1_139	0.64715	MCM2
chr1:11687300-11687547	C1_139	1.06243	MCM2
chr1:11695055-11695452	C1_139	0.330503	MCM2
chr1:11701248-11701936	C1_139	0.317853	MCM2
chr1:11706286-11707132	C1_139	0.413584	MCM2
chr1:11721745-11722340	C1_139	0.514548	MCM2
chr1:11722463-11722770	C1_139	1.70957	MCM2
chr1:11752007-11752965	C1_139	0.958734	MCM2
chr1:11754231-11755153	C1_139	0.521803	MCM2
chr1:11767575-11768491	C1_139	0.238737	MCM2
chr1:11774088-11775465	C1_139	0.794055	MCM2
chr1:11775652-11775920	C1_139	0.81598	MCM2
chr1:11823696-11825594	C1_139	0.506957	MCM2
chr1:11844185-11846083	C1_139	0.368696	random
chr1:11850384-11851764	C1_139	1.10926	MCM2
chr1:11854740-11855696	C1_139	0.503245	MCM2
chr1:11896727-11897905	C1_139	0.445534	MCM2
chr1:11907691-11908056	C1_139	1.07844	MCM2
chr1:11946908-11948106	C1_139	0.730159	MCM2
chr1:11960595-11960946	C1_139	0.373817	random
chr1:11985186-11986764	C1_139	0.221732	MCM2
chr1:11994265-11995106	C1_139	0.364038	MCM2
chr1:11996780-11997868	C1_139	0.562786	MCM2
chr1:12028047-12029299	C1_139	0.4192	random
chr1:12031651-12031976	C1_139	0.807444	MCM2
chr1:12039338-12039767	C1_139	0.50975	MCM2
chr1:12066570-12066907	C1_139	1.03826	MCM2
chr1:12066989-12067413	C1_139	0.515761	MCM2
chr1:12078442-12080212	C1_139	0.296519	MCM2
chr1:12086342-12086859	C1_139	0.676774	MCM2
chr1:12088861-12090791	C1_139	0.203953	MCM2
chr1:12102464-12103707	C1_139	0.211118	MCM2
chr1:12104047-12104325	C1_139	1.10128	MCM2
chr1:12113953-12114526	C1_139	1.8319	MCM2
chr1:12121535-12123828	C1_139	0.801106	random
chr1:12146800-12147064	C1_139	1.65669	random
chr1:12176548-12177047	C1_139	1.05178	MCM2
chr1:12183070-12183925	C1_139	0.358077	MCM2
chr1:12186845-12187672	C1_139	0.370201	MCM2
chr1:12202130-12203877	C1_139	0.625881	MCM2
chr1:12205654-12206567	C1_139	0.431138	MCM2
chr1:12210977-12211619	C1_139	1.43064	random
chr1:12213044-12213660	C1_139	0.213003	MCM2
chr1:12218350-12219209	C1_139	0.916482	MCM2
chr1:12220482-12220789	C1_139	0.284929	MCM2
chr1:12221154-12221567	C1_139	0.847197	MCM2
chr1:12223562-12224372	C1_139	0.539957	MCM2
chr1:12233727-12234137	C1_139	0.106675	MCM2
chr1:12234994-12235941	C1_139	0.738949	MCM2
chr1:12238377-12239679	C1_139	0.604653	MCM2
chr1:12242793-12243363	C1_139	0.9975	MCM2
chr1:12248691-12249440	C1_139	0.583933	MCM2
chr1:12250150-12251068	C1_139	0.28586	random
chr1:12252339-12253180	C1_139	0.416043	MCM2
chr1:12263242-12264602	C1_139	0.83614	MCM2
chr1:12266643-12268695	C1_139	0.575481	MCM2
chr1:12268831-12269537	C1_139	0.619498	MCM2
chr1:12300587-12300906	C1_139	0.548421	random
chr1:12384034-12384698	C1_139	0.39521	random
chr1:12476582-12477662	C1_139	1.2149	random
chr1:12525018-12525227	C1_139	0.418532	random
chr1:12575898-12576473	C1_139	0.912763	MCM2
chr1:12585530-12586590	C1_139	0.783957	MCM2
chr1:12587601-12588339	C1_139	0.296318	MCM2
chr1:12596820-12597045	C1_139	0.194385	random
chr1:12612011-12613660	C1_139	0.795692	MCM2
chr1:12627536-12627893	C1_139	0.735068	MCM2
chr1:12638960-12639566	C1_139	0.938243	random
chr1:12654572-12657254	C1_139	0.521838	MCM2
chr1:12659151-12659614	C1_139	0.755707	MCM2
chr1:12663453-12663993	C1_139	0.809936	MCM2
chr1:12707309-12708178	C1_139	0.201319	random
chr1:12733392-12736850	C1_139	0.594453	random
chr1:12820311-12820876	C1_139	0.309639	MCM2
chr1:12873072-12873452	C1_139	0.345289	random
chr1:12962298-12962872	C1_139	0.152392	MCM2
chr1:13205201-13205586	C1_139	0.681609	random
chr1:13224426-13225637	C1_139	0	random
chr1:13287294-13287597	C1_139	0	random
chr1:13404451-13404954	C1_139	0.521708	MCM2
chr1:13574937-13575773	C1_139	0	random
chr1:13667459-13667930	C1_139	0.650012	MCM2
chr1:13685383-13685747	C1_139	0.480621	random
chr1:13700238-13700491	C1_139	0.172872	MCM2
chr1:13760290-13760882	C1_139	0.073879	MCM2
chr1:13795835-13797363	C1_139	0.343481	random
chr1:13813406-13813774	C1_139	0.237699	random
chr1:13823044-13826988	C1_139	0.532291	random
chr1:13832051-13832508	C1_139	0.957036	MCM2
chr1:13869372-13870346	C1_139	0.449041	MCM2
chr1:13892509-13893008	C1_139	0.701187	random
chr1:13910144-13911123	C1_139	0.178699	MCM2
chr1:13925206-13926687	C1_139	0.738294	random
chr1:13944490-13945007	C1_139	0.845968	random
chr1:13945881-13946804	C1_139	0.142156	random
chr1:13953503-13954345	C1_139	0.155831	random
chr1:13983879-13984704	C1_139	0.583154	MCM2
chr1:13994001-13994783	C1_139	0.279645	random
chr1:14060119-14060712	C1_139	0.295019	random
chr1:14104282-14104570	C1_139	0	random
chr1:14122284-14122952	C1_139	0.589265	random
chr1:14182419-14182670	C1_139	0.174249	random
chr1:14235997-14239044	C1_139	0.488035	random
chr1:14289798-14290696	C1_139	0.048704	random
chr1:14294038-14294267	C1_139	0.763957	MCM2
chr1:14309551-14310045	C1_139	0.177071	MCM2
chr1:14363239-14365317	C1_139	0.505138	random
chr1:14414528-14415301	C1_139	0.113161	random
chr1:14463299-14463602	C1_139	0.144345	MCM2
chr1:14530647-14530970	C1_139	0	random
chr1:14547234-14548073	C1_139	0.208518	random
chr1:14564205-14564865	C1_139	0.463872	random
chr1:14616119-14616532	C1_139	1.059	random
chr1:14625301-14625636	C1_139	0.913898	random
chr1:14655510-14656190	C1_139	0.578866	random
chr1:14666750-14667063	C1_139	0	random
chr1:14709514-14710048	C1_139	0.409518	random
chr1:14746798-14747359	C1_139	0.155924	MCM2
chr1:14777128-14778019	C1_139	0.932654	random
chr1:14791760-14791997	C1_139	0.922712	MCM2
chr1:14795164-14795459	C1_139	0.296519	random
chr1:14873862-14874231	C1_139	0.118527	random
chr1:14910487-14910978	C1_139	0.534459	MCM2
chr1:14911893-14912177	C1_139	1.84802	MCM2
chr1:14953666-14954080	C1_139	0.422575	MCM2
chr1:14978848-14979469	C1_139	1.6903	MCM2
chr1:14984542-14984843	C1_139	1.01713	random
chr1:15011952-15013751	C1_139	0.413297	random
chr1:15023831-15024179	C1_139	0.879758	random
chr1:15024750-15025178	C1_139	1.12407	MCM2
chr1:15036797-15037185	C1_139	0.450892	MCM2
chr1:15042505-15043153	C1_139	0.742441	random
chr1:15110089-15111519	C1_139	0.67287	random
chr1:15117628-15118527	C1_139	0.681103	MCM2
chr1:15127529-15128371	C1_139	0.57138	MCM2
chr1:15146882-15147522	C1_139	1.16175	MCM2
chr1:15177439-15178273	C1_139	0.524419	MCM2
chr1:15185554-15185812	C1_139	1.01713	MCM2
chr1:15188805-15189409	C1_139	0.434469	random
chr1:15220506-15220833	C1_139	1.20376	MCM2
chr1:15249989-15250749	C1_139	0.230192	MCM2
chr1:15283179-15284635	C1_139	0.690893	MCM2
chr1:15286917-15287733	C1_139	0.589586	MCM2
chr1:15310135-15310890	C1_139	0.463434	random
chr1:15345145-15345402	C1_139	1.19127	MCM2
chr1:15353520-15353961	C1_139	0.892583	MCM2
chr1:15367554-15368307	C1_139	1.0455	MCM2
chr1:15375025-15375623	C1_139	0.438828	MCM2
chr1:15386547-15387203	C1_139	0.266686	MCM2
chr1:15394659-15395074	C1_139	0.210779	MCM2
chr1:15405886-15406301	C1_139	0.421557	MCM2
chr1:15411821-15412156	C1_139	0.130557	MCM2
chr1:15425085-15425572	C1_139	0.269424	MCM2
chr1:15425939-15426542	C1_139	1.16051	MCM2
chr1:15443630-15443998	C1_139	0.831945	MCM2
chr1:15503050-15503298	C1_139	0.529071	random
chr1:15519460-15519984	C1_139	0.667734	MCM2
chr1:15521452-15521730	C1_139	0.786629	MCM2
chr1:15545901-15546502	C1_139	0.72773	MCM2
chr1:15549634-15549941	C1_139	0.569857	MCM2
chr1:15563742-15564127	C1_139	1.02241	MCM2
chr1:15573456-15574225	C1_139	0.454997	MCM2
chr1:15586181-15586504	C1_139	0.270815	MCM2
chr1:15665633-15665878	C1_139	0.357033	MCM2
chr1:15671951-15672493	C1_139	0.484168	MCM2
chr1:15676750-15677637	C1_139	0.493084	MCM2
chr1:15688728-15689502	C1_139	0.847608	MCM2
chr1:15691183-15691502	C1_139	0.685526	MCM2
chr1:15693686-15694855	C1_139	0.860514	MCM2
chr1:15705273-15705653	C1_139	0.575481	random
chr1:15712508-15713420	C1_139	0.527524	random
chr1:15714145-15715255	C1_139	0.275816	random
chr1:15739604-15740007	C1_139	1.30233	random
chr1:15748005-15748627	C1_139	0.421896	MCM2
chr1:15752755-15754210	C1_139	0.60119	MCM2
chr1:15754556-15756331	C1_139	0.492806	MCM2
chr1:15758588-15759519	C1_139	0.751649	MCM2
chr1:15769701-15770081	C1_139	0.230192	MCM2
chr1:15775167-15775743	C1_139	0.98711	random
chr1:15793792-15794190	C1_139	0.879127	MCM2
chr1:15800740-15801048	C1_139	0.710009	MCM2
chr1:15808780-15809141	C1_139	0.605769	MCM2
chr1:15830498-15830784	C1_139	0.764625	random
chr1:15832096-15832416	C1_139	0.273353	MCM2
chr1:15850394-15852001	C1_139	0.489893	MCM2
chr1:15866327-15866866	C1_139	0.568007	MCM2
chr1:15905836-15906193	C1_139	0.612557	MCM2
chr1:15912937-15913195	C1_139	0.678086	MCM2
chr1:15927008-15927303	C1_139	0.14826	MCM2
chr1:15929668-15930392	C1_139	0.362458	MCM2
chr1:15943738-15944634	C1_139	0.195252	MCM2
chr1:15956379-15957381	C1_139	0.349194	random
chr1:15966357-15966678	C1_139	0.545004	random
chr1:16009358-16010816	C1_139	1.2599	MCM2
chr1:16021873-16022489	C1_139	0.284004	MCM2
chr1:16027482-16029076	C1_139	0.795709	MCM2
chr1:16043038-16043716	C1_139	1.03213	MCM2
chr1:16055193-16062106	C1_139	0.341642	MCM2
chr1:16062682-16063669	C1_139	0.221563	MCM2
chr1:16072595-16074553	C1_139	0.670121	MCM2
chr1:16077442-16078872	C1_139	1.19281	MCM2
chr1:16080107-16081044	C1_139	1.30696	MCM2
chr1:16084645-16085440	C1_139	0	MCM2
chr1:16085579-16086133	C1_139	0.157894	MCM2
chr1:16091995-16093429	C1_139	0.670993	MCM2
chr1:16105006-16105527	C1_139	0.671578	random
chr1:16108682-16109453	C1_139	0.453816	random
chr1:16111941-16112470	C1_139	0.7441	random
chr1:16119977-16120876	C1_139	0.973005	MCM2
chr1:16125009-16125251	C1_139	0.361459	MCM2
chr1:16152870-16153206	C1_139	0.390505	random
chr1:16179874-16180948	C1_139	0.5294	random
chr1:16249053-16249997	C1_139	0.277987	random
chr1:16254023-16254296	C1_139	0.160207	random
chr1:16257807-16258265	C1_139	0.954946	MCM2
chr1:16260653-16262248	C1_139	0.685526	MCM2
chr1:16262315-16263177	C1_139	0.355169	MCM2
chr1:16267850-16272798	C1_139	0.247499	MCM2
chr1:16279089-16279460	C1_139	1.29677	MCM2
chr1:16279868-16280276	C1_139	0.857579	MCM2
chr1:16289535-16292140	C1_139	0.352579	random
chr1:16306273-16306550	C1_139	0.789468	random
chr1:16337314-16338190	C1_139	0.499276	random
chr1:16339261-16340481	C1_139	0.358496	MCM2
chr1:16341820-16344245	C1_139	0.649285	MCM2
chr1:16346321-16348363	C1_139	0.599718	random
chr1:16354056-16355940	C1_139	0.348221	MCM2
chr1:16358579-16360698	C1_139	0.330243	MCM2
chr1:16361347-16361594	C1_139	0.885355	MCM2
chr1:16381424-16381755	C1_139	1.18921	MCM2
chr1:16387273-16389408	C1_139	0.860391	MCM2
chr1:16392686-16393033	C1_139	0.63021	MCM2
chr1:16406616-16406976	C1_139	0.850433	MCM2
chr1:16408210-16408557	C1_139	1.00833	MCM2
chr1:16409059-16409372	C1_139	0.978134	MCM2
chr1:16412741-16413038	C1_139	0.441783	MCM2
chr1:16420912-16421490	C1_139	0.832357	MCM2
chr1:16437170-16437772	C1_139	1.16243	MCM2
chr1:16442915-16443285	C1_139	0.709241	MCM2
chr1:16443465-16443912	C1_139	1.17414	MCM2
chr1:16448877-16449721	C1_139	0.570026	MCM2
chr1:16453898-16454917	C1_139	1.54516	MCM2
chr1:16456689-16457534	C1_139	0.67287	MCM2
chr1:16459974-16460726	C1_139	0.407122	MCM2
chr1:16463721-16465563	C1_139	0.617345	MCM2
chr1:16468969-16470966	C1_139	2.34342	MCM2
chr1:16477565-16478350	C1_139	0.83573	MCM2
chr1:16478698-16479517	C1_139	0.427219	MCM2
chr1:16488779-16489490	C1_139	0.615141	MCM2
chr1:16495879-16496212	C1_139	1.31341	MCM2
chr1:16498499-16500073	C1_139	0.861393	MCM2
chr1:16500480-16501001	C1_139	0.335789	MCM2
chr1:16514127-16514496	C1_139	0.592636	MCM2
chr1:16514767-16515036	C1_139	1.95107	MCM2
chr1:16523025-16523371	C1_139	1.26406	MCM2
chr1:16543563-16545067	C1_139	0.756084	MCM2
chr1:16551749-16552520	C1_139	0.453816	MCM2
chr1:16556034-16558966	C1_139	0.522094	MCM2
chr1:16568719-16569788	C1_139	0.572789	MCM2
chr1:16571028-16571374	C1_139	0.126406	random
chr1:16596893-16597252	C1_139	0.609144	random
chr1:16611189-16611638	C1_139	0.876679	MCM2
chr1:16617186-16618968	C1_139	0.41724	random
chr1:16619711-16620769	C1_139	0.413389	random
chr1:16625594-16625894	C1_139	0.291577	MCM2
chr1:16637442-16637681	C1_139	0.365996	MCM2
chr1:16693697-16695102	C1_139	0.498067	random
chr1:16697842-16698339	C1_139	0.352004	MCM2
chr1:16708571-16710431	C1_139	0.305686	random
chr1:16719163-16720027	C1_139	0.658073	MCM2
chr1:16730083-16730491	C1_139	0.964777	MCM2
chr1:16731300-16732533	C1_139	0.922263	random
chr1:16747477-16748253	C1_139	0.789061	MCM2
chr1:16774245-16775153	C1_139	1.15603	MCM2
chr1:16808987-16809355	C1_139	0.713096	random
chr1:16810345-16811669	C1_139	0.429437	MCM2
chr1:16845158-16845461	C1_139	0.144345	MCM2
chr1:16860630-16862862	C1_139	0.999357	MCM2
chr1:16945995-16947371	C1_139	1.87533	MCM2
chr1:16954818-16955409	C1_139	1.03606	MCM2
chr1:16955698-16958478	C1_139	1.05408	MCM2
chr1:16967074-16967619	C1_139	1.28401	MCM2
chr1:16969309-16969856	C1_139	1.91897	MCM2
chr1:16972794-16975595	C1_139	1.43654	MCM2
chr1:16980474-16980735	C1_139	1.50816	MCM2
chr1:16993425-16993898	C1_139	1.47946	MCM2
chr1:17002859-17003099	C1_139	0.182236	random
chr1:17017943-17019555	C1_139	1.11241	MCM2
chr1:17020226-17021997	C1_139	1.13601	MCM2
chr1:17026036-17029854	C1_139	0.733143	MCM2
chr1:17032839-17033167	C1_139	1.33343	MCM2
chr1:17035677-17037646	C1_139	1.77701	MCM2
chr1:17040610-17042411	C1_139	1.43279	MCM2
chr1:17054166-17054730	C1_139	2.09377	MCM2
chr1:17075333-17075972	C1_139	1.02668	MCM2
chr1:17076309-17077535	C1_139	1.64101	MCM2
chr1:17083784-17087669	C1_139	1.59861	MCM2
chr1:17101185-17102101	C1_139	1.48017	MCM2
chr1:17138814-17139193	C1_139	0	random
chr1:17194793-17195131	C1_139	1.55278	random
chr1:17197508-17200408	C1_139	0.935057	MCM2
chr1:17209314-17209818	C1_139	0.954568	random
chr1:17213385-17215201	C1_139	0.650268	random
chr1:17220174-17220552	C1_139	1.50417	MCM2
chr1:17245616-17246631	C1_139	0.689443	random
chr1:17249492-17249972	C1_139	1.0023	MCM2
chr1:17265706-17267445	C1_139	0.704211	MCM2
chr1:17274808-17275814	C1_139	0.521708	MCM2
chr1:17278988-17281516	C1_139	0.692034	MCM2
chr1:17290137-17290738	C1_139	0.436638	random
chr1:17303307-17304206	C1_139	0.437852	MCM2
chr1:17309459-17311188	C1_139	0.809468	MCM2
chr1:17314431-17314682	C1_139	0.871246	random
chr1:17315688-17316899	C1_139	0.541741	MCM2
chr1:17320953-17323729	C1_139	0.504168	MCM2
chr1:17330701-17332501	C1_139	0.777539	MCM2
chr1:17355716-17356016	C1_139	1.02052	MCM2
chr1:17410912-17411219	C1_139	1.56711	MCM2
chr1:17411454-17412078	C1_139	0.350453	MCM2
chr1:17420349-17420928	C1_139	1.05753	MCM2
chr1:17431194-17432178	C1_139	0.57782	MCM2
chr1:17436585-17439462	C1_139	0.699298	random
chr1:17460871-17461822	C1_139	3.17331	MCM2
chr1:17510798-17511959	C1_139	0.452057	MCM2
chr1:17516522-17517832	C1_139	0.767894	MCM2
chr1:17548303-17548782	C1_139	0.730464	MCM2
chr1:17551829-17552394	C1_139	0.774098	random
chr1:17576111-17577509	C1_139	0.656987	random
chr1:17586451-17586699	C1_139	0.705428	random
chr1:17598284-17598879	C1_139	0.661561	random
chr1:17600823-17601421	C1_139	0.804519	MCM2
chr1:17606954-17607343	C1_139	0.6746	MCM2
chr1:17640836-17641591	C1_139	0.405504	MCM2
chr1:17644490-17644796	C1_139	1.00051	random
chr1:17671042-17672734	C1_139	0.439433	random
chr1:17673386-17674079	C1_139	0.883567	random
chr1:17699152-17699961	C1_139	1.02719	MCM2
chr1:17708183-17708820	C1_139	0.755262	MCM2
chr1:17711656-17712651	C1_139	0.967039	random
chr1:17730080-17732249	C1_139	0.665425	MCM2
chr1:17732715-17734300	C1_139	0.386317	random
chr1:17751975-17753266	C1_139	0.846951	MCM2
chr1:17754265-17755047	C1_139	0.447433	MCM2
chr1:17756785-17757510	C1_139	0.241305	MCM2
chr1:17761895-17762356	C1_139	0.569239	MCM2
chr1:17764657-17765385	C1_139	0.300388	MCM2
chr1:17775246-17775589	C1_139	1.02009	MCM2
chr1:17783902-17784681	C1_139	0.449156	MCM2
chr1:17788621-17789163	C1_139	0.806947	MCM2
chr1:17811703-17812158	C1_139	1.15349	MCM2
chr1:17818705-17818993	C1_139	0.911178	random
chr1:17834557-17834935	C1_139	0.347115	MCM2
chr1:17849680-17850072	C1_139	0.669437	MCM2
chr1:17851502-17852055	C1_139	0.316358	random
chr1:17862477-17862836	C1_139	0.730973	MCM2
chr1:17866328-17866947	C1_139	0.070657	MCM2
chr1:17891324-17891659	C1_139	1.04445	MCM2
chr1:17896405-17897911	C1_139	1.33591	MCM2
chr1:17900326-17900742	C1_139	0.210272	MCM2
chr1:17901959-17903032	C1_139	0.81522	MCM2
chr1:17906214-17907545	C1_139	0.394319	MCM2
chr1:17919857-17920759	C1_139	1.69709	MCM2
chr1:17925834-17926274	C1_139	0.695809	MCM2
chr1:17931462-17931870	C1_139	0.750382	MCM2
chr1:17934115-17935103	C1_139	0.265607	MCM2
chr1:17964061-17965284	C1_139	0.464902	MCM2
chr1:17968787-17969460	C1_139	1.10479	MCM2
chr1:17974819-17975169	C1_139	0.249923	MCM2
chr1:17981214-17981486	C1_139	0.643185	MCM2
chr1:17984163-17984645	C1_139	0.272219	MCM2
chr1:18001563-18003044	C1_139	1.38799	MCM2
chr1:18009107-18010656	C1_139	0.508236	MCM2
chr1:18011395-18011865	C1_139	0.186113	MCM2
chr1:18023174-18024245	C1_139	0.449208	MCM2
chr1:18044456-18044998	C1_139	1.5332	MCM2
chr1:18050275-18050654	C1_139	1.5002	MCM2
chr1:18052278-18052688	C1_139	0.320024	MCM2
chr1:18055823-18056379	C1_139	0.865291	MCM2
chr1:18057933-18058234	C1_139	0.145304	MCM2
chr1:18061607-18062538	C1_139	0.939561	MCM2
chr1:18064659-18065051	C1_139	0.78101	MCM2
chr1:18074457-18074768	C1_139	0.281264	MCM2
chr1:18086217-18086695	C1_139	1.18949	random
chr1:18088695-18089545	C1_139	0.360183	MCM2
chr1:18098194-18099648	C1_139	0.511363	random
chr1:18114712-18115452	C1_139	0.945655	MCM2
chr1:18117890-18118282	C1_139	0.334718	MCM2
chr1:18153419-18153740	C1_139	1.22626	MCM2
chr1:18156035-18156561	C1_139	0.831493	MCM2
chr1:18159457-18160065	C1_139	1.00709	MCM2
chr1:18164541-18164851	C1_139	1.26977	MCM2
chr1:18171699-18172107	C1_139	1.39357	random
chr1:18179898-18181901	C1_139	0.698737	random
chr1:18184689-18184909	C1_139	1.19281	MCM2
chr1:18216725-18217400	C1_139	1.03672	MCM2
chr1:18239939-18240534	C1_139	0.294027	MCM2
chr1:18248363-18248846	C1_139	0.633863	random
chr1:18253980-18254570	C1_139	1.18608	MCM2
chr1:18267585-18268164	C1_139	0.453229	random
chr1:18277158-18277560	C1_139	0.543987	MCM2
chr1:18278672-18279527	C1_139	1.53462	MCM2
chr1:18298795-18299075	C1_139	0.624808	MCM2
chr1:18318168-18318719	C1_139	0.317507	MCM2
chr1:18332105-18332529	C1_139	0.515761	random
chr1:18357272-18358068	C1_139	0.824181	MCM2
chr1:18386628-18386970	C1_139	0.895193	MCM2
chr1:18394756-18395045	C1_139	1.81605	random
chr1:18405290-18405673	C1_139	0.456779	random
chr1:18406310-18406715	C1_139	0.323974	MCM2
chr1:18430290-18430691	C1_139	2.39951	MCM2
chr1:18440225-18440998	C1_139	0.565803	random
chr1:18450197-18450493	C1_139	1.18207	MCM2
chr1:18472775-18473149	C1_139	1.05248	MCM2
chr1:18473177-18475690	C1_139	0.765781	random
chr1:18480106-18480427	C1_139	1.09001	MCM2
chr1:18545354-18546583	C1_139	1.06761	random
chr1:18556982-18557668	C1_139	0.510047	MCM2
chr1:18570842-18571173	C1_139	2.11415	MCM2
chr1:18595189-18595749	C1_139	0.702909	random
chr1:18597085-18598508	C1_139	0.768386	random
chr1:18607190-18607525	C1_139	0.391671	MCM2
chr1:18608315-18609097	C1_139	1.56601	MCM2
chr1:18616253-18617005	C1_139	1.16321	MCM2
chr1:18617175-18617490	C1_139	0.416539	MCM2
chr1:18635213-18635468	C1_139	0.686064	MCM2
chr1:18644851-18645238	C1_139	1.35617	MCM2
chr1:18661486-18661853	C1_139	0.595866	MCM2
chr1:18666034-18666244	C1_139	0.624808	random
chr1:18667110-18668001	C1_139	0.294522	random
chr1:18677626-18678202	C1_139	0.607452	random
chr1:18682081-18682366	C1_139	1.22769	random
chr1:18687432-18687726	C1_139	1.19011	MCM2
chr1:18691169-18691411	C1_139	0.542189	MCM2
chr1:18691676-18692150	C1_139	0.830441	MCM2
chr1:18703192-18703578	C1_139	0.339921	MCM2
chr1:18725725-18726250	C1_139	0.499846	random
chr1:18752568-18752818	C1_139	0.349892	random
chr1:18787203-18788211	C1_139	0.564063	random
chr1:18811195-18811527	C1_139	0.131737	MCM2
chr1:18871978-18872253	C1_139	0.636168	MCM2
chr1:18876975-18877707	C1_139	0.776742	MCM2
chr1:18901747-18902020	C1_139	0.480621	MCM2
chr1:18907665-18908074	C1_139	0.855483	MCM2
chr1:18930177-18930399	C1_139	0.591034	MCM2
chr1:18954752-18955287	C1_139	1.06276	MCM2
chr1:18955730-18956687	C1_139	0.548421	MCM2
chr1:18959242-18959945	C1_139	0.497713	MCM2
chr1:18972883-18974042	C1_139	0.226419	MCM2
chr1:18977669-18978283	C1_139	0.284929	random
chr1:18992919-18993254	C1_139	0.913898	MCM2
chr1:19010226-19011524	C1_139	0.606516	MCM2
chr1:19018036-19020015	C1_139	0.375706	random
chr1:19039636-19040119	C1_139	0.452759	random
chr1:19047017-19048062	C1_139	1.88339	MCM2
chr1:19048633-19049250	C1_139	0.637972	MCM2
chr1:19054155-19055313	C1_139	1.51076	MCM2
chr1:19060822-19061766	C1_139	0.602304	random
chr1:19104896-19105472	C1_139	0.835247	MCM2
chr1:19121843-19122737	C1_139	1.17414	MCM2
chr1:19125227-19125518	C1_139	0.751487	MCM2
chr1:19136741-19137054	C1_139	0.279467	MCM2
chr1:19144107-19145187	C1_139	0.850433	MCM2
chr1:19146488-19147575	C1_139	0.563304	MCM2
chr1:19147769-19148282	C1_139	1.10833	MCM2
chr1:19165465-19165745	C1_139	0.468606	MCM2
chr1:19184434-19185213	C1_139	6.84963	MCM2
chr1:19187955-19188980	C1_139	1.15209	MCM2
chr1:19195566-19196252	C1_139	0.637559	MCM2
chr1:19197854-19198238	C1_139	1.02507	MCM2
chr1:19201788-19202317	C1_139	0.496067	MCM2
chr1:19203215-19204735	C1_139	0.374063	random
chr1:19214745-19216794	C1_139	0.853813	MCM2
chr1:19234469-19235923	C1_139	0.752004	MCM2
chr1:19241155-19241442	C1_139	0.914353	MCM2
chr1:19243475-19244630	C1_139	0.757343	MCM2
chr1:19244727-19246509	C1_139	0.269979	MCM2
chr1:19252779-19255155	C1_139	0.515414	MCM2
chr1:19259153-19259392	C1_139	1.09799	MCM2
chr1:19264192-19264686	C1_139	0.531213	MCM2
chr1:19270749-19271174	C1_139	1.0291	MCM2
chr1:19272055-19272432	C1_139	0.464048	MCM2
chr1:19276188-19277584	C1_139	0.595268	MCM2
chr1:19281942-19282333	C1_139	0.559291	MCM2
chr1:19293533-19294269	C1_139	0.356548	random
chr1:19302574-19304986	C1_139	0.471455	random
chr1:19380207-19381882	C1_139	1.01834	MCM2
chr1:19383215-19383517	C1_139	0.434469	MCM2
chr1:19385718-19387385	C1_139	1.39054	MCM2
chr1:19388945-19390335	C1_139	0.440512	MCM2
chr1:19392327-19392937	C1_139	0.143399	MCM2
chr1:19393329-19394046	C1_139	0.609994	MCM2
chr1:19396272-19398233	C1_139	0.646792	MCM2
chr1:19398413-19399545	C1_139	0.695458	MCM2
chr1:19399672-19400723	C1_139	0.374528	MCM2
chr1:19410820-19411298	C1_139	0.548994	MCM2
chr1:19412727-19413428	C1_139	0.998267	MCM2
chr1:19422810-19423094	C1_139	0.616008	MCM2
chr1:19467005-19467541	C1_139	0.40799	MCM2
chr1:19557224-19558907	C1_139	0.311847	random
chr1:19586846-19587460	C1_139	0.498625	MCM2
chr1:19589706-19590069	C1_139	0.602432	random
chr1:19612196-19612531	C1_139	0.391671	MCM2
chr1:19614521-19615114	C1_139	0.073755	MCM2
chr1:19624054-19624847	C1_139	0.551533	random
chr1:19632417-19632788	C1_139	0.235777	MCM2
chr1:19643850-19644491	C1_139	0.887013	MCM2
chr1:19646937-19647382	C1_139	0.196569	MCM2
chr1:19654633-19655470	C1_139	0.627047	MCM2
chr1:19662311-19662953	C1_139	0.885631	MCM2
chr1:19663794-19664645	C1_139	0.770914	random
chr1:19666014-19666920	C1_139	0.289646	MCM2
chr1:19679164-19680486	C1_139	0.496254	MCM2
chr1:19694253-19694547	C1_139	0.297528	MCM2
chr1:19701781-19702058	C1_139	0.789468	MCM2
chr1:19722816-19723347	C1_139	0.329466	MCM2
chr1:19737655-19737890	C1_139	0	random
chr1:19764967-19765261	C1_139	1.04135	MCM2
chr1:19768055-19768425	C1_139	0.472828	MCM2
chr1:19769361-19769726	C1_139	0.239652	random
chr1:19786976-19787196	C1_139	1.19281	random
chr1:19826903-19827176	C1_139	0.320414	random
chr1:19846640-19846963	C1_139	0	random
chr1:19859737-19860476	C1_139	0.651018	MCM2
chr1:19878339-19878660	C1_139	1.09001	MCM2
chr1:19887335-19887765	C1_139	0.610277	MCM2
chr1:19894715-19895017	C1_139	0.579292	MCM2
chr1:19909999-19910551	C1_139	0.792329	MCM2
chr1:19923202-19924076	C1_139	0.500418	MCM2
chr1:19969618-19969875	C1_139	0.340362	MCM2
chr1:20003030-20003408	C1_139	1.04135	MCM2
chr1:20006954-20007606	C1_139	0.469564	MCM2
chr1:20043054-20043506	C1_139	0	MCM2
chr1:20085458-20086226	C1_139	1.19592	MCM2
chr1:20111411-20111642	C1_139	1.32535	MCM2
chr1:20125890-20126392	C1_139	0.348498	MCM2
chr1:20128945-20130159	C1_139	0.252188	random
chr1:20134877-20135149	C1_139	1.12557	MCM2
chr1:20201028-20201566	C1_139	0.487768	random
chr1:20209084-20209479	C1_139	0.221451	MCM2
chr1:20232338-20233737	C1_139	0.656517	random
chr1:20243958-20244411	C1_139	0.675841	MCM2
chr1:20261096-20261891	C1_139	0.385102	MCM2
chr1:20359644-20360343	C1_139	0.875982	random
chr1:20363966-20364527	C1_139	0.623694	random
chr1:20383716-20384495	C1_139	0.224578	random
chr1:20396530-20396744	C1_139	0	MCM2
chr1:20416187-20416544	C1_139	0.857579	MCM2
chr1:20433918-20434274	C1_139	0.982844	MCM2
chr1:20456310-20457031	C1_139	0.121322	random
chr1:20467914-20469865	C1_139	0.80703	MCM2
chr1:20474051-20475897	C1_139	0.473852	MCM2
chr1:20477759-20478176	C1_139	0.419535	MCM2
chr1:20480067-20480416	C1_139	0.877237	MCM2
chr1:20502385-20502730	C1_139	0.253545	MCM2
chr1:20510039-20510372	C1_139	0.919387	MCM2
chr1:20522642-20523181	C1_139	0.405719	MCM2
chr1:20612496-20612705	C1_139	1.46486	MCM2
chr1:20620898-20621357	C1_139	0.952866	MCM2
chr1:20621706-20633270	C1_139	0.58623	random
chr1:20634815-20635375	C1_139	0.624808	MCM2
chr1:20648071-20648709	C1_139	0.822631	random
chr1:20658838-20661238	C1_139	0.546707	random
chr1:20662427-20663560	C1_139	0.424627	random
chr1:20691549-20692030	C1_139	0.454642	MCM2
chr1:20694638-20695289	C1_139	0.134367	random
chr1:20710103-20710443	C1_139	0.514548	MCM2
chr1:20713161-20713458	C1_139	0.589044	MCM2
chr1:20751405-20751900	C1_139	0.26507	random
chr1:20757268-20757786	C1_139	0.506601	MCM2
chr1:20760671-20763618	C1_139	0.667847	random
chr1:20775325-20775838	C1_139	1.27885	MCM2
chr1:20782204-20782726	C1_139	0.670292	random
chr1:20792520-20792825	C1_139	2.58117	random
chr1:20793855-20794350	C1_139	1.59042	MCM2
chr1:20826187-20826481	C1_139	0.446291	MCM2
chr1:20833053-20833783	C1_139	0.479305	MCM2
chr1:20849018-20849405	C1_139	1.01713	MCM2
chr1:20878879-20879885	C1_139	0.043476	MCM2
chr1:20915832-20917128	C1_139	1.24865	random
chr1:20919273-20919524	C1_139	0.696997	MCM2
chr1:20964945-20965700	C1_139	0.637221	random
chr1:20968356-20968784	C1_139	0.408753	MCM2
chr1:20969677-20969897	C1_139	0	MCM2
chr1:20974899-20975223	C1_139	2.5648	MCM2
chr1:20988890-20989635	C1_139	1.17414	MCM2
chr1:20990263-20991497	C1_139	0.637972	MCM2
chr1:21018643-21022509	C1_139	0.927676	random
chr1:21027188-21028653	C1_139	0.83592	MCM2
chr1:21037070-21038304	C1_139	0.567087	MCM2
chr1:21040244-21041416	C1_139	0.186589	MCM2
chr1:21043559-21043908	C1_139	0.375959	MCM2
chr1:21043988-21044286	C1_139	0	MCM2
chr1:21069930-21070185	C1_139	0.514548	MCM2
chr1:21079478-21080623	C1_139	0.305583	random
chr1:21115807-21116492	C1_139	0.830037	MCM2
chr1:21127506-21127787	C1_139	0.466938	MCM2
chr1:21187905-21188375	C1_139	0.372226	random
chr1:21256141-21256531	C1_139	0.336435	random
chr1:21267397-21267996	C1_139	0.584128	random
chr1:21281230-21282696	C1_139	0.507177	random
chr1:21316960-21317423	C1_139	0.094463	random
chr1:21462532-21462856	C1_139	1.07991	MCM2
chr1:21487969-21488584	C1_139	0.568931	random
chr1:21543498-21544640	C1_139	0.612771	MCM2
chr1:21544894-21545923	C1_139	0.510047	MCM2
chr1:21563415-21563656	C1_139	0.907397	MCM2
chr1:21563736-21565432	C1_139	0.593125	MCM2
chr1:21568949-21569188	C1_139	1.09799	MCM2
chr1:21588157-21589049	C1_139	0.588384	MCM2
chr1:21600268-21600872	C1_139	0.868938	MCM2
chr1:21605554-21606033	C1_139	0.365232	MCM2
chr1:21606644-21606987	C1_139	0.892583	random
chr1:21611071-21611519	C1_139	0.976262	MCM2
chr1:21616397-21617209	C1_139	0.053863	MCM2
chr1:21628555-21628851	C1_139	0.591034	MCM2
chr1:21649079-21649547	C1_139	0.467271	MCM2
chr1:21650291-21651256	C1_139	0.679843	MCM2
chr1:21652284-21654386	C1_139	0.957127	MCM2
chr1:21668771-21669641	C1_139	1.10598	MCM2
chr1:21679058-21680343	C1_139	0.340362	random
chr1:21688778-21690906	C1_139	0.554928	random
chr1:21708619-21708855	C1_139	0.370649	MCM2
chr1:21713703-21714736	C1_139	0.169357	MCM2
chr1:21756575-21756862	C1_139	0	random
chr1:21761356-21764467	C1_139	0.463936	random
chr1:21766758-21767292	C1_139	0.327615	random
chr1:21771118-21771774	C1_139	1.20009	random
chr1:21815738-21816439	C1_139	0.561525	MCM2
chr1:21837993-21838240	C1_139	0.885355	MCM2
chr1:21864641-21865395	C1_139	0.29003	MCM2
chr1:21870331-21870654	C1_139	0.135407	MCM2
chr1:21873028-21873244	C1_139	0.607452	MCM2
chr1:21874112-21874798	C1_139	0.127512	MCM2
chr1:21883285-21883561	C1_139	1.26773	MCM2
chr1:21888994-21891373	C1_139	0.404457	MCM2
chr1:21892407-21893246	C1_139	0.417035	MCM2
chr1:21899617-21900032	C1_139	0.316168	MCM2
chr1:21908481-21908779	C1_139	0.293534	random
chr1:21916774-21917683	C1_139	0.240575	MCM2
chr1:21923582-21924842	C1_139	0.347115	MCM2
chr1:21925583-21926363	C1_139	0.560725	MCM2
chr1:21938754-21939134	C1_139	1.03587	MCM2
chr1:21941490-21942187	C1_139	0.501998	MCM2
chr1:21947715-21948048	C1_139	0.262682	MCM2
chr1:21951154-21952018	C1_139	0.708694	MCM2
chr1:21954577-21954805	C1_139	0.575481	random
chr1:21956762-21957059	C1_139	0.294522	random
chr1:21961933-21962227	C1_139	1.04135	MCM2
chr1:21962740-21963444	C1_139	0.559132	random
chr1:21970749-21971364	C1_139	0.497814	MCM2
chr1:21974282-21974952	C1_139	0.783341	MCM2
chr1:21975421-21975767	C1_139	0.632031	MCM2
chr1:21977093-21978347	C1_139	0.488287	MCM2
chr1:22082594-22083108	C1_139	0.170181	random
chr1:22103214-22103671	C1_139	0.191407	MCM2
chr1:22109641-22110380	C1_139	0.591834	MCM2
chr1:22147433-22147712	C1_139	1.09733	MCM2
chr1:22148045-22151092	C1_139	0.330141	MCM2
chr1:22155658-22158543	C1_139	0.667039	MCM2
chr1:22159478-22160273	C1_139	0.990261	MCM2
chr1:22164830-22165318	C1_139	0.179248	MCM2
chr1:22167503-22169035	C1_139	0.456779	MCM2
chr1:22173890-22174824	C1_139	0.561926	MCM2
chr1:22176219-22177198	C1_139	0.804145	MCM2
chr1:22183586-22184159	C1_139	0.686962	MCM2
chr1:22196998-22198182	C1_139	0.738793	MCM2
chr1:22204460-22205296	C1_139	0.994012	MCM2
chr1:22207533-22208086	C1_139	0.395448	MCM2
chr1:22209331-22209706	C1_139	0.233262	MCM2
chr1:22210732-22213133	C1_139	0.783287	MCM2
chr1:22213229-22215483	C1_139	0.989603	MCM2
chr1:22223041-22224100	C1_139	0.660798	MCM2
chr1:22225340-22225705	C1_139	1.07844	MCM2
chr1:22226291-22226941	C1_139	0.134574	MCM2
chr1:22227707-22228857	C1_139	0.380318	MCM2
chr1:22232653-22232957	C1_139	0.28774	MCM2
chr1:22256208-22256787	C1_139	2.11507	MCM2
chr1:22261821-22263834	C1_139	0.521449	MCM2
chr1:22270685-22271292	C1_139	1.36902	MCM2
chr1:22277193-22278319	C1_139	0.388424	MCM2
chr1:22282594-22283801	C1_139	0.616008	MCM2
chr1:22351713-22352995	C1_139	0.98936	MCM2
chr1:22395781-22396848	C1_139	0.532873	random
chr1:22399764-22400017	C1_139	0.691487	MCM2
chr1:22432113-22434199	C1_139	0.587068	random
chr1:22448777-22449970	C1_139	0.549915	MCM2
chr1:22457559-22458382	C1_139	0.584571	random
chr1:22463141-22464427	C1_139	0.680195	MCM2
chr1:22478672-22479147	C1_139	0.276231	MCM2
chr1:22483125-22483380	C1_139	0.171516	MCM2
chr1:22500297-22500721	C1_139	0.515761	MCM2
chr1:22504713-22505555	C1_139	1.29859	MCM2
chr1:22535214-22537682	C1_139	1.27595	random
chr1:22550333-22550898	C1_139	0.387049	MCM2
chr1:22557210-22558144	C1_139	3.09059	MCM2
chr1:22559212-22559486	C1_139	0.478867	MCM2
chr1:22563618-22564154	C1_139	0.652784	MCM2
chr1:22568294-22568849	C1_139	1.49729	MCM2
chr1:22582397-22582980	C1_139	0.375099	MCM2
chr1:22591091-22592157	C1_139	1.88732	MCM2
chr1:22592453-22593239	C1_139	0.945956	MCM2
chr1:22599790-22600199	C1_139	0.427741	random
chr1:22605716-22606050	C1_139	0.654739	MCM2
chr1:22637841-22638890	C1_139	0.750484	random
chr1:22639626-22640135	C1_139	0.343706	MCM2
chr1:22644785-22645369	C1_139	0.524239	MCM2
chr1:22658044-22658400	C1_139	1.1057	MCM2
chr1:22689457-22689753	C1_139	1.03431	MCM2
chr1:22691295-22691615	C1_139	0.546707	MCM2
chr1:22719859-22720712	C1_139	0.769107	random
chr1:22744858-22745378	C1_139	1.51396	MCM2
chr1:22761273-22762861	C1_139	0.302961	random
chr1:22791899-22792449	C1_139	0.715689	MCM2
chr1:22809376-22809638	C1_139	1.0016	MCM2
chr1:22863568-22863852	C1_139	1.84802	MCM2
chr1:22868989-22869322	C1_139	2.10146	MCM2
chr1:22879227-22880851	C1_139	0.538628	MCM2
chr1:22881730-22882447	C1_139	0.487995	MCM2
chr1:22889440-22889687	C1_139	0	MCM2
chr1:22902561-22903596	C1_139	0.253545	MCM2
chr1:22909062-22909398	C1_139	0.650842	MCM2
chr1:22916079-22917773	C1_139	0.6971	MCM2
chr1:22923590-22924441	C1_139	0.411154	MCM2
chr1:22928498-22929765	C1_139	0.483277	MCM2
chr1:22938266-22938636	C1_139	0.827448	MCM2
chr1:22955917-22956152	C1_139	0.558339	MCM2
chr1:22961485-22962229	C1_139	0.176357	MCM2
chr1:22965384-22966029	C1_139	0.406852	MCM2
chr1:22967224-22968924	C1_139	1.33782	MCM2
chr1:22979246-22981002	C1_139	0.697394	MCM2
chr1:23002378-23003002	C1_139	0.700906	MCM2
chr1:23007283-23008408	C1_139	0.466523	MCM2
chr1:23015519-23015857	C1_139	0.388194	MCM2
chr1:23020965-23021276	C1_139	1.26569	MCM2
chr1:23026085-23026371	C1_139	2.4468	MCM2
chr1:23040012-23040552	C1_139	0.809936	MCM2
chr1:23053554-23054006	C1_139	0.580574	MCM2
chr1:23056954-23059042	C1_139	0.795972	MCM2
chr1:23077669-23077912	C1_139	0.179986	MCM2
chr1:23080987-23081614	C1_139	0.976574	MCM2
chr1:23085266-23085597	C1_139	1.84988	MCM2
chr1:23091862-23092354	C1_139	0.266686	MCM2
chr1:23099772-23100238	C1_139	0.469276	MCM2
chr1:23102001-23103394	C1_139	0.847729	random
chr1:23107363-23108123	C1_139	0.748125	MCM2
chr1:23110813-23111141	C1_139	0.133343	random
chr1:23111165-23111740	C1_139	0.152127	MCM2
chr1:23121304-23121724	C1_139	1.04135	MCM2
chr1:23139839-23140421	C1_139	1.72842	MCM2
chr1:23152284-23153142	C1_139	0.30585	random
chr1:23155628-23156587	C1_139	1.4138	MCM2
chr1:23162416-23162695	C1_139	0.783809	MCM2
chr1:23167897-23168671	C1_139	0.847608	MCM2
chr1:23172984-23173509	C1_139	0.499846	MCM2
chr1:23178712-23179452	C1_139	0.236414	MCM2
chr1:23186007-23187149	C1_139	0.612771	random
chr1:23193886-23194172	C1_139	1.37633	MCM2
chr1:23196771-23197288	C1_139	0.169194	MCM2
chr1:23204902-23206769	C1_139	0.585653	MCM2
chr1:23209566-23210902	C1_139	0.85116	MCM2
chr1:23236144-23236553	C1_139	0.748547	MCM2
chr1:23245115-23245742	C1_139	0.697553	random
chr1:23245794-23246125	C1_139	0.528538	MCM2
chr1:23269447-23269748	C1_139	1.74365	MCM2
chr1:23278090-23278418	C1_139	0.666716	MCM2
chr1:23281217-23281478	C1_139	0.335146	MCM2
chr1:23286541-23286892	C1_139	0.747633	MCM2
chr1:23296442-23298558	C1_139	0.558075	random
chr1:23334015-23334787	C1_139	0.509882	MCM2
chr1:23344470-23345458	C1_139	0.531213	random
chr1:23374237-23376047	C1_139	0.144983	random
chr1:23394982-23395710	C1_139	0.240311	random
chr1:23406495-23406846	C1_139	0.373817	random
chr1:23416046-23416396	C1_139	1.37458	MCM2
chr1:23418462-23418853	C1_139	0.559291	random
chr1:23494676-23495887	C1_139	0.325045	MCM2
chr1:23520387-23520785	C1_139	1.75825	MCM2
chr1:23533150-23533902	C1_139	0.639763	random
chr1:23543450-23544243	C1_139	0.220613	MCM2
chr1:23579338-23580304	C1_139	0.452759	MCM2
chr1:23583344-23584457	C1_139	0.19648	MCM2
chr1:23592356-23592776	C1_139	0.104135	MCM2
chr1:23612028-23612388	C1_139	0.12149	random
chr1:23654087-23655362	C1_139	0.857579	random
chr1:23679969-23680235	C1_139	0.328846	random
chr1:23681281-23681664	C1_139	0.114195	MCM2
chr1:23690988-23693910	C1_139	0.3742	random
chr1:23734577-23734857	C1_139	0.468606	MCM2
chr1:23748905-23749658	C1_139	0.464665	MCM2
chr1:23750000-23751755	C1_139	0.249211	MCM2
chr1:23758115-23758374	C1_139	1.18207	MCM2
chr1:23759602-23760265	C1_139	0.593709	MCM2
chr1:23770501-23770900	C1_139	1.31539	MCM2
chr1:23781445-23782183	C1_139	0.888954	MCM2
chr1:23782365-23783019	C1_139	1.53814	MCM2
chr1:23788082-23790777	C1_139	0.373262	random
chr1:23810628-23811406	C1_139	0.6746	MCM2
chr1:23825035-23825330	C1_139	0.741297	random
chr1:23842872-23843183	C1_139	0	MCM2
chr1:23853786-23854232	C1_139	0.098064	MCM2
chr1:23875254-23875460	C1_139	0.424627	MCM2
chr1:23885591-23886305	C1_139	0.367534	MCM2
chr1:23889323-23889735	C1_139	0.95541	random
chr1:23892678-23893016	C1_139	0.776388	MCM2
chr1:23893156-23893666	C1_139	1.45789	MCM2
chr1:23899263-23899709	C1_139	0.784512	MCM2
chr1:23916921-23917241	C1_139	2.05015	MCM2
chr1:23932326-23932919	C1_139	0.590038	random
chr1:23964339-23964688	C1_139	0.375959	MCM2
chr1:23965932-23966573	C1_139	0.341159	MCM2
chr1:24013992-24014701	C1_139	0.370126	random
chr1:24018672-24019077	C1_139	1.2959	random
chr1:24045034-24045326	C1_139	1.19826	MCM2
chr1:24049562-24050264	C1_139	0.934542	MCM2
chr1:24117376-24118847	C1_139	0.713581	MCM2
chr1:24119002-24121979	C1_139	0.39667	MCM2
chr1:24130638-24130980	C1_139	0.767308	MCM2
chr1:24137210-24137787	C1_139	1.2886	random
chr1:24161701-24162383	C1_139	0.384779	MCM2
chr1:24168818-24169126	C1_139	1.13601	MCM2
chr1:24194395-24194999	C1_139	0.506881	random
chr1:24375251-24375587	C1_139	0.650842	MCM2
chr1:24382689-24383360	C1_139	0.456268	MCM2
chr1:24394561-24394783	C1_139	0.197011	MCM2
chr1:24415933-24417003	C1_139	1.02188	MCM2
chr1:24419078-24419493	C1_139	0.316168	MCM2
chr1:24419584-24421662	C1_139	0.673518	MCM2
chr1:24424459-24425076	C1_139	0.567087	random
chr1:24429542-24429881	C1_139	0.258033	MCM2
chr1:24431250-24432652	C1_139	0.530329	MCM2
chr1:24432783-24433381	C1_139	0.585104	random
chr1:24436379-24438431	C1_139	0.490224	MCM2
chr1:24446580-24448508	C1_139	0.408329	random
chr1:24481398-24481723	C1_139	0.942018	MCM2
chr1:24483091-24484115	C1_139	0.512538	MCM2
chr1:24488566-24488768	C1_139	0.649553	random
chr1:24490887-24491200	C1_139	0.4192	random
chr1:24503814-24504177	C1_139	2.40973	MCM2
chr1:24533140-24533481	C1_139	1.2826	MCM2
chr1:24534673-24535816	C1_139	0.688765	random
chr1:24638970-24639223	C1_139	0.172872	random
chr1:24648073-24649276	C1_139	0.145425	MCM2
chr1:24658051-24658319	C1_139	1.79516	MCM2
chr1:24670005-24670553	C1_139	0.63849	MCM2
chr1:24672745-24674919	C1_139	0.281652	MCM2
chr1:24677610-24678182	C1_139	0.152925	MCM2
chr1:24678996-24679575	C1_139	0.528767	MCM2
chr1:24680093-24680755	C1_139	0.858875	random
chr1:24682647-24682962	C1_139	1.11077	MCM2
chr1:24715507-24715756	C1_139	0.351298	random
chr1:24739695-24740230	C1_139	0.163501	MCM2
chr1:24834345-24834685	C1_139	1.15773	MCM2
chr1:24843003-24843370	C1_139	1.19173	MCM2
chr1:24885810-24886419	C1_139	0.71817	MCM2
chr1:24902429-24903169	C1_139	0.295517	MCM2
chr1:24973040-24975109	C1_139	0.401641	random
chr1:25002440-25003019	C1_139	0.679843	MCM2
chr1:25019708-25020151	C1_139	0.691097	MCM2
chr1:25025199-25025601	C1_139	0.543987	random
chr1:25032417-25032671	C1_139	0.344382	random
chr1:25041489-25041969	C1_139	0.455589	MCM2
chr1:25052322-25052975	C1_139	0.334889	MCM2
chr1:25055037-25055515	C1_139	0.640493	MCM2
chr1:25078038-25078407	C1_139	0.237054	random
chr1:25125122-25126309	C1_139	0.331617	MCM2
chr1:25170151-25170593	C1_139	0.098951	random
chr1:25174284-25175357	C1_139	0.122283	MCM2
chr1:25183067-25183544	C1_139	0.458454	MCM2
chr1:25223115-25224535	C1_139	0.215603	MCM2
chr1:25227930-25229916	C1_139	0.242247	MCM2
chr1:25233552-25233988	C1_139	0.100313	MCM2
chr1:25245316-25245918	C1_139	0.435912	MCM2
chr1:25256977-25259004	C1_139	0.237347	MCM2
chr1:25263043-25263903	C1_139	1.32227	MCM2
chr1:25268032-25268627	C1_139	0.955588	MCM2
chr1:25268999-25269893	C1_139	0.538145	MCM2
chr1:25273912-25275329	C1_139	0.339522	MCM2
chr1:25275799-25277091	C1_139	0.812444	MCM2
chr1:25279828-25287666	C1_139	0.479886	random
chr1:25292591-25292934	C1_139	1.40263	MCM2
chr1:25305501-25306159	C1_139	0.930565	random
chr1:25310319-25310886	C1_139	0.462821	MCM2
chr1:25316354-25317001	C1_139	0.811188	MCM2
chr1:25317609-25317958	C1_139	0.877237	MCM2
chr1:25321445-25321932	C1_139	0.179616	MCM2
chr1:25331013-25331246	C1_139	0.375421	MCM2
chr1:25342630-25343177	C1_139	0.399786	MCM2
chr1:25345672-25346618	C1_139	2.21919	MCM2
chr1:25347050-25348076	C1_139	0.554167	MCM2
chr1:25350984-25352519	C1_139	0.626843	MCM2
chr1:25358416-25358807	C1_139	0.894866	MCM2
chr1:25381047-25382151	C1_139	0.316932	MCM2
chr1:25382276-25383532	C1_139	0.557153	MCM2
chr1:25400717-25401126	C1_139	0.427741	random
chr1:25414526-25414946	C1_139	0.728943	MCM2
chr1:25415391-25416486	C1_139	0.599131	MCM2
chr1:25461268-25461659	C1_139	1.00672	MCM2
chr1:25461674-25462816	C1_139	0.536175	random
chr1:25465948-25466482	C1_139	0.737133	MCM2
chr1:25477862-25480101	C1_139	0.390679	random
chr1:25487427-25488299	C1_139	0.401253	random
chr1:25552199-25552546	C1_139	0.126042	MCM2
chr1:25657817-25658086	C1_139	0.162589	random
chr1:25661867-25663482	C1_139	0.37914	random
chr1:25701955-25702346	C1_139	0.894866	MCM2
chr1:25713031-25713434	C1_139	0.325582	MCM2
chr1:25725047-25725323	C1_139	0.475397	random
chr1:25753830-25754176	C1_139	0.758437	MCM2
chr1:25756471-25757078	C1_139	0.216161	MCM2
chr1:25803497-25808068	C1_139	0.248775	random
chr1:25812177-25812860	C1_139	0.32018	random
chr1:25843095-25843436	C1_139	0.897818	MCM2
chr1:25844043-25844891	C1_139	0.92837	MCM2
chr1:25898372-25898948	C1_139	0.531521	MCM2
chr1:25902422-25903609	C1_139	0.368463	MCM2
chr1:25919112-25919733	C1_139	0.493005	MCM2
chr1:25928408-25929178	C1_139	0.454406	MCM2
chr1:25929759-25930656	C1_139	0.292552	MCM2
chr1:25942086-25942951	C1_139	0.353937	random
chr1:25943637-25945082	C1_139	0.393478	MCM2
chr1:25980381-25980861	C1_139	1.0023	random
chr1:25984321-25984642	C1_139	1.36251	MCM2
chr1:25984829-25985818	C1_139	0.88446	MCM2
chr1:25986805-25987118	C1_139	0.4192	MCM2
chr1:25997118-25997702	C1_139	0.973588	MCM2
chr1:26019945-26020565	C1_139	0.846514	random
chr1:26037809-26038167	C1_139	0.244338	random
chr1:26053914-26054403	C1_139	0.178882	MCM2
chr1:26055525-26056163	C1_139	0.616973	MCM2
chr1:26064018-26064591	C1_139	0.763291	MCM2
chr1:26072841-26073409	C1_139	0.154002	MCM2
chr1:26080269-26080928	C1_139	0.730049	MCM2
chr1:26091028-26092028	C1_139	0.437366	MCM2
[truncated: 186,405 more rows]
