# Supplementary material for: Dynamics of replication origin over-activation
Source: Nat Commun. 2021 Jun 8;12:3448. doi: 10.1038/s41467-021-23835-0 (PMC8187443; doi:10.1038/s41467-021-23835-0)
Supplement: Supplementary file 4 — Source Data [file 41467_2021_23835_MOESM4_ESM.zip › source data 051221/Supplementary Fig. 4a pRPA_gammaH2AX_nuclei size.xlsx]

## Sheet: HCT116_Control_gH2AX_green_pRPA
		Name::Name	Area::Area!!R	Channel_1_ChS1-T1.IntensityMean::Channel_1_ChS1-T1.Intensity Mean Value!!R	Channel_2_ChS2-T2.IntensityMean::Channel_2_ChS2-T2.Intensity Mean Value!!R	Channel_3_Ch1-T3.IntensityMean::Channel_3_Ch1-T3.Intensity Mean Value!!R
			nm²	pRPA	gH2AX	DAPI	um²
		Spline Contour	8.4789e+07	357.211	255.025	2049.7	84.789
		Spline Contour	1.031e+08	149.487	76.1525	992.971	103.1
		Spline Contour	8.4789e+07	248.123	131.891	993.219	84.789
		Spline Contour	6.49704e+07	213.729	168.99	1419.87	64.9704
		Spline Contour	5.63537e+07	569.544	199.081	1272.04	56.3537
		Spline Contour	4.54104e+07	359.643	234.291	1226.12	45.4104
		Spline Contour	8.2204e+07	125.43	142.175	942.488	82.204
		Spline Contour	2.68412e+07	328.424	219.363	1790.51	26.8412
		Spline Contour	3.04172e+07	345.448	133.683	2004.98	30.4172
		Spline Contour	1.43168e+08	95.8884	102.703	623.375	143.168
		Spline Contour	9.60339e+07	351.278	147.48	1460.26	96.0339
		Spline Contour	8.78479e+07	409.918	150.807	2000.93	87.8479
		Spline Contour	1.14948e+08	149.74	95.8651	628.77	114.948
		Spline Contour	6.03605e+07	334.827	275.259	1619.09	60.3605
		Spline Contour	1.74619e+08	115.586	58.1063	806.019	174.619
		Spline Contour	1.15637e+08	160.776	78.0104	755.003	115.637
		Spline Contour	1.37308e+08	192.92	81.5686	654.121	137.308
		Spline Contour	9.21132e+07	126.286	118.146	1143.95	92.1132
		Spline Contour	8.80634e+07	104.474	62.3733	906.815	88.0634
		Spline Contour	6.54013e+07	156.843	89.2714	566.552	65.4013
		Spline Contour	7.72493e+07	291.954	95.6191	1107.87	77.2493
		Spline Contour	176299053	110.193	171.062	519.281	176.299
		Spline Contour	8.09976e+07	443.783	78.683	1443.74	80.9976
		Spline Contour	4.65736e+07	399.957	148.028	1929.41	46.5736
		Spline Contour	1.28648e+08	123.76	90.7756	531.817	128.648
		Spline Contour	7.13037e+07	105.382	68.1444	769.682	71.3037
		Spline Contour	7.17777e+07	117.39	70.7221	530.786	71.7777
		Spline Contour	1.46313e+08	115.233	96.366	648.696	146.313
		Spline Contour	5.15283e+07	215.554	96.5435	1897.33	51.5283
		Spline Contour	5.10974e+07	244.306	88.9132	2122.49	51.0974
		Spline Contour	3.32607e+07	175.126	90.0712	2268.89	33.2607
		Spline Contour	7.01836e+07	183.977	109.3	1401.3	70.1836
		Spline Contour	7.63876e+07	309.677	306.028	1167.49	76.3876
		Spline Contour	4.32562e+07	103.652	62.2779	1907.34	43.2562
		Spline Contour	8.56937e+07	126.77	115.597	1329.49	85.6937
		Spline Contour	6.34194e+07	386.867	155.206	2237.12	63.4194
		Spline Contour	5.38548e+07	278.137	94.3192	1905.21	53.8548
		Spline Contour	7.66461e+07	473.101	124.417	2571.24	76.6461
		Spline Contour	6.24716e+07	111.571	70.8062	800.046	62.4716
		Spline Contour	1.68846e+08	93.644	66.9587	941.954	168.846
		Spline Contour	7.43627e+07	314.973	188.408	3176.86	74.3627
		Spline Contour	1.71258e+08	100.082	72.6569	996.774	171.258
		Spline Contour	1.42651e+08	102.365	74.5796	1126.94	142.651
		Spline Contour	1.79013e+08	144.768	80.6582	567.443	179.013
		Spline Contour	1.29338e+08	115.507	78.0713	926.238	129.338
		Spline Contour	1.55877e+08	74.2009	71.605	846.441	155.877
		Spline Contour	5.54058e+07	190.417	177.21	1847.38	55.4058
		Spline Contour	191464563	107.761	121.236	649.964	191.465
		Spline Contour	6.84171e+07	498.423	129.615	1828.98	68.4171
		Spline Contour	7.53105e+07	427.637	156.609	1656.43	75.3105
		Spline Contour	1.01462e+08	355.553	136.067	2647.9	101.462
		Spline Contour	8.3238e+07	280.109	148.479	2215.79	83.238
		Spline Contour	2.89093e+07	285.908	218.976	3022.21	28.9093
		Spline Contour	6.19115e+07	153.484	69.1802	2027.32	61.9115
		Spline Contour	1.25288e+08	100.763	54.4298	1039.93	125.288
		Spline Contour	8.85804e+07	375.209	141.067	2723.67	88.5804
		Spline Contour	6.57459e+07	194.516	160.811	2218.79	65.7459
		Spline Contour	9.77141e+07	312.124	57.3161	1136.03	97.7141
		Spline Contour	4.78231e+07	231.021	194.935	2827.85	47.8231
		Spline Contour	9.5086e+07	375.364	225.813	2534.23	95.086
		Spline Contour	1.38041e+08	239.228	145.384	1509.28	138.041
		Spline Contour	8.00498e+07	377.559	156.382	1771.54	80.0498
		Spline Contour	8.37981e+07	338.698	140.434	1973.61	83.7981
		Spline Contour	1.10898e+08	178.274	72.481	1026.62	110.898
		Spline Contour	1.41229e+08	131.85	147.435	884.753	141.229
		Spline Contour	101074677	293.737	200.055	2400.43	101.075
		Spline Contour	8.64262e+07	350.816	152.808	2025.46	86.4262
		Spline Contour	1.67079e+08	209.401	91.9526	1171.38	167.079
		Spline Contour	6.7814e+07	362.741	154.357	1866.98	67.814
		Spline Contour	8.93559e+07	466.33	144.338	1966.13	89.3559
		Spline Contour	1.16326e+08	360.134	134.768	1825.66	116.326
		Spline Contour	8.38842e+07	426.19	151.03	1855.07	83.8842
		Spline Contour	5.92834e+07	364.858	194.782	2195.01	59.2834
		Spline Contour	3.42086e+07	229.503	93.4358	3268.32	34.2086
		Spline Contour	6.54874e+07	405.576	174.473	1882.89	65.4874
		Spline Contour	8.4272e+07	430.368	96.8655	2218.54	84.272
		Spline Contour	1.35671e+08	179.655	64.3782	1270.3	135.671
		Spline Contour	1.07279e+08	296.603	142.871	1988.17	107.279
		Spline Contour	1.38385e+08	208.844	64.0535	1197.12	138.385
		Spline Contour	170310400	147.45	82.3177	1012.75	170.31
		Spline Contour	1.37868e+08	384.789	87.2884	1432.19	137.868
		Spline Contour	5.75169e+07	385.246	142.439	1942.35	57.5169
		Spline Contour	1.53637e+08	201.621	91.8758	1120.27	153.637
		Spline Contour	1.04952e+08	248.385	83.4208	1487.99	104.952
		Spline Contour	8.34965e+07	242.26	82.6899	852.238	83.4965
		Spline Contour	7.32425e+07	355.736	182.661	1394.09	73.2425
		Spline Contour	1.48467e+08	116.772	100.315	1169.23	148.467
		Spline Contour	238986033	117.754	72.0166	607.279	238.986
		Spline Contour	9.60339e+07	410.852	174.186	1148.14	96.0339
		Spline Contour	4.56258e+07	228.781	165.811	1811.71	45.6258
		Spline Contour	7.80679e+07	354.365	135.575	1554.09	78.0679
		Spline Contour	2.18823e+08	105.515	71.876	569.914	218.823
		Spline Contour	1.67855e+08	493.364	147.796	407.578	167.855
		Spline Contour	6.25577e+07	416.695	159.818	1422.73	62.5577
		Spline Contour	1.57816e+08	203.649	123.411	726.703	157.816
		Spline Contour	1.25029e+08	63.6406	89.2664	1721.62	125.029
		Spline Contour	1.70698e+08	108.272	102.688	597.872	170.698
		Spline Contour	8.56507e+07	394.76	115.715	1563.95	85.6507
		Spline Contour	9.59046e+07	301.088	149.235	1715.19	95.9046
		Spline Contour	9.02176e+07	506.187	161.867	1422.06	90.2176
		Spline Contour	1.32095e+08	228.878	120.65	599.538	132.095
Average			9.9153e+07	255.269	126.168	1470.12
Standard Deviation			4.44055e+07	125.245	51.6414	665.174
Number of Cells			101	101	101	101
Square Root #			10.0499	10.0499	10.0499	10.0499
Standard Error			4.41851e+06	12.4623	5.13851	66.1873

## Sheet: HCT116_MLN4924_250uM_gH2AX_gree
	Name::Name	Area::Area!!R	Channel_1_ChS1-T1.Intensity Mean Value::Channel_1_ChS1-T1.Intensity Mean Value!!R	Channel_2_ChS2-T2.Intensity Mean Value::Channel_2_ChS2-T2.Intensity Mean Value!!R	Channel_3_Ch1-T3.Intensity Mean Value::Channel_3_Ch1-T3.Intensity Mean Value!!R
		nm²	pRPA	gH2AX	DAPI	um²
	Spline Contour	4.97239e+08	1767.6	326.27	1225.19	497.239
	Spline Contour	2.73413e+08	1537.3	299.791	859.117	273.413
	Spline Contour	4.01083e+08	868.722	488.646	991.638	401.083
	Spline Contour	3.75885e+08	1492.28	395.785	1301.86	375.885
	Spline Contour	1.84992e+08	1711.95	503.242	1151.19	184.992
	Spline Contour	2.35083e+08	1755.6	463.397	1508.86	235.083
	Spline Contour	3.05631e+08	1935.67	460.663	1400.83	305.631
	Spline Contour	2.94811e+08	1407.43	348.47	1416.31	294.811
	Spline Contour	4.17961e+08	1848.32	275.969	1451.82	417.961
	Spline Contour	3.24226e+08	1200.21	225.252	1396.32	324.226
	Spline Contour	5.13982e+08	1513.12	375.052	834.141	513.982
	Spline Contour	4.0216e+08	1105.12	319.104	672.486	402.16
	Spline Contour	4.29581e+08	799.701	244.669	972.805	429.581
	Spline Contour	4.98194e+08	1609.93	361.364	1081.11	498.194
	Spline Contour	423035130	1750.01	289.352	1280.95	423.035
	Spline Contour	3.46065e+08	524.282	216.871	1043.02	346.065
	Spline Contour	352839814	885.5	341.808	591.324	352.84
	Spline Contour	4.30389e+08	1668.92	339.64	854.179	430.389
	Spline Contour	4.43398e+08	1937.42	306.858	846.567	443.398
	Spline Contour	3.33448e+08	1698.07	307.348	989.635	333.448
	Spline Contour	4.78048e+08	1472.7	264.389	1334.51	478.048
	Spline Contour	4.12445e+08	1122.68	293.317	854.384	412.445
	Spline Contour	2.78159e+08	1899.14	443.897	1256.33	278.159
	Spline Contour	2.94665e+08	1776.15	409.167	1211.64	294.665
	Spline Contour	3.93517e+08	1662.82	355.206	1517.38	393.517
	Spline Contour	3.02125e+08	837.049	159.299	908.807	302.125
	Spline Contour	5.32191e+08	1136.24	272.635	1868.57	532.191
	Spline Contour	4.21108e+08	1256.3	292.901	1177.66	421.108
	Spline Contour	3.03087e+08	653.249	249.418	918.276	303.087
	Spline Contour	3.47912e+08	1137.09	314.293	1214.27	347.912
	Spline Contour	281904767	1494.95	347.552	1325.84	281.905
	Spline Contour	2.88708e+08	958.582	461.814	923.812	288.708
	Spline Contour	2.87881e+08	1407.37	391.484	1116.1	287.881
	Spline Contour	2.32308e+08	2497.48	481.112	983.329	232.308
	Spline Contour	3.81183e+08	2161.85	603.65	705.75	381.183
	Spline Contour	2.70791e+08	1914.83	494.106	889.243	270.791
	Spline Contour	318775422	1554.51	415.678	916.99	318.775
	Spline Contour	3.26426e+08	2449.63	575.388	1070.01	326.426
	Spline Contour	4.28541e+08	1693.11	440.427	1195.17	428.541
	Spline Contour	3.24484e+08	1301.98	339.749	746.335	324.484
	Spline Contour	3.45544e+08	921.727	188.596	630.744	345.544
	Spline Contour	3.78374e+08	1906.21	416.246	910.787	378.374
	Spline Contour	3.71738e+08	750.669	240.898	1302.93	371.738
	Spline Contour	323620002	1662.52	364.339	1585.29	323.62
	Spline Contour	4.26821e+08	1868.85	312.978	1150.09	426.821
	Spline Contour	4.67033e+08	1572.82	394.583	1231.99	467.033
	Spline Contour	3.83695e+08	2070.35	428.976	1124.63	383.695
	Spline Contour	4.07131e+08	1492.41	376.981	984.346	407.131
	Spline Contour	3.08729e+08	1745.02	437.089	940.627	308.729
	Spline Contour	2.07498e+08	693.313	161.904	844.877	207.498
	Spline Contour	1.96934e+08	780.121	156.061	782.755	196.934
	Spline Contour	4.00598e+08	1794.77	385.96	1041.39	400.598
	Spline Contour	3.12971e+08	1498.74	428.096	1521.27	312.971
	Spline Contour	325932153	1797.52	407.005	1397.99	325.932
	Spline Contour	4.42982e+08	1650.37	464.942	1413.1	442.982
	Spline Contour	4.75362e+08	1373.82	548.669	1462.88	475.362
	Spline Contour	4.81391e+08	1160.81	332.598	1291.15	481.391
	Spline Contour	372362959	2326.26	352.564	1402.25	372.363
	Spline Contour	3.5904e+08	1802.07	418.987	1213.96	359.04
	Spline Contour	3.32324e+08	1729.29	446.023	1691.74	332.324
	Spline Contour	5.06415e+08	1718.79	459.563	883.331	506.415
	Spline Contour	4.44972e+08	1635	466.024	936.288	444.972
	Spline Contour	3.6511e+08	1426.25	359.857	1331.68	365.11
	Spline Contour	2.5639e+08	834.334	143.75	663.987	256.39
	Spline Contour	5.9599e+08	1756.16	392.84	1221.71	595.99
Average		3.67333e+08	1498.05	362.778	1122.55	367.333
Standard Deviation		8.63367e+07	443.583	101.727	277.186
Number of Cells		65	65	65	65
Square Root of #		8.06226	8.06226	8.06226	8.06226
Standard Error		1.07088e+07	55.0197	12.6177	34.3807

## Sheet: HCT116_MLN4924_500uM_gH2AX_gree
	Name::Name	Area::Area!!R	Channel_1_ChS1-T1.Intensity Mean Value::Channel_1_ChS1-T1.Intensity Mean Value!!R	Channel_2_ChS2-T2.Intensity Mean Value::Channel_2_ChS2-T2.Intensity Mean Value!!R	Channel_3_Ch1-T3.Intensity Mean Value::Channel_3_Ch1-T3.Intensity Mean Value!!R
		nm²	pRPA	gH2AX	DAPI	um²
	Spline Contour	1.47608e+08	665.257	473.707	857.778	147.608
	Spline Contour	1.26756e+08	626.417	363.857	805.768	126.756
	Spline Contour	3.46502e+08	1300.45	539.762	995.853	346.502
	Spline Contour	3.7004e+08	1245.25	688.596	849.151	370.04
	Spline Contour	519899819	953.867	393.956	775.609	519.9
	Spline Contour	4.36911e+08	2061.13	640.002	1398.83	436.911
	Spline Contour	322442805	2095.93	533.163	1281.24	322.443
	Spline Contour	2.15012e+08	623.854	562.744	696.63	215.012
	Spline Contour	3.13764e+08	1180.05	471.195	884.979	313.764
	Spline Contour	2.89069e+08	656.093	363.976	801.262	289.069
	Spline Contour	634117918	1366.76	394.058	1455.73	634.118
	Spline Contour	3.19481e+08	516.852	433.915	615.914	319.481
	Spline Contour	3.06351e+08	1357.87	546.21	887.772	306.351
	Spline Contour	3.58035e+08	761.77	258.446	785.813	358.035
	Spline Contour	2.19451e+08	927.57	284.88	494.871	219.451
	Spline Contour	4.77371e+08	888.726	73.7403	214.073	477.371
	Spline Contour	2.51414e+08	1066.53	454.963	707.499	251.414
	Spline Contour	3.2175e+08	624.164	327.428	803.45	321.75
	Spline Contour	3.49174e+08	1660.54	456.319	1213.38	349.174
	Spline Contour	3.15586e+08	864.602	369.298	1197.45	315.586
	Spline Contour	1.94381e+08	641.625	602.001	913.474	194.381
	Spline Contour	1.80998e+08	662.89	323.927	561.536	180.998
	Spline Contour	2.81189e+08	1312.48	616.985	727.597	281.189
	Spline Contour	3.88957e+08	542.207	269.641	836.316	388.957
	Spline Contour	2.87813e+08	624.023	200.246	980.603	287.813
	Spline Contour	1.61595e+08	685.399	303.96	357.49	161.595
	Spline Contour	4.69688e+08	1089.15	393.928	913.287	469.688
	Spline Contour	2.40344e+08	1131.93	473.091	682.003	240.344
	Spline Contour	2.87198e+08	601.004	338.426	916.992	287.198
	Spline Contour	3.69233e+08	1888.35	501.448	950.677	369.233
	Spline Contour	3.97466e+08	2252.07	579.226	1127.69	397.466
	Spline Contour	2.93543e+08	733.911	436.895	525.679	293.543
	Spline Contour	1.93751e+08	1926.09	663.445	569.141	193.751
	Spline Contour	2.39572e+08	1254.34	605.713	638.654	239.572
	Spline Contour	1.59084e+08	1002.1	306.818	613.435	159.084
	Spline Contour	3.41758e+08	1079.89	347.561	1009.24	341.758
	Spline Contour	2.62909e+08	675.255	432.1	966.299	262.909
	Spline Contour	2.39322e+08	853.295	310.868	1050.45	239.322
	Spline Contour	2.87295e+08	926.021	407.871	940.007	287.295
	Spline Contour	5.37746e+08	606.937	383.731	869.03	537.746
	Spline Contour	351125775	1265.2	381.487	1206.35	351.126
	Spline Contour	5.00905e+08	974.063	329.55	561.503	500.905
	Spline Contour	2.90091e+08	1257.49	420.762	633.192	290.091
	Spline Contour	3.95397e+08	2216.88	638.1	1082.91	395.397
	Spline Contour	5.11276e+08	2187.55	503.664	1225.19	511.276
	Spline Contour	325985861	494.189	205.045	1061.48	325.986
	Spline Contour	2.52565e+08	2324.08	408.744	1366.05	252.565
	Spline Contour	2.90627e+08	630.13	240.856	578.151	290.627
	Spline Contour	1.94043e+08	1701.06	361.194	1031.77	194.043
	Spline Contour	2.83946e+08	608.657	389.675	635.626	283.946
	Spline Contour	2.96003e+08	788.497	320.286	688.834	296.003
	Spline Contour	2.49177e+08	2348.83	694.54	653.217	249.177
	Spline Contour	2.55769e+08	527.86	304.394	656.937	255.769
	Spline Contour	543649707	1533.26	386.629	1063.38	543.65
	Spline Contour	3.2314e+08	1493.26	463	542.532	323.14
Average		3.18514e+08	1132.43	421.382	851.996
Standard Deviation		109649653	549.082	133.133	265.006
Number of Cells		55	55	55	55
Square Root of #		7.4162	7.4162	7.4162	7.4162
Standard Error		1.47852e+07	74.0382	17.9517	35.7335

## Sheet: U2OS_Control_gH2AX_pRPA_nucleus
		Name::Name Area::Area!!R Channel_1_ChS1-T1.Intensity Mean Value::Channel_1_ChS1-T1.Intensity Mean Value!!R Channel_2_ChS2-T2.Intensity Mean Value::Channel_2_ChS2-T2.Intensity Mean Value!!R Channel_3_Ch1-T3.Intensity Mean Value::Channel_3_Ch1-T3.Intensity Mean Value!!R
		nm²
		nm²	pRPA	gH2AX	DAPI	um²
Spline Contour		2.95585e+08	458.311	41.8676	1159.95	295.585
Spline Contour		2.9461e+08	412.647	38.1591	1306.86	294.61
Spline Contour		3.53741e+08	407.108	47.6895	1964.84	353.741
Spline Contour		3.33811e+08	482.057	48.3907	2151.41	333.811
Spline Contour		3.95251e+08	421.173	38.2513	2094.59	395.251
Spline Contour		4.33631e+08	451.199	41.4974	2159.89	433.631
Spline Contour		2.95395e+08	341.418	39.0646	1826.27	295.395
Spline Contour		3.50216e+08	318.957	40.6926	1353.37	350.216
Spline Contour		2.92155e+08	402.526	37.6292	1260.78	292.155
Spline Contour		2.17329e+08	448.503	50.5453	1264.63	217.329
Spline Contour		3.13577e+08	453.319	46.5051	1304.19	313.577
Spline Contour		3.14108e+08	437.327	39.7861	1635.63	314.108
Spline Contour		2.93544e+08	441.054	37.1039	1354.7	293.544
Spline Contour		3.35308e+08	422.194	46.4092	1601.99	335.308
Spline Contour		2.59176e+08	439.642	37.3104	1610.04	259.176
Spline Contour		2.77205e+08	446.472	41.5885	1546.47	277.205
Spline Contour		3.30164e+08	599.253	42.3544	2175	330.164
Spline Contour		2.50452e+08	379.113	35.854	872.816	250.452
Spline Contour		320819596	438.672	38.237	1360.18	320.82
Spline Contour		3.46776e+08	441.485	44.8428	1404.42	346.776
Spline Contour		1.96345e+08	360.823	38.4728	1317.56	196.345
Spline Contour		2.27646e+08	302.391	35.7931	1278.79	227.646
Spline Contour		3.30184e+08	412.116	39.217	1121.2	330.184
Spline Contour		3.75319e+08	556.21	41.0507	1442.14	375.319
Spline Contour		1.82727e+08	491.603	39.7677	1456.72	182.727
Spline Contour		172966970	488.423	50.449	1921.95	172.967
Spline Contour		1.73614e+08	665.795	60.0268	1864.89	173.614
Spline Contour		2.44379e+08	558.856	54.5412	1533.95	244.379
Spline Contour		223102508	520.476	54.8243	1653.11	223.103
Spline Contour		409083837	484.963	44.3105	1798.73	409.084
Spline Contour		212106667	432.556	41.6761	2015.84	212.107
Spline Contour		192998828	404.184	38.8964	1971.92	192.999
Spline Contour		293422452	472.715	42.613	1257.93	293.422
Spline Contour		270740981	633.384	43.942	1712.1	270.741
Spline Contour		335768689	506.396	43.5074	1640.4	335.769
Spline Contour		294056496	434.088	39.9009	1870.5	294.056
Spline Contour		316179115	440.561	37.6376	1703.59	316.179
Spline Contour		313917913	518.141	46.7566	2199.22	313.918
Spline Contour		266344769	383.989	38.4391	1709.78	266.345
Spline Contour		241723960	425.792	40.3595	1882.99	241.724
Spline Contour		302685060	498.514	41.4019	2115.34	302.685
Spline Contour		241684031	471.81	44.2997	1612.76	241.684
Spline Contour		237485737	422.53	39.2666	1220.55	237.486
Spline Contour		250840398	523.307	40.4437	1432.25	250.84
Spline Contour		261412569	427.756	38.3364	1533.41	261.413
Spline Contour		253566168	531.363	39.2658	1509.43	253.566
Spline Contour		286345069	524.267	41.0648	1530.23	286.345
Spline Contour		285462336	531.169	37.5967	1259.45	285.462
Spline Contour		250150746	501.075	37.2832	1598.09	250.151
Spline Contour		335568891	370.142	35.0288	768.215	335.569
Spline Contour		327489751	406.223	37.4078	718.877	327.49
Spline Contour		265492462	492.844	38.3325	1175.7	265.492
Spline Contour		261172707	573.523	36.411	1323.14	261.173
Spline Contour		233810601	453.231	41.7978	1562.74	233.811
Spline Contour		358462893	591.404	41.0474	1057.99	358.463
Spline Contour		359836541	523.265	60.9106	1729.64	359.837
Spline Contour		370128034	559.585	43.5346	1918.36	370.128
Spline Contour		357359371	417.636	40.7466	966.215	357.359
Spline Contour		432855129	407.723	41.7496	1300.26	432.855
Spline Contour		255068634	474.117	36.1174	1131.69	255.069
Spline Contour		322661577	337.732	40.0743	748.029	322.662
Spline Contour		253463016	458.04	36.031	1017.44	253.463
Spline Contour		353650750	477.995	48.0146	1483.7	353.651
Average		2.92574e+08	462.082	41.9385	1515.47
Standard Deviation		6.06841e+07	72.5331	5.51687	368.657
Number of Cells		63	63	63	63
Square Root of #		7.93725	7.93725	7.93725	7.93725
Standard Error		7.64547e+06	9.13831	0.69506	46.4464

## Sheet: U2OS_MLN4924_500nM_gH2AX_pRPA_N
	Name::Name	Area::Area!!R	Channel_1_ChS1-T1.Intensity Mean Value::Channel_1_ChS1-T1.Intensity Mean Value!!R	Channel_2_ChS2-T2.Intensity Mean Value::Channel_2_ChS2-T2.Intensity Mean Value!!R	Channel_3_Ch1-T3.Intensity Mean Value::Channel_3_Ch1-T3.Intensity Mean Value!!R
		nm²	pRPA	gH2AX	DAPI	um²
	Spline Contour	449303077	747.858	66.5889	1746.56	449.303
	Spline Contour	6.07243e+08	1211.08	154.79	2371.04	607.243
	Spline Contour	2.47176e+08	1319.94	188.916	2465.77	247.176
	Spline Contour	5.50894e+08	1695.79	235.315	3089.32	550.894
	Spline Contour	414127454	758.405	117.808	1626.68	414.127
	Spline Contour	6.73661e+08	1756	183.717	1971.72	673.661
	Spline Contour	319201243	902.25	81.3937	2249.18	319.201
	Spline Contour	357165726	807.371	74.6482	1502.83	357.166
	Spline Contour	292721834	637.66	86.9602	2901.08	292.722
	Spline Contour	585245100	1143.88	116.442	1296.55	585.245
	Spline Contour	1025168502	1494.5	82.208	1167.71	1025.17
	Spline Contour	644582852	1549.14	94.2995	1117.93	644.583
	Spline Contour	486177274	1611.5	162.217	2173.69	486.177
	Spline Contour	519362301	729.2	68.111	822.034	519.362
	Spline Contour	510749317	1017.65	96.7208	1489.14	510.749
	Spline Contour	471963091	1447.28	135.517	1681.37	471.963
	Spline Contour	269337121	779.46	132.144	2554.12	269.337
	Spline Contour	873530776	945.546	98.877	2022.29	873.531
	Spline Contour	564584839	1162.87	110.196	1603.08	564.585
	Spline Contour	254514363	716.764	109.547	1435.39	254.514
	Spline Contour	517822769	1221.08	121.267	2383.07	517.823
	Spline Contour	582460852	1289.17	108.984	2376.64	582.461
	Spline Contour	860419329	1284.33	93.4279	1431.02	860.419
	Spline Contour	735473289	1564.83	161.718	1481.8	735.473
	Spline Contour	807974480	1477.18	108.754	1401.75	807.974
	Spline Contour	663605003	1486.63	206.837	1817.32	663.605
	Spline Contour	627871874	1309.99	100.489	1255.78	627.872
	Spline Contour	350697597	1133.33	89.2944	1336.55	350.698
	Spline Contour	479473544	1360.26	98.9007	1138.72	479.474
	Spline Contour	341721467	1026.95	116.306	1706.25	341.721
	Spline Contour	421005304	1412.26	92.9544	1379.97	421.005
	Spline Contour	404959008	1104.01	73.5187	1474.72	404.959
	Spline Contour	658235230	1215.18	111.372	1224.33	658.235
	Spline Contour	642042039	1370.47	141.06	1320.37	642.042
	Spline Contour	484734403	740.839	63.2502	1303.84	484.734
	Spline Contour	342154795	683.313	101.65	1441.95	342.155
	Spline Contour	303299902	1478.88	171.497	2834.54	303.3
	Spline Contour	197180517	631.319	84.768	2770.5	197.181
	Spline Contour	196379474	669.552	71.5696	2846.6	196.379
	Spline Contour	298396076	1124.36	99.3469	2740.18	298.396
	Spline Contour	646687461	1124.62	108.668	2136.91	646.687
	Spline Contour	716089633	1454.84	106.398	1943.89	716.09
	Spline Contour	604888661	773.479	54.6953	1844.19	604.889
	Spline Contour	541850943	788.379	62.5375	1996.51	541.851
	Spline Contour	1166434847	1470.88	101.655	1277.28	1166.43
	Spline Contour	806661792	1458.15	154.424	2033.25	806.662
	Spline Contour	618781468	1472.74	100.526	1574.33	618.781
	Spline Contour	446118802	813.165	76.2866	2298.45	446.119
	Spline Contour	726421808	953.434	78.3876	1290.03	726.422
	Spline Contour	576061864	1468.14	102.315	2266.94	576.062
	Spline Contour	479522511	1075.37	92.4048	2166.25	479.523
	Spline Contour	612893029	1357.76	140.978	1691.64	612.893
	Spline Contour	469038767	844.85	128.254	2006.21	469.039
	Spline Contour	1121510308	1619.46	146.255	1871.89	1121.51
	Spline Contour	275391430	966.32	41.3556	1091.02	275.391
	Spline Contour	443344345	630.788	40.3674	1773.7	443.344
	Spline Contour	237776836	1113.72	74.0224	2121.31	237.777
	Spline Contour	292974803	966.119	219.032	1663.25	292.975
	Spline Contour	508001969	1139.93	75.3879	2371.48	508.002
	Spline Contour	514316433	725.111	51.219	2143.77	514.316
	Spline Contour	654914056	1849.33	218.782	910.738	654.914
	Spline Contour	224440975	1284.38	105.102	2309.87	224.441
	Spline Contour	385173286	1113.65	74.2813	2397.39	385.173
	Spline Contour	372956115	1760.83	179.314	1320.29	372.956
	Spline Contour	769972046	2305.71	230.541	1846.7	769.972
	Spline Contour	616522721	1459.83	145.756	962.627	616.523
	Spline Contour	427118401	972.395	54.8664	1131.33	427.118
Average		5.26694e+08	1178.83	113.092	1811.86
Standard Deviation		2.10924e+08	355.15	46.2213	545.912
Number of Cells		67	67	67	67
Square Root of #		8.18535	8.18535	8.18535	8.18535
Standard Error		2.57685e+07	43.3887	5.64683	66.6937

## Sheet: U2OS_MLN4924_1000nM_gH2AX_pRPA_
	Name::Name	Area::Area!!R	Channel_1_ChS1-T1.Intensity Mean Value::Channel_1_ChS1-T1.Intensity Mean Value!!R	Channel_2_ChS2-T2.Intensity Mean Value::Channel_2_ChS2-T2.Intensity Mean Value!!R	Channel_3_Ch1-T3.Intensity Mean Value::Channel_3_Ch1-T3.Intensity Mean Value!!R
		nm²	pRPA	gH2AX	DAPI	um²
	Spline Contour	2.2031e+08	1162.72	178.629	1585.1	220.31
	Spline Contour	9.10708e+08	896.513	58.3299	926.503	910.708
	Spline Contour	4.39215e+08	906.935	84.6177	1743.8	439.215
	Spline Contour	6.96914e+08	763.73	423.45	1597.84	696.914
	Spline Contour	7.58613e+08	1541.92	229.321	2162.65	758.613
	Spline Contour	6.8998e+08	1661.17	126.709	2010.38	689.98
	Spline Contour	8.17659e+08	1518.92	91.8125	1117.42	817.659
	Spline Contour	3.18628e+08	1347.92	132.783	1624.57	318.628
	Spline Contour	5.26475e+08	1596.22	98.1577	2948.82	526.475
	Spline Contour	629303930	982.531	155.711	1296.78	629.304
	Spline Contour	4.77362e+08	781.741	140.778	1304.86	477.362
	Spline Contour	6.87967e+08	632.563	159.813	1087.62	687.967
	Spline Contour	447850789	1512.2	127.022	1620.4	447.851
	Spline Contour	894062354	1181.93	74.4127	2480.91	894.062
	Spline Contour	700319919	1509.39	132.291	2590.32	700.32
	Spline Contour	377791232	1717.74	117.533	1406.31	377.791
	Spline Contour	225789543	1443.44	240.842	2888.97	225.79
	Spline Contour	523651711	1345.96	186.105	2610.44	523.652
	Spline Contour	419916408	1821.73	186.378	2604.5	419.916
	Spline Contour	291643307	890.229	121.595	1578.12	291.643
	Spline Contour	263413044	1838.1	129.558	2408.73	263.413
	Spline Contour	976504268	1783.29	105.358	2263.15	976.504
	Spline Contour	345479606	2063.17	129.4	2345.21	345.48
	Spline Contour	305686001	1429.14	265.016	1768.75	305.686
	Spline Contour	701069784	1653.74	239.192	1241.42	701.07
	Spline Contour	425563093	1801.87	406.383	1769.9	425.563
	Spline Contour	377877826	1548.91	147.36	2273.3	377.878
	Spline Contour	629408799	1562.15	378.471	1692.26	629.409
	Spline Contour	452797051	1227.47	194.439	1736.66	452.797
	Spline Contour	387526688	1309.86	134.867	1616.48	387.527
	Spline Contour	580146627	1363.67	120.056	3089.49	580.147
	Spline Contour	257129911	1162.23	676.29	2423.72	257.13
	Spline Contour	612719679	1241.51	127.85	2481.06	612.72
	Spline Contour	370440337	2510.97	405.239	2142.37	370.44
	Spline Contour	235566155	803.12	72.9522	2604.61	235.566
	Spline Contour	263969475	799.362	264.582	2373.67	263.969
	Spline Contour	296558725	1040.19	79.3322	3030.38	296.559
	Spline Contour	393986734	956.276	279.834	2495.14	393.987
	Spline Contour	278502467	1182.98	194.355	1066.11	278.502
	Spline Contour	382913514	1337.07	103.69	2509.44	382.914
	Spline Contour	347834071	1405.96	128.946	1068.68	347.834
	Spline Contour	398283937	1007.64	101.292	2666.75	398.284
	Spline Contour	310486826	979.029	102.447	1919.03	310.487
	Spline Contour	436598425	1625.6	209.338	2817.54	436.598
	Spline Contour	483551355	973.701	176.629	1587.2	483.551
	Spline Contour	470429159	768.489	99.8105	1733.8	470.429
	Spline Contour	780651231	1605.68	126.538	1638.95	780.651
	Spline Contour	547966353	772.073	81.9364	1058.63	547.966
	Spline Contour	457971261	1181.67	178.578	1243.56	457.971
	Spline Contour	593516651	1351.57	625.059	984.899	593.517
	Spline Contour	783487295	1724.36	302.54	2206.03	783.487
	Spline Contour	519709734	1053.92	278.642	1432.89	519.71
	Spline Contour	307031530	793.972	153.745	1751.71	307.032
	Spline Contour	339419056	1787.45	140.181	2667.56	339.419
	Spline Contour	490996240	970.82	99.1894	968.205	490.996
	Spline Contour	487065338	1901.82	170.39	1875.27	487.065
	Spline Contour	494501241	1012.08	115.345	1144.96	494.501
	Spline Contour	474074104	1242.23	362.77	1742.61	474.074
	Spline Contour	1368966198	1630.17	88.3359	1928.03	1368.97
Average		5.03118e+08	1315.57	187.495	1914.48
Standard Deviation		218007566	389.548	125.083	603.815
Number of Cells		59	59	59	59
Square Root of #		7.68115	7.68115	7.68115	7.68115
Standard Error		2.83822e+07	50.7148	16.2844	78.61
