# Supplementary material for: Dynamics of replication origin over-activation
Source: Nat Commun. 2021 Jun 8;12:3448. doi: 10.1038/s41467-021-23835-0 (PMC8187443; doi:10.1038/s41467-021-23835-0)
Supplement: Supplementary file 4 — Source Data [file 41467_2021_23835_MOESM4_ESM.zip › source data 051221/Fig. 1h MLN4924 asymmetric forks.xlsx]

## Sheet: Control
X	Y
1.31645	1.32105
1.2418	1.46985
0.8448	0.97475
0.99255	0.81375
1.0263	0.75235
1.2264	1.09015
0.9392	1.0815
0.7697	0.91145
1.53565	1.2662
1.2507	1.2661
0.83985	0.7537
1.26845	1.74415
1.1556	1.0547
1.19325	1.0965
1.161	0.74175
1.29	0.80625
1.032	1.12875
1.7872	2.5072
1.2418	1.35135
1.42965	1.2997
1.3208	1.1668
0.9638	1.1892
1.2264	1.47165
1.4515	1.25225
0.5388	0.7889
1.0507	1.15845
1.30405	1.48505
0.92595	1.09825
1.14165	1.5539
1.22185	1.16475
1.0965	1.419
1.06425	1.0965
1.06425	1.161
1.29	1.38675
2.15345	1.55375
0.84655	1.037
1.2075	1.04495
0.9742	0.9289
1.51595	1.5167
1.31575	0.9919
2.1198	2.0349
2.3709	1.3982
1.32915	1.43135
1.1	1.40015
1.20365	1.19975
0.903	0.74175
0.7095	1.032
1.3545	1.29
1.6125	1.6125
1.46025	1.13165
0.8735	0.7466
1.2472	0.9354
0.8917	1.828
1.0812	1.0995
1.16845	1.74115
1.5425	0.98365
1.677	1.7011
1.12945	1.0697
1.64005	1.02845
0.80625	0.87075
1.6125	1.935
1.38675	1.29
1.96725	1.38675
1.51575	1.32225
1.0965	1.12875
1.032	0.903
0.774	0.645
1.032	0.87075
1.72935	1.9024
1.3545	1.0965
1.19325	0.774
1.11235	1.1609
1.16255	1.51545
1.226	1.0708
0.7249	0.7597
1.16215	1.0771
3.61145	0.9638
1.06725	1.3399
1.6464	1.58025
1.25775	1.62865
1.6931	1.4835
1.1872	1.5813
1.34825	1.58045
0.72565	0.61275
1.70925	1.2255
1.2255	1.3545
1.90275	1.64475
1.9995	1.8705
0.87075	0.99975
1.12875	0.93525
0.80625	0.74175
1.032	0.93525
1.99915	1.9024
1.19325	1.51575
0.9675	1.0965
1.2614	1.27275
1.5477	1.7089
1.2724	1.2918
1.23585	0.9133
1.2331	1.00785
1.37585	1.6561
1.2255	1.161
1.12875	1.12875
1.3553	1.581
1.12875	0.9675
1.2255	0.99975

## Sheet: MLN4924
X	Y
1.10205	0.7131
0.84805	0.5782
0.88035	1.2553
0.7903	0.9119
0.86825	0.9406
0.8222	0.72255
0.6556	0.6083
1.09915	0.77665
0.9521	0.52465
0.9886	1.1365
1.02405	0.80845
1.0804	0.97705
1.16495	0.94655
0.72545	0.82545
0.35475	0.4515
0.3225	0.35475
0.80625	0.8869
0.48375	0.48375
0.35475	0.41925
0.3225	0.29025
0.258	0.387
0.41945	0.29025
0.50445	0.3219
0.39665	0.66285
0.22575	0.41925
0.387	0.387
0.3544	0.3544
0.16125	0.1935
0.48375	0.4515
0.54825	0.5805
0.35475	0.48375
0.22575	0.48375
0.29025	0.22575
0.35475	0.29025
0.41925	0.387
0.41925	0.41925
0.48375	0.48375
0.3225	0.3225
0.5805	0.35475
0.22575	0.645
0.22575	0.1935
0.1935	0.3225
0.5774	0.8004
0.8866	1.04075
0.53795	0.4907
0.58765	0.6687
1.2059	1.27825
1.1212	0.87205
0.3252	1.02285
1.50475	1.11645
1.3407	0.60235
0.53715	0.6773
1.45525	1.18575
1.53785	2.19245
1.3106	0.94655
0.66095	0.60475
0.29025	0.1774
0.3225	0.387
0.91915	1.20935
0.54825	0.61275
0.41925	0.7095
0.16125	0.22575
0.29025	0.3225
0.3225	0.3225
0.38625	0.3541
0.2585	0.41035
0.54825	0.3225
0.387	0.4515
0.45105	0.25775
0.22575	0.1935
0.516	0.645
0.61275	0.54825
0.48375	0.41925
0.16125	0.29025
0.3225	0.29025
0.258	0.29025
0.258	0.35475
0.48375	0.54825
0.387	0.3225
0.1935	0.387
0.7095	0.387
0.61275	0.74175
0.387	0.1935
0.1935	0.41925
1.84805	1.36475
0.8408	0.97695
0.63325	0.6783
0.71625	0.52875
0.41255	1.2751
1.58835	1.0578
1.3983	1.7553
0.6289	0.44825
0.7705	1.0273
0.8692	1.73845
1.677	1.11265
0.8263	0.90125
0.22575	0.22575
0.22575	0.16125
0.516	0.41925
0.29025	0.29025
0.516	0.516
0.67725	0.54825
0.5805	0.74175
