# Supplementary material for: Dynamics of replication origin over-activation
Source: Nat Commun. 2021 Jun 8;12:3448. doi: 10.1038/s41467-021-23835-0 (PMC8187443; doi:10.1038/s41467-021-23835-0)
Supplement: Supplementary file 4 — Source Data [file 41467_2021_23835_MOESM4_ESM.zip › source data 051221/Supplementary Fig. 5a feature_widths.xlsx]

## Sheet: FigS5A_feature_widths
seqnames	start	end	width	name
chr1	3	157652	157650	upper
chr1	157654	168702	11049	mid-upper
chr1	168704	178002	9299	mid-lower
chr1	178004	225852	47849	lower
chr1	225854	233902	8049	mid-lower
chr1	233904	258852	24949	mid-upper
chr1	258854	267152	8299	mid-lower
chr1	267154	319902	52749	lower
chr1	319904	333452	13549	mid-lower
chr1	333454	368752	35299	mid-upper
chr1	368754	386602	17849	mid-lower
chr1	386604	394852	8249	mid-upper
chr1	394854	410102	15249	mid-lower
chr1	410104	457852	47749	mid-upper
chr1	457854	469352	11499	mid-lower
chr1	469354	526302	56949	lower
chr1	526304	538952	12649	mid-lower
chr1	538954	2653902	2114949	upper
chr1	2653904	2673602	19699	lower
chr1	2673604	2684152	10549	mid-lower
chr1	2684154	2703902	19749	mid-upper
chr1	2703904	2713352	9449	upper
chr1	2713354	3173302	459949	mid-upper
chr1	3173304	3613352	440049	upper
chr1	3613354	3633702	20349	mid-upper
chr1	3633704	3804002	170299	upper
chr1	3804004	3832452	28449	mid-upper
chr1	3832454	3840752	8299	mid-lower
chr1	3840754	4001602	160849	lower
chr1	4001604	4013802	12199	mid-lower
chr1	4013804	4379752	365949	mid-upper
chr1	4379754	4730052	350299	mid-lower
chr1	4730054	4739802	9749	lower
chr1	4739804	4745652	5849	mid-lower
chr1	4745654	4807402	61749	lower
chr1	4807404	4853002	45599	mid-lower
chr1	4853004	4866202	13199	lower
chr1	4866204	5010752	144549	mid-lower
chr1	5010754	5057852	47099	lower
chr1	5057854	5176002	118149	mid-lower
chr1	5176004	5205302	29299	lower
chr1	5205304	5379702	174399	mid-lower
chr1	5379704	5385002	5299	mid-upper
chr1	5385004	5497052	112049	mid-lower
chr1	5497054	5708152	211099	mid-upper
chr1	5708154	5757102	48949	upper
chr1	5757104	6018552	261449	mid-upper
chr1	6018554	12880452	6861899	upper
chr1	12880454	12973852	93399	mid-upper
chr1	12973854	13017352	43499	mid-lower
chr1	13017354	13116652	99299	lower
chr1	13116654	13128352	11699	mid-lower
chr1	13128354	13179652	51299	mid-upper
chr1	13179654	13207802	28149	mid-lower
chr1	13207804	13420452	212649	lower
chr1	13420454	13474152	53699	mid-lower
chr1	13474154	13637702	163549	lower
chr1	13637704	13713052	75349	mid-lower
chr1	13713054	13779552	66499	lower
chr1	13779554	13877652	98099	mid-lower
chr1	13877654	13907802	30149	mid-upper
chr1	13907804	14372752	464949	mid-lower
chr1	14372754	14388652	15899	lower
chr1	14388654	14477602	88949	mid-lower
chr1	14477604	14512302	34699	mid-upper
chr1	14512304	14679702	167399	mid-lower
chr1	14679704	14766352	86649	mid-upper
chr1	14766354	14772152	5799	mid-lower
chr1	14772154	14848952	76799	mid-upper
chr1	14848954	14861102	12149	mid-lower
chr1	14861104	15179602	318499	mid-upper
chr1	15179604	15220302	40699	upper
chr1	15220304	15373502	153199	mid-upper
chr1	15373504	17140852	1767349	upper
chr1	17140854	17160452	19599	lower
chr1	17160454	18015302	854849	upper
chr1	18015304	18038452	23149	mid-upper
chr1	18038454	18069852	31399	upper
chr1	18069854	18105352	35499	mid-upper
chr1	18105354	18151252	45899	upper
chr1	18151254	18894652	743399	mid-upper
chr1	18894654	18906602	11949	upper
chr1	18906604	18997952	91349	mid-upper
chr1	18997954	19670052	672099	upper
chr1	19670054	19690402	20349	mid-upper
chr1	19690404	19701752	11349	upper
chr1	19701754	19707302	5549	mid-upper
chr1	19707304	20383702	676399	upper
chr1	20383704	20492902	109199	mid-upper
chr1	20492904	25600302	5107399	upper
chr1	25600304	25654602	54299	mid-upper
chr1	25654604	29597052	3942449	upper
chr1	29597054	29621452	24399	mid-upper
chr1	29621454	29691552	70099	upper
chr1	29691554	29698402	6849	mid-upper
chr1	29698404	29750702	52299	upper
chr1	29750704	29799352	48649	mid-upper
chr1	29799354	29843152	43799	upper
chr1	29843154	29865352	22199	mid-upper
chr1	29865354	29875502	10149	mid-lower
chr1	29875504	30029902	154399	lower
chr1	30029904	30039952	10049	mid-lower
chr1	30039954	30533452	493499	mid-upper
chr1	30533454	30584152	50699	mid-lower
chr1	30584154	30905002	320849	mid-upper
chr1	30905004	30936302	31299	upper
chr1	30936304	30948502	12199	mid-upper
chr1	30948504	34191402	3242899	upper
chr1	34191404	34651552	460149	mid-upper
chr1	34651554	34658602	7049	mid-lower
chr1	34658604	34782752	124149	mid-upper
chr1	34782754	34825602	42849	mid-lower
chr1	34825604	35132402	306799	mid-upper
chr1	35132404	35854802	722399	upper
chr1	35854804	35880852	26049	mid-upper
chr1	35880854	37090052	1209199	upper
chr1	37090054	37649302	559249	mid-upper
chr1	37649304	37693252	43949	upper
chr1	37693254	37737052	43799	mid-upper
chr1	37737054	37753752	16699	upper
chr1	37753754	37763052	9299	mid-upper
chr1	37763054	37772002	8949	upper
chr1	37772004	37793602	21599	mid-upper
chr1	37793604	38504552	710949	upper
chr1	38504554	38595602	91049	mid-upper
chr1	38595604	38661302	65699	upper
chr1	38661304	38774152	112849	mid-upper
chr1	38774154	38779202	5049	upper
chr1	38779204	38836902	57699	mid-upper
chr1	38836904	38866252	29349	upper
chr1	38866254	38873952	7699	mid-upper
chr1	38873954	38880352	6399	upper
chr1	38880354	39133952	253599	mid-upper
chr1	39133954	39191652	57699	upper
chr1	39191654	39240302	48649	mid-upper
chr1	39240304	39257652	17349	upper
chr1	39257654	39280052	22399	mid-upper
chr1	39280054	42703352	3423299	upper
chr1	42703354	42745902	42549	mid-upper
chr1	42745904	47227152	4481249	upper
chr1	47227154	47233502	6349	mid-upper
chr1	47233504	47294052	60549	upper
chr1	47294054	47380002	85949	mid-upper
chr1	47380004	47393152	13149	upper
chr1	47393154	47532252	139099	mid-upper
chr1	47532254	48030002	497749	upper
chr1	48030004	48130652	100649	mid-upper
chr1	48130654	48148352	17699	upper
chr1	48148354	48663152	514799	mid-upper
chr1	48663154	48808302	145149	mid-lower
chr1	48808304	48847752	39449	mid-upper
chr1	48847754	49422452	574699	mid-lower
chr1	49422454	49428152	5699	lower
chr1	49428154	49579552	151399	mid-lower
chr1	49579554	49608302	28749	lower
chr1	49608304	49693002	84699	mid-lower
chr1	49693004	49726552	33549	lower
chr1	49726554	49776602	50049	mid-lower
chr1	49776604	49897152	120549	lower
chr1	49897154	49920252	23099	mid-lower
chr1	49920254	49999702	79449	lower
chr1	49999704	50039602	39899	mid-lower
chr1	50039604	50095902	56299	lower
chr1	50095904	50206302	110399	mid-lower
chr1	50206304	50212252	5949	lower
chr1	50212254	50228902	16649	mid-lower
chr1	50228904	50294702	65799	lower
chr1	50294704	50533952	239249	mid-lower
chr1	50533954	50871252	337299	mid-upper
chr1	50871254	50936052	64799	mid-lower
chr1	50936054	50942052	5999	mid-upper
chr1	50942054	50976802	34749	mid-lower
chr1	50976804	51042202	65399	mid-upper
chr1	51042204	51067302	25099	mid-lower
chr1	51067304	51076502	9199	mid-upper
chr1	51076504	51229952	153449	mid-lower
chr1	51229954	51424202	194249	mid-upper
chr1	51424204	51438552	14349	upper
chr1	51438554	51444302	5749	mid-upper
chr1	51444304	51465202	20899	upper
chr1	51465204	51491852	26649	mid-upper
chr1	51491854	52772202	1280349	upper
chr1	52772204	52828852	56649	mid-upper
chr1	52828854	55580002	2751149	upper
chr1	55580004	56061452	481449	mid-upper
chr1	56061454	57109552	1048099	mid-lower
chr1	57109554	57117502	7949	mid-upper
chr1	57117504	57463602	346099	mid-lower
chr1	57463604	57492652	29049	mid-upper
chr1	57492654	57499852	7199	mid-lower
chr1	57499854	57512402	12549	mid-upper
chr1	57512404	57668502	156099	mid-lower
chr1	57668504	57678852	10349	lower
chr1	57678854	57849602	170749	mid-lower
chr1	57849604	57899002	49399	lower
chr1	57899004	57936602	37599	mid-lower
chr1	57936604	57953602	16999	lower
chr1	57953604	57959052	5449	mid-lower
chr1	57959054	58131302	172249	lower
chr1	58131304	58197952	66649	mid-lower
chr1	58197954	58215602	17649	lower
chr1	58215604	58236502	20899	mid-lower
chr1	58236504	58248352	11849	lower
chr1	58248354	58578652	330299	mid-lower
chr1	58578654	58621302	42649	mid-upper
chr1	58621304	58714002	92699	mid-lower
chr1	58714004	58877702	163699	mid-upper
chr1	58877704	58924552	46849	mid-lower
chr1	58924554	59451552	526999	mid-upper
chr1	59451554	59465002	13449	mid-lower
chr1	59465004	59632952	167949	mid-upper
chr1	59632954	59685852	52899	mid-lower
chr1	59685854	59778052	92199	mid-upper
chr1	59778054	59798602	20549	mid-lower
chr1	59798604	59832352	33749	mid-upper
chr1	59832354	59873802	41449	mid-lower
chr1	59873804	59955802	81999	mid-upper
chr1	59955804	60009752	53949	mid-lower
chr1	60009754	60017902	8149	mid-upper
chr1	60017904	60090952	73049	mid-lower
chr1	60090954	60102452	11499	mid-upper
chr1	60102454	60178902	76449	mid-lower
chr1	60178904	60200402	21499	mid-upper
chr1	60200404	60393652	193249	mid-lower
chr1	60393654	60420352	26699	mid-upper
chr1	60420354	60584552	164199	mid-lower
chr1	60584554	60591952	7399	mid-upper
chr1	60591954	61116602	524649	mid-lower
chr1	61116604	61133902	17299	mid-upper
chr1	61133904	61191502	57599	mid-lower
chr1	61191504	61197602	6099	mid-upper
chr1	61197604	61228952	31349	mid-lower
chr1	61228954	61298052	69099	mid-upper
chr1	61298054	61375702	77649	mid-lower
chr1	61375704	61600152	224449	mid-upper
chr1	61600154	61614652	14499	mid-lower
chr1	61614654	61780002	165349	mid-upper
chr1	61780004	61813002	32999	mid-lower
chr1	61813004	62001002	187999	mid-upper
chr1	62001004	62031402	30399	upper
chr1	62031404	62049952	18549	mid-upper
chr1	62049954	62063402	13449	upper
chr1	62063404	62071402	7999	mid-upper
chr1	62071404	62107652	36249	upper
chr1	62107654	62112852	5199	mid-upper
chr1	62112854	62120152	7299	upper
chr1	62120154	62216652	96499	mid-upper
chr1	62216654	62235502	18849	upper
chr1	62235504	62444002	208499	mid-upper
chr1	62444004	62451502	7499	mid-lower
chr1	62451504	62459552	8049	mid-upper
chr1	62459554	62464852	5299	mid-lower
chr1	62464854	62723602	258749	mid-upper
chr1	62723604	62805452	81849	upper
chr1	62805454	62813552	8099	mid-upper
chr1	62813554	62820452	6899	upper
chr1	62820454	62890902	70449	mid-upper
chr1	62890904	62899402	8499	upper
chr1	62899404	63097752	198349	mid-upper
chr1	63097754	63105902	8149	upper
chr1	63105904	63798902	692999	mid-upper
chr1	63798904	63830452	31549	mid-lower
chr1	63830454	64135752	305299	mid-upper
chr1	64135754	64215352	79599	upper
chr1	64215354	64304302	88949	mid-upper
chr1	64304304	64330902	26599	upper
chr1	64330904	64738252	407349	mid-upper
chr1	64738254	64744452	6199	upper
chr1	64744454	65446802	702349	mid-upper
chr1	65446804	65507752	60949	upper
chr1	65507754	66096552	588799	mid-upper
chr1	66096554	66117202	20649	mid-lower
chr1	66117204	66177652	60449	mid-upper
chr1	66177654	66183602	5949	mid-lower
chr1	66183604	66247402	63799	mid-upper
chr1	66247404	66283452	36049	mid-lower
chr1	66283454	66549202	265749	mid-upper
chr1	66549204	67008752	459549	upper
chr1	67008754	67918602	909849	mid-upper
chr1	67918604	67983302	64699	upper
chr1	67983304	67989852	6549	mid-upper
chr1	67989854	68212452	222599	upper
chr1	68212454	68319902	107449	mid-upper
chr1	68319904	68330152	10249	upper
chr1	68330154	68626252	296099	mid-upper
chr1	68626254	68678352	52099	upper
chr1	68678354	68688602	10249	mid-upper
chr1	68688604	68854752	166149	upper
chr1	68854754	68936202	81449	mid-upper
chr1	68936204	68945752	9549	upper
chr1	68945754	69211802	266049	mid-upper
chr1	69211804	69219302	7499	mid-lower
chr1	69219304	69279452	60149	mid-upper
chr1	69279454	69295752	16299	mid-lower
chr1	69295754	69310252	14499	mid-upper
chr1	69310254	69350852	40599	mid-lower
chr1	69350854	69409152	58299	mid-upper
chr1	69409154	70032852	623699	mid-lower
chr1	70032854	70041852	8999	lower
chr1	70041854	70369802	327949	mid-lower
chr1	70369804	70417902	48099	mid-upper
chr1	70417904	70426202	8299	mid-lower
chr1	70426204	70461052	34849	mid-upper
chr1	70461054	70685502	224449	mid-lower
chr1	70685504	71279702	594199	mid-upper
chr1	71279704	71324652	44949	mid-lower
chr1	71324654	71368502	43849	mid-upper
chr1	71368504	71706852	338349	mid-lower
chr1	71706854	71800452	93599	lower
chr1	71800454	71835552	35099	mid-lower
chr1	71835554	71967852	132299	lower
chr1	71967854	71979052	11199	mid-lower
chr1	71979054	72049102	70049	lower
chr1	72049104	72055402	6299	mid-lower
chr1	72055404	73265902	1210499	lower
chr1	73265904	73282152	16249	mid-lower
chr1	73282154	73287602	5449	lower
chr1	73287604	73302302	14699	mid-lower
chr1	73302304	73637552	335249	lower
chr1	73637554	73662952	25399	mid-lower
chr1	73662954	73888902	225949	lower
chr1	73888904	73910252	21349	mid-lower
chr1	73910254	74159252	248999	lower
chr1	74159254	74178052	18799	mid-lower
chr1	74178054	74383102	205049	lower
chr1	74383104	74398852	15749	mid-lower
chr1	74398854	74566752	167899	lower
chr1	74566754	74589752	22999	mid-lower
chr1	74589754	74677002	87249	lower
chr1	74677004	74685252	8249	mid-lower
chr1	74685254	74709102	23849	lower
chr1	74709104	74727002	17899	mid-lower
chr1	74727004	74735852	8849	lower
chr1	74735854	74767502	31649	mid-lower
chr1	74767504	74774752	7249	lower
chr1	74774754	74795552	20799	mid-lower
chr1	74795554	74805302	9749	lower
chr1	74805304	74894002	88699	mid-lower
chr1	74894004	74919952	25949	lower
chr1	74919954	75159702	239749	mid-lower
chr1	75159704	75236102	76399	lower
chr1	75236104	75460452	224349	mid-lower
chr1	75460454	75507752	47299	mid-upper
chr1	75507754	75728152	220399	mid-lower
chr1	75728154	75743952	15799	mid-upper
chr1	75743954	75758552	14599	mid-lower
chr1	75758554	75764002	5449	mid-upper
chr1	75764004	75848902	84899	mid-lower
chr1	75848904	75858652	9749	mid-upper
chr1	75858654	75909402	50749	mid-lower
chr1	75909404	75969052	59649	mid-upper
chr1	75969054	76107002	137949	mid-lower
chr1	76107004	76469452	362449	mid-upper
chr1	76469454	76552302	82849	mid-lower
chr1	76552304	76639402	87099	mid-upper
chr1	76639404	76729102	89699	mid-lower
chr1	76729104	76736452	7349	mid-upper
chr1	76736454	76818552	82099	mid-lower
chr1	76818554	76827002	8449	mid-upper
chr1	76827004	76987952	160949	mid-lower
chr1	76987954	77037702	49749	mid-upper
chr1	77037704	77204402	166699	mid-lower
chr1	77204404	77223652	19249	mid-upper
chr1	77223654	77301002	77349	mid-lower
chr1	77301004	77312952	11949	mid-upper
chr1	77312954	77363952	50999	mid-lower
chr1	77363954	77456402	92449	mid-upper
chr1	77456404	77505552	49149	mid-lower
chr1	77505554	77533652	28099	mid-upper
chr1	77533654	77589202	55549	mid-lower
chr1	77589204	77596352	7149	mid-upper
chr1	77596354	77603902	7549	mid-lower
chr1	77603904	77975152	371249	mid-upper
chr1	77975154	78125052	149899	upper
chr1	78125054	78130602	5549	mid-upper
chr1	78130604	78139202	8599	upper
chr1	78139204	78145202	5999	mid-upper
chr1	78145204	78181652	36449	upper
chr1	78181654	78232602	50949	mid-upper
chr1	78232604	78323752	91149	upper
chr1	78323754	78334802	11049	mid-upper
chr1	78334804	78399602	64799	upper
chr1	78399604	78452452	52849	mid-upper
chr1	78452454	78604652	152199	upper
chr1	78604654	78934652	329999	mid-upper
chr1	78934654	79271002	336349	mid-lower
chr1	79271004	79292152	21149	lower
chr1	79292154	79346752	54599	mid-lower
chr1	79346754	79384152	37399	lower
chr1	79384154	79462302	78149	mid-lower
chr1	79462304	79540702	78399	lower
chr1	79540704	79548752	8049	mid-lower
chr1	79548754	79568452	19699	lower
chr1	79568454	79628552	60099	mid-lower
chr1	79628554	79966802	338249	lower
chr1	79966804	79982302	15499	mid-lower
chr1	79982304	80011052	28749	lower
chr1	80011054	80016352	5299	mid-lower
chr1	80016354	81082552	1066199	lower
chr1	81082554	81089952	7399	mid-lower
chr1	81089954	81365702	275749	lower
chr1	81365704	81397602	31899	mid-lower
chr1	81397604	81953052	555449	lower
chr1	81953054	81959802	6749	mid-lower
chr1	81959804	82037302	77499	lower
chr1	82037304	82078502	41199	mid-lower
chr1	82078504	82397552	319049	lower
chr1	82397554	82445952	48399	mid-lower
chr1	82445954	82589802	143849	lower
chr1	82589804	82603552	13749	mid-lower
chr1	82603554	82728502	124949	lower
chr1	82728504	82776952	48449	mid-lower
chr1	82776954	83021852	244899	lower
chr1	83021854	83043152	21299	mid-lower
chr1	83043154	83238752	195599	lower
chr1	83238754	83251602	12849	mid-lower
chr1	83251604	83369302	117699	lower
chr1	83369304	83397452	28149	mid-lower
chr1	83397454	83404002	6549	lower
chr1	83404004	83411552	7549	mid-lower
chr1	83411554	83483252	71699	lower
chr1	83483254	83546752	63499	mid-lower
chr1	83546754	83573602	26849	lower
chr1	83573604	83647602	73999	mid-lower
chr1	83647604	83685652	38049	lower
chr1	83685654	83899102	213449	mid-lower
chr1	83899104	83944502	45399	mid-upper
chr1	83944504	84043452	98949	mid-lower
chr1	84043454	84096552	53099	mid-upper
chr1	84096554	84101552	4999	mid-lower
chr1	84101554	84400102	298549	mid-upper
chr1	84400104	84432802	32699	upper
chr1	84432804	84469502	36699	mid-upper
chr1	84469504	85228952	759449	upper
chr1	85228954	85274252	45299	mid-upper
chr1	85274254	85291602	17349	upper
chr1	85291604	85303302	11699	mid-upper
chr1	85303304	85357702	54399	upper
chr1	85357704	85383202	25499	mid-upper
chr1	85383204	85437252	54049	upper
chr1	85437254	85443002	5749	mid-upper
chr1	85443004	85567452	124449	upper
chr1	85567454	85624552	57099	mid-upper
chr1	85624554	85634402	9849	upper
chr1	85634404	85639602	5199	mid-upper
chr1	85639604	85921452	281849	upper
chr1	85921454	85952702	31249	mid-upper
chr1	85952704	86038852	86149	upper
chr1	86038854	86044452	5599	mid-upper
chr1	86044454	86052102	7649	upper
chr1	86052104	86402652	350549	mid-upper
chr1	86402654	86408352	5699	mid-lower
chr1	86408354	86462352	53999	mid-upper
chr1	86462354	86514902	52549	mid-lower
chr1	86514904	86553752	38849	mid-upper
chr1	86553754	86693502	139749	mid-lower
chr1	86693504	86735552	42049	mid-upper
chr1	86735554	86848952	113399	mid-lower
chr1	86848954	86921852	72899	mid-upper
chr1	86921854	86939752	17899	mid-lower
chr1	86939754	86951752	11999	mid-upper
chr1	86951754	86964952	13199	mid-lower
chr1	86964954	87032102	67149	mid-upper
chr1	87032104	87038452	6349	mid-lower
chr1	87038454	87443652	405199	mid-upper
chr1	87443654	87500502	56849	mid-lower
chr1	87500504	87650152	149649	mid-upper
chr1	87650154	87700002	49849	mid-lower
chr1	87700004	87741102	41099	mid-upper
chr1	87741104	87832302	91199	mid-lower
chr1	87832304	87895752	63449	mid-upper
chr1	87895754	88812602	916849	mid-lower
chr1	88812604	88828052	15449	mid-upper
chr1	88828054	88834452	6399	mid-lower
chr1	88834454	88852752	18299	mid-upper
chr1	88852754	88945602	92849	mid-lower
chr1	88945604	89144502	198899	mid-upper
chr1	89144504	89156502	11999	mid-lower
chr1	89156504	89272102	115599	mid-upper
chr1	89272104	89358102	85999	mid-lower
chr1	89358104	89455752	97649	mid-upper
chr1	89455754	89515652	59899	mid-lower
chr1	89515654	89657052	141399	mid-upper
chr1	89657054	89675202	18149	mid-lower
chr1	89675204	89720202	44999	mid-upper
chr1	89720204	89776952	56749	mid-lower
chr1	89776954	89784652	7699	mid-upper
chr1	89784654	89841452	56799	mid-lower
chr1	89841454	90061052	219599	mid-upper
chr1	90061054	90067152	6099	mid-lower
chr1	90067154	90805002	737849	mid-upper
chr1	90805004	90867852	62849	mid-lower
chr1	90867854	90890152	22299	mid-upper
chr1	90890154	91040302	150149	mid-lower
chr1	91040304	91058552	18249	mid-upper
chr1	91058554	91164102	105549	mid-lower
chr1	91164104	91196402	32299	lower
chr1	91196404	91593402	396999	mid-lower
chr1	91593404	91641652	48249	mid-upper
chr1	91641654	91647252	5599	mid-lower
chr1	91647254	91899402	252149	mid-upper
chr1	91899404	91906602	7199	mid-lower
chr1	91906604	92035552	128949	mid-upper
chr1	92035554	92099852	64299	upper
chr1	92099854	92179802	79949	mid-upper
chr1	92179804	92201802	21999	upper
chr1	92201804	92762852	561049	mid-upper
chr1	92762854	92768352	5499	mid-lower
chr1	92768354	92874802	106449	mid-upper
chr1	92874804	92923352	48549	upper
chr1	92923354	92973002	49649	mid-upper
chr1	92973004	93002652	29649	upper
chr1	93002654	93033152	30499	mid-upper
chr1	93033154	93038852	5699	upper
chr1	93038854	93103002	64149	mid-upper
chr1	93103004	93154952	51949	upper
chr1	93154954	93255252	100299	mid-upper
chr1	93255254	93641152	385899	upper
chr1	93641154	93646452	5299	mid-upper
chr1	93646454	93698102	51649	upper
chr1	93698104	93725552	27449	mid-upper
chr1	93725554	95562102	1836549	upper
chr1	95562104	95976552	414449	mid-upper
chr1	95976554	96315952	339399	mid-lower
chr1	96315954	96325952	9999	lower
chr1	96325954	96455052	129099	mid-lower
chr1	96455054	96735902	280849	lower
chr1	96735904	97028902	292999	mid-lower
chr1	97028904	97059602	30699	lower
chr1	97059604	97102352	42749	mid-lower
chr1	97102354	97300602	198249	lower
chr1	97300604	97309552	8949	mid-lower
chr1	97309554	97325452	15899	lower
chr1	97325454	97402752	77299	mid-lower
chr1	97402754	97481902	79149	lower
chr1	97481904	97686752	204849	mid-lower
chr1	97686754	97741002	54249	lower
chr1	97741004	97955652	214649	mid-lower
chr1	97955654	97981502	25849	lower
chr1	97981504	98013452	31949	mid-lower
chr1	98013454	98079952	66499	lower
chr1	98079954	98093602	13649	mid-lower
chr1	98093604	98227802	134199	lower
chr1	98227804	98283352	55549	mid-lower
chr1	98283354	98321102	37749	lower
chr1	98321104	98376002	54899	mid-lower
chr1	98376004	98395452	19449	lower
chr1	98395454	98454202	58749	mid-lower
chr1	98454204	98468002	13799	lower
chr1	98468004	98495902	27899	mid-lower
chr1	98495904	98573302	77399	lower
chr1	98573304	98928502	355199	mid-lower
chr1	98928504	98939752	11249	lower
chr1	98939754	99137002	197249	mid-lower
chr1	99137004	99163802	26799	lower
chr1	99163804	99258402	94599	mid-lower
chr1	99258404	99280602	22199	lower
chr1	99280604	99427602	146999	mid-lower
chr1	99427604	99476352	48749	lower
chr1	99476354	100036002	559649	mid-lower
chr1	100036004	100283502	247499	mid-upper
chr1	100283504	100304552	21049	upper
chr1	100304554	100737652	433099	mid-upper
chr1	100737654	100783952	46299	upper
chr1	100783954	101213352	429399	mid-upper
chr1	101213354	101271552	58199	mid-lower
chr1	101271554	101277852	6299	mid-upper
chr1	101277854	101617352	339499	mid-lower
chr1	101617354	101660152	42799	mid-upper
chr1	101660154	101865702	205549	mid-lower
chr1	101865704	101902852	37149	mid-upper
chr1	101902854	102003202	100349	mid-lower
chr1	102003204	102027152	23949	lower
chr1	102027154	102156602	129449	mid-lower
chr1	102156604	102172552	15949	lower
chr1	102172554	102284852	112299	mid-lower
chr1	102284854	102305702	20849	lower
chr1	102305704	102322302	16599	mid-lower
chr1	102322304	102899152	576849	lower
chr1	102899154	102941452	42299	mid-lower
chr1	102941454	103242202	300749	lower
chr1	103242204	103271152	28949	mid-lower
chr1	103271154	104121152	849999	lower
chr1	104121154	104158252	37099	mid-lower
chr1	104158254	104295102	136849	mid-upper
chr1	104295104	104338402	43299	mid-lower
chr1	104338404	104547502	209099	lower
chr1	104547504	104574552	27049	mid-lower
chr1	104574554	104923602	349049	lower
chr1	104923604	104931602	7999	mid-lower
chr1	104931604	107736452	2804849	lower
chr1	107736454	107776652	40199	mid-lower
chr1	107776654	107983452	206799	lower
chr1	107983454	108033902	50449	mid-lower
chr1	108033904	108088452	54549	lower
chr1	108088454	108186102	97649	mid-lower
chr1	108186104	108191752	5649	lower
chr1	108191754	108387752	195999	mid-lower
chr1	108387754	108396602	8849	mid-upper
chr1	108396604	108532502	135899	mid-lower
chr1	108532504	108605102	72599	mid-upper
chr1	108605104	108692702	87599	mid-lower
chr1	108692704	108796502	103799	mid-upper
chr1	108796504	108818452	21949	mid-lower
chr1	108818454	108963852	145399	mid-upper
chr1	108963854	109011702	47849	mid-lower
chr1	109011704	109200202	188499	mid-upper
chr1	109200204	110219702	1019499	upper
chr1	110219704	110252352	32649	mid-upper
chr1	110252354	111145552	893199	upper
chr1	111145554	111154352	8799	mid-upper
chr1	111154354	111247352	92999	upper
chr1	111247354	111343852	96499	mid-upper
chr1	111343854	111349252	5399	upper
chr1	111349254	112005552	656299	mid-upper
chr1	112005554	112027002	21449	upper
chr1	112027004	112917652	890649	mid-upper
chr1	112917654	113152402	234749	upper
chr1	113152404	113169452	17049	mid-upper
chr1	113169454	113189902	20449	upper
chr1	113189904	113264702	74799	mid-upper
chr1	113264704	113552552	287849	upper
chr1	113552554	113574152	21599	mid-upper
chr1	113574154	113904002	329849	upper
chr1	113904004	114378252	474249	mid-upper
chr1	114378254	114383902	5649	upper
chr1	114383904	114389052	5149	mid-upper
chr1	114389054	114520352	131299	upper
chr1	114520354	114574902	54549	mid-upper
chr1	114574904	114585852	10949	upper
chr1	114585854	114593802	7949	mid-upper
chr1	114593804	114599052	5249	upper
chr1	114599054	115441052	841999	mid-upper
chr1	115441054	115447802	6749	mid-lower
chr1	115447804	115472602	24799	mid-upper
chr1	115472604	115479052	6449	mid-lower
chr1	115479054	115565552	86499	mid-upper
chr1	115565554	115579452	13899	mid-lower
chr1	115579454	115788402	208949	mid-upper
chr1	115788404	115829602	41199	mid-lower
chr1	115829604	116015952	186349	mid-upper
chr1	116015954	116058002	42049	mid-lower
chr1	116058004	116935802	877799	mid-upper
chr1	116935804	117048852	113049	upper
chr1	117048854	117160852	111999	mid-upper
chr1	117160854	117183152	22299	upper
chr1	117183154	117894702	711549	mid-upper
chr1	117894704	117900402	5699	mid-lower
chr1	117900404	117908552	8149	mid-upper
chr1	117908554	117995102	86549	mid-lower
chr1	117995104	118045652	50549	mid-upper
chr1	118045654	118075552	29899	mid-lower
chr1	118075554	118095452	19899	mid-upper
chr1	118095454	118146852	51399	mid-lower
chr1	118146854	118340052	193199	mid-upper
chr1	118340054	118365902	25849	mid-lower
chr1	118365904	118373852	7949	mid-upper
chr1	118373854	118383602	9749	mid-lower
chr1	118383604	118413252	29649	mid-upper
chr1	118413254	118423652	10399	mid-lower
chr1	118423654	118455202	31549	mid-upper
chr1	118455204	118522002	66799	mid-lower
chr1	118522004	118537402	15399	mid-upper
chr1	118537404	118542552	5149	mid-lower
chr1	118542554	118554302	11749	mid-upper
chr1	118554304	118754102	199799	mid-lower
chr1	118754104	118796752	42649	mid-upper
chr1	118796754	119390402	593649	mid-lower
chr1	119390404	119404752	14349	mid-upper
chr1	119404754	119411052	6299	mid-lower
chr1	119411054	119426802	15749	mid-upper
chr1	119426804	119803602	376799	mid-lower
chr1	119803604	119852902	49299	mid-upper
chr1	119852904	119954952	102049	mid-lower
chr1	119954954	120520802	565849	mid-upper
chr1	120520804	120677202	156399	upper
chr1	120677204	120689452	12249	mid-upper
chr1	120689454	120699802	10349	mid-lower
chr1	120699804	120743302	43499	lower
chr1	120743304	120752752	9449	mid-lower
chr1	120752754	120767402	14649	mid-upper
chr1	120767404	120794452	27049	upper
chr1	120794454	120800302	5849	mid-upper
chr1	120800304	120827052	26749	upper
chr1	120827054	120887102	60049	mid-upper
chr1	120887104	120892152	5049	mid-lower
chr1	120892154	120915652	23499	mid-upper
chr1	120915654	120930502	14849	mid-lower
chr1	120930504	121088652	158149	lower
chr1	121088654	121094552	5899	mid-lower
chr1	121094554	121102702	8149	mid-upper
chr1	121102704	121153402	50699	upper
chr1	121153404	121160802	7399	mid-upper
chr1	121160804	121326952	166149	mid-lower
chr1	121326954	121427252	100299	upper
chr1	121427254	121453702	26449	mid-upper
chr1	121453704	121510452	56749	upper
chr1	121510454	142518202	21007749	lower
chr1	142518204	142524402	6199	mid-upper
chr1	142524404	142722202	197799	upper
chr1	142722204	142731702	9499	mid-upper
chr1	142731704	142740302	8599	mid-lower
chr1	142740304	142764002	23699	lower
chr1	142764004	142983102	219099	upper
chr1	142983104	143114102	130999	lower
chr1	143114104	143119752	5649	mid-lower
chr1	143119754	143128002	8249	mid-upper
chr1	143128004	143308702	180699	upper
chr1	143308704	143339652	30949	lower
chr1	143339654	143348552	8899	mid-lower
chr1	143348554	143358152	9599	mid-upper
chr1	143358154	143563552	205399	upper
chr1	143563554	143659402	95849	lower
chr1	143659404	143707552	48149	mid-lower
chr1	143707554	143721302	13749	mid-upper
chr1	143721304	143764952	43649	upper
chr1	143764954	143773052	8099	mid-upper
chr1	143773054	143780002	6949	mid-lower
chr1	143780004	143870102	90099	lower
chr1	143870104	143880502	10399	mid-lower
chr1	143880504	143891802	11299	mid-upper
chr1	143891804	144078652	186849	upper
chr1	144078654	144090002	11349	mid-upper
chr1	144090004	144096552	6549	mid-lower
chr1	144096554	144145152	48599	lower
chr1	144145154	144153602	8449	mid-lower
chr1	144153604	144162502	8899	mid-upper
chr1	144162504	144216802	54299	upper
chr1	144216804	144224952	8149	mid-upper
chr1	144224954	144232702	7749	mid-lower
chr1	144232704	144298452	65749	lower
chr1	144298454	144312802	14349	mid-lower
chr1	144312804	144342252	29449	mid-upper
chr1	144342254	144383002	40749	mid-lower
chr1	144383004	144474502	91499	lower
chr1	144474504	144493302	18799	mid-lower
chr1	144493304	144504052	10749	mid-upper
chr1	144504054	144613352	109299	upper
chr1	144613354	144621252	7899	mid-upper
chr1	144621254	144661902	40649	lower
chr1	144661904	144667902	5999	mid-lower
chr1	144667904	144676002	8099	mid-upper
chr1	144676004	144707702	31699	upper
chr1	144707704	144716852	9149	mid-upper
chr1	144716854	144721852	4999	mid-lower
chr1	144721854	144801802	79949	lower
chr1	144801804	144807952	6149	mid-lower
chr1	144807954	144815102	7149	mid-upper
chr1	144815104	145813802	998699	upper
chr1	145813804	145826702	12899	mid-upper
chr1	145826704	145836352	9649	mid-lower
chr1	145836354	145900652	64299	lower
chr1	145900654	145929152	28499	mid-lower
chr1	145929154	145984952	55799	mid-upper
chr1	145984954	146008252	23299	upper
chr1	146008254	146056352	48099	mid-upper
chr1	146056354	146082352	25999	mid-lower
chr1	146082354	146102852	20499	lower
chr1	146102854	146123702	20849	mid-lower
chr1	146123704	146150502	26799	mid-upper
chr1	146150504	146162102	11599	mid-lower
chr1	146162104	146218652	56549	lower
chr1	146218654	146244852	26199	mid-lower
chr1	146244854	146314152	69299	lower
chr1	146314154	146325602	11449	mid-lower
chr1	146325604	146432302	106699	mid-upper
chr1	146432304	146499852	67549	upper
chr1	146499854	146723202	223349	mid-upper
chr1	146723204	146749152	25949	mid-lower
chr1	146749154	147272602	523449	mid-upper
chr1	147272604	147279902	7299	upper
chr1	147279904	147306152	26249	mid-upper
chr1	147306154	147314802	8649	upper
chr1	147314804	147430152	115349	mid-upper
chr1	147430154	147489652	59499	mid-lower
chr1	147489654	147516352	26699	mid-upper
chr1	147516354	147541202	24849	upper
chr1	147541204	147585002	43799	mid-upper
chr1	147585004	147621152	36149	mid-lower
chr1	147621154	147639352	18199	lower
chr1	147639354	147657752	18399	mid-lower
chr1	147657754	147687002	29249	mid-upper
chr1	147687004	147817402	130399	upper
chr1	147817404	147872902	55499	mid-upper
chr1	147872904	147898652	25749	mid-lower
chr1	147898654	147955552	56899	mid-upper
chr1	147955554	147972302	16749	mid-lower
chr1	147972304	147984102	11799	mid-upper
chr1	147984104	148032452	48349	upper
chr1	148032454	148174802	142349	lower
chr1	148174804	148182852	8049	mid-lower
chr1	148182854	148193102	10249	mid-upper
chr1	148193104	148345552	152449	upper
chr1	148345554	148357702	12149	mid-upper
chr1	148357704	148368302	10599	mid-lower
chr1	148368304	148499852	131549	lower
chr1	148499854	148506402	6549	mid-lower
chr1	148506404	148513702	7299	mid-upper
chr1	148513704	148589852	76149	upper
chr1	148589854	148607052	17199	mid-upper
chr1	148607054	148674552	67499	upper
chr1	148674554	148686952	12399	mid-upper
chr1	148686954	148693702	6749	mid-lower
chr1	148693704	148736702	42999	lower
chr1	148736704	148752102	15399	mid-lower
chr1	148752104	148792302	40199	mid-upper
chr1	148792304	148955502	163199	upper
chr1	148955504	148961952	6449	mid-upper
chr1	148961954	149001102	39149	lower
chr1	149001104	149006202	5099	mid-lower
chr1	149006204	149015002	8799	mid-upper
chr1	149015004	149051052	36049	upper
chr1	149051054	149061952	10899	mid-upper
chr1	149061954	149196402	134449	mid-lower
chr1	149196404	149221602	25199	mid-upper
chr1	149221604	149357452	135849	upper
chr1	149357454	149385852	28399	mid-upper
chr1	149385854	149412102	26249	mid-lower
chr1	149412104	149445552	33449	mid-upper
chr1	149445554	149457602	12049	mid-lower
chr1	149457604	149577852	120249	lower
chr1	149577854	149597052	19199	mid-lower
chr1	149597054	149635052	37999	lower
chr1	149635054	149650802	15749	mid-upper
chr1	149650804	149757252	106449	upper
chr1	149757254	149926652	169399	mid-upper
chr1	149926654	152216752	2290099	upper
chr1	152216754	152235352	18599	mid-upper
chr1	152235354	152258902	23549	upper
chr1	152258904	152445002	186099	mid-upper
chr1	152445004	152475002	29999	mid-lower
chr1	152475004	152542802	67799	mid-upper
chr1	152542804	152575002	32199	mid-lower
chr1	152575004	152582552	7549	lower
chr1	152582554	152597552	14999	mid-lower
chr1	152597554	152703502	105949	mid-upper
chr1	152703504	152719952	16449	mid-lower
chr1	152719954	152732702	12749	mid-upper
chr1	152732704	152755602	22899	mid-lower
chr1	152755604	152778802	23199	mid-upper
chr1	152778804	152793202	14399	mid-lower
chr1	152793204	152803902	10699	mid-upper
chr1	152803904	152833402	29499	mid-lower
chr1	152833404	152936002	102599	mid-upper
chr1	152936004	152966702	30699	mid-lower
chr1	152966704	153251202	284499	mid-upper
chr1	153251204	157254002	4002799	upper
chr1	157254004	157548252	294249	mid-upper
chr1	157548254	157559702	11449	mid-lower
chr1	157559704	157659252	99549	mid-upper
chr1	157659254	157700002	40749	mid-lower
chr1	157700004	157731952	31949	mid-upper
chr1	157731954	157767952	35999	mid-lower
chr1	157767954	157938952	170999	mid-upper
chr1	157938954	158184252	245299	mid-lower
chr1	158184254	158216252	31999	mid-upper
chr1	158216254	158252902	36649	mid-lower
chr1	158252904	158311502	58599	mid-upper
chr1	158311504	158724952	413449	mid-lower
chr1	158724954	158781802	56849	lower
chr1	158781804	159304352	522549	mid-lower
chr1	159304354	159675852	371499	mid-upper
chr1	159675854	160379602	703749	upper
chr1	160379604	160399302	19699	mid-upper
chr1	160399304	160442202	42899	upper
chr1	160442204	160471952	29749	mid-upper
chr1	160471954	160520652	48699	upper
chr1	160520654	160542152	21499	mid-upper
chr1	160542154	160559352	17199	upper
chr1	160559354	160671302	111949	mid-upper
chr1	160671304	161562102	890799	upper
chr1	161562104	161625902	63799	mid-upper
chr1	161625904	161838502	212599	upper
chr1	161838504	161849952	11449	mid-upper
chr1	161849954	162576702	726749	upper
chr1	162576704	162587202	10499	mid-upper
chr1	162587204	162756602	169399	upper
chr1	162756604	162777252	20649	mid-upper
chr1	162777254	162823502	46249	upper
chr1	162823504	163028402	204899	mid-upper
chr1	163028404	163034202	5799	mid-lower
chr1	163034204	163092152	57949	mid-upper
chr1	163092154	163109652	17499	mid-lower
chr1	163109654	163116302	6649	mid-upper
chr1	163116304	163131602	15299	mid-lower
chr1	163131604	163159552	27949	mid-upper
chr1	163159554	163165302	5749	mid-lower
chr1	163165304	163215952	50649	mid-upper
chr1	163215954	163261302	45349	mid-lower
chr1	163261304	163273952	12649	mid-upper
chr1	163273954	163324452	50499	mid-lower
chr1	163324454	163336452	11999	mid-upper
chr1	163336454	163343752	7299	mid-lower
chr1	163343754	163356552	12799	mid-upper
chr1	163356554	163761102	404549	mid-lower
chr1	163761104	163766102	4999	lower
chr1	163766104	163974002	207899	mid-lower
chr1	163974004	164039652	65649	lower
chr1	164039654	164932852	893199	mid-lower
chr1	164932854	164940952	8099	mid-upper
chr1	164940954	164963452	22499	mid-lower
chr1	164963454	164978252	14799	mid-upper
chr1	164978254	165050302	72049	mid-lower
chr1	165050304	165101502	51199	mid-upper
chr1	165101504	165176152	74649	mid-lower
chr1	165176154	166121202	945049	mid-upper
chr1	166121204	166168002	46799	mid-lower
chr1	166168004	166304102	136099	mid-upper
chr1	166304104	166362302	58199	mid-lower
chr1	166362304	166427202	64899	mid-upper
chr1	166427204	166573902	146699	mid-lower
chr1	166573904	166624252	50349	mid-upper
chr1	166624254	166640602	16349	mid-lower
chr1	166640604	166647052	6449	mid-upper
chr1	166647054	166663202	16149	mid-lower
chr1	166663204	166771902	108699	mid-upper
chr1	166771904	166847952	76049	mid-lower
chr1	166847954	167542652	694699	mid-upper
chr1	167542654	167557452	14799	upper
chr1	167557454	167590302	32849	mid-upper
chr1	167590304	167985402	395099	upper
chr1	167985404	168044052	58649	mid-upper
chr1	168044054	168055952	11899	upper
chr1	168055954	168095602	39649	mid-upper
chr1	168095604	168434552	338949	upper
chr1	168434554	168463852	29299	mid-upper
chr1	168463854	168512352	48499	upper
chr1	168512354	168797602	285249	mid-upper
chr1	168797604	168885702	88099	mid-lower
chr1	168885704	169048652	162949	mid-upper
chr1	169048654	169101952	53299	mid-lower
chr1	169101954	169114202	12249	mid-upper
chr1	169114204	169288552	174349	mid-lower
chr1	169288554	169314002	25449	mid-upper
chr1	169314004	169544502	230499	mid-lower
chr1	169544504	169607752	63249	mid-upper
chr1	169607754	169649852	42099	mid-lower
chr1	169649854	169713552	63699	mid-upper
chr1	169713554	169737552	23999	mid-lower
chr1	169737554	169742552	4999	mid-upper
chr1	169742554	169781152	38599	mid-lower
chr1	169781154	169788552	7399	mid-upper
chr1	169788554	170134302	345749	mid-lower
chr1	170134304	170154002	19699	mid-upper
chr1	170154004	171010752	856749	mid-lower
chr1	171010754	171053302	42549	mid-upper
chr1	171053304	171080652	27349	mid-lower
chr1	171080654	171109702	29049	mid-upper
chr1	171109704	171170802	61099	mid-lower
chr1	171170804	171602202	431399	mid-upper
chr1	171602204	171617802	15599	upper
chr1	171617804	171761902	144099	mid-upper
chr1	171761904	171829502	67599	upper
chr1	171829504	171898252	68749	mid-upper
chr1	171898254	171956502	58249	upper
chr1	171956504	172749202	792699	mid-upper
chr1	172749204	173077002	327799	upper
chr1	173077004	173237152	160149	mid-upper
chr1	173237154	173277152	39999	upper
chr1	173277154	173390052	112899	mid-upper
chr1	173390054	173398152	8099	upper
chr1	173398154	173478502	80349	mid-upper
chr1	173478504	173501452	22949	upper
chr1	173501454	173525202	23749	mid-upper
chr1	173525204	173624152	98949	upper
chr1	173624154	173678902	54749	mid-upper
chr1	173678904	173690002	11099	upper
chr1	173690004	173736652	46649	mid-upper
chr1	173736654	173768602	31949	upper
chr1	173768604	173817952	49349	mid-upper
chr1	173817954	173887952	69999	upper
chr1	173887954	173904502	16549	mid-upper
chr1	173904504	173913202	8699	upper
chr1	173913204	173926952	13749	mid-upper
chr1	173926954	174137002	210049	upper
chr1	174137004	174542152	405149	mid-upper
chr1	174542154	174559252	17099	mid-lower
chr1	174559254	174699402	140149	mid-upper
chr1	174699404	174729702	30299	mid-lower
chr1	174729704	174820152	90449	mid-upper
chr1	174820154	174845902	25749	mid-lower
chr1	174845904	175078052	232149	mid-upper
chr1	175078054	175157252	79199	mid-lower
chr1	175157254	175167602	10349	mid-upper
chr1	175167604	175188102	20499	mid-lower
chr1	175188104	175204702	16599	mid-upper
chr1	175204704	175225702	20999	mid-lower
chr1	175225704	175286452	60749	mid-upper
chr1	175286454	175375002	88549	mid-lower
chr1	175375004	175385652	10649	mid-upper
chr1	175385654	175402602	16949	mid-lower
chr1	175402604	175530552	127949	mid-upper
chr1	175530554	175585852	55299	mid-lower
chr1	175585854	175593652	7799	mid-upper
chr1	175593654	175670802	77149	mid-lower
chr1	175670804	175706652	35849	mid-upper
chr1	175706654	175757252	50599	mid-lower
chr1	175757254	175762302	5049	mid-upper
chr1	175762304	176073102	310799	mid-lower
chr1	176073104	176163052	89949	lower
chr1	176163054	176651352	488299	mid-lower
chr1	176651354	176662852	11499	lower
chr1	176662854	177136252	473399	mid-lower
chr1	177136254	177142452	6199	lower
chr1	177142454	177540402	397949	mid-lower
chr1	177540404	177590302	49899	mid-upper
chr1	177590304	177599902	9599	mid-lower
chr1	177599904	177723402	123499	mid-upper
chr1	177723404	177728752	5349	mid-lower
chr1	177728754	178231752	502999	mid-upper
chr1	178231754	178251602	19849	upper
chr1	178251604	178320852	69249	mid-upper
chr1	178320854	178348202	27349	upper
chr1	178348204	178386452	38249	mid-upper
chr1	178386454	178458402	71949	upper
chr1	178458404	178485352	26949	mid-upper
chr1	178485354	178586402	101049	upper
chr1	178586404	178607402	20999	mid-upper
chr1	178607404	178661752	54349	upper
chr1	178661754	179103052	441299	mid-upper
chr1	179103054	179161852	58799	upper
chr1	179161854	179218352	56499	mid-upper
chr1	179218354	179260752	42399	upper
chr1	179260754	179288002	27249	mid-upper
chr1	179288004	179305502	17499	upper
chr1	179305504	179325002	19499	mid-upper
chr1	179325004	179398752	73749	upper
chr1	179398754	179483602	84849	mid-upper
chr1	179483604	179530402	46799	upper
chr1	179530404	179640152	109749	mid-upper
chr1	179640154	179690752	50599	upper
chr1	179690754	179724102	33349	mid-upper
chr1	179724104	179784702	60599	upper
chr1	179784704	179800402	15699	mid-upper
chr1	179800404	180361852	561449	upper
chr1	180361854	180407152	45299	mid-upper
chr1	180407154	180429352	22199	upper
chr1	180429354	180525102	95749	mid-upper
chr1	180525104	180570502	45399	upper
chr1	180570504	180661002	90499	mid-upper
chr1	180661004	180669852	8849	upper
chr1	180669854	180779202	109349	mid-upper
chr1	180779204	180876902	97699	upper
chr1	180876904	180923052	46149	mid-upper
chr1	180923054	181263952	340899	upper
chr1	181263954	181912352	648399	mid-upper
chr1	181912354	182313002	400649	mid-lower
chr1	182313004	182334952	21949	mid-upper
chr1	182334954	182379502	44549	mid-lower
chr1	182379504	182855452	475949	mid-upper
chr1	182855454	182894852	39399	upper
chr1	182894854	182925452	30599	mid-upper
chr1	182925454	183007602	82149	upper
chr1	183007604	183072852	65249	mid-upper
chr1	183072854	183263602	190749	upper
chr1	183263604	183269552	5949	mid-upper
chr1	183269554	183407752	138199	upper
chr1	183407754	183490452	82699	mid-upper
chr1	183490454	183533102	42649	upper
chr1	183533104	183612202	79099	mid-upper
chr1	183612204	183620502	8299	upper
chr1	183620504	183626102	5599	mid-upper
chr1	183626104	183639002	12899	upper
chr1	183639004	184126502	487499	mid-upper
chr1	184126504	184173952	47449	mid-lower
chr1	184173954	184194252	20299	mid-upper
chr1	184194254	184242052	47799	mid-lower
chr1	184242054	184331602	89549	mid-upper
chr1	184331604	184575852	244249	mid-lower
chr1	184575854	184581652	5799	mid-upper
chr1	184581654	184792752	211099	mid-lower
chr1	184792754	184805802	13049	mid-upper
chr1	184805804	184875952	70149	mid-lower
chr1	184875954	184931052	55099	mid-upper
chr1	184931054	184962352	31299	mid-lower
chr1	184962354	184997352	34999	mid-upper
chr1	184997354	185047152	49799	mid-lower
chr1	185047154	185118902	71749	mid-upper
chr1	185118904	185175602	56699	mid-lower
chr1	185175604	185232552	56949	mid-upper
chr1	185232554	185343202	110649	mid-lower
chr1	185343204	185356102	12899	mid-upper
chr1	185356104	186380152	1024049	mid-lower
chr1	186380154	186398702	18549	lower
chr1	186398704	186649152	250449	mid-lower
chr1	186649154	186664852	15699	lower
chr1	186664854	186734552	69699	mid-lower
chr1	186734554	186760202	25649	lower
chr1	186760204	186882302	122099	mid-lower
chr1	186882304	186952502	70199	lower
chr1	186952504	187179302	226799	mid-lower
chr1	187179304	187290752	111449	lower
chr1	187290754	187332902	42149	mid-lower
chr1	187332904	187431102	98199	lower
chr1	187431104	187437302	6199	mid-lower
chr1	187437304	187501802	64499	lower
chr1	187501804	187517202	15399	mid-lower
chr1	187517204	187669052	151849	lower
chr1	187669054	187696952	27899	mid-lower
chr1	187696954	187747002	50049	lower
chr1	187747004	187775502	28499	mid-lower
chr1	187775504	189273402	1497899	lower
chr1	189273404	189311452	38049	mid-lower
chr1	189311454	189928102	616649	lower
chr1	189928104	189970252	42149	mid-lower
chr1	189970254	191875152	1904899	lower
chr1	191875154	191948852	73699	mid-lower
chr1	191948854	191962452	13599	lower
chr1	191962454	192018602	56149	mid-lower
chr1	192018604	192055952	37349	lower
chr1	192055954	192420552	364599	mid-lower
chr1	192420554	192921902	501349	mid-upper
chr1	192921904	193208402	286499	upper
chr1	193208404	193252902	44499	mid-upper
chr1	193252904	193272352	19449	mid-lower
chr1	193272354	193289952	17599	mid-upper
chr1	193289954	193347752	57799	mid-lower
chr1	193347754	193454102	106349	mid-upper
chr1	193454104	193464602	10499	mid-lower
chr1	193464604	193534552	69949	mid-upper
chr1	193534554	194049202	514649	mid-lower
chr1	194049204	194093202	43999	lower
chr1	194093204	194255102	161899	mid-lower
chr1	194255104	194485202	230099	lower
chr1	194485204	194533602	48399	mid-lower
chr1	194533604	194585402	51799	lower
chr1	194585404	194597802	12399	mid-lower
chr1	194597804	195466652	868849	lower
chr1	195466654	195510602	43949	mid-lower
chr1	195510604	195756052	245449	lower
chr1	195756054	195777252	21199	mid-lower
chr1	195777254	196000752	223499	lower
chr1	196000754	196047052	46299	mid-lower
chr1	196047054	196179702	132649	lower
chr1	196179704	196214552	34849	mid-lower
chr1	196214554	196408452	193899	lower
chr1	196408454	196428402	19949	mid-lower
chr1	196428404	196491002	62599	lower
chr1	196491004	196508802	17799	mid-lower
chr1	196508804	196546602	37799	lower
chr1	196546604	196789552	242949	mid-lower
chr1	196789554	196833052	43499	lower
chr1	196833054	196958102	125049	mid-lower
chr1	196958104	197012702	54599	lower
chr1	197012704	197549302	536599	mid-lower
chr1	197549304	197596852	47549	lower
chr1	197596854	198118152	521299	mid-lower
chr1	198118154	198144952	26799	lower
chr1	198144954	198744952	599999	mid-lower
chr1	198744954	198753102	8149	lower
chr1	198753104	198942252	189149	mid-lower
chr1	198942254	198967452	25199	lower
chr1	198967454	199481902	514449	mid-lower
chr1	199481904	199978702	496799	mid-upper
chr1	199978704	200026952	48249	mid-lower
chr1	200026954	200383502	356549	mid-upper
chr1	200383504	200390502	6999	upper
chr1	200390504	200447852	57349	mid-upper
chr1	200447854	205908752	5460899	upper
chr1	205908754	205920102	11349	mid-upper
chr1	205920104	205926652	6549	mid-lower
chr1	205926654	206070352	143699	lower
chr1	206070354	206080552	10199	mid-lower
chr1	206080554	206092052	11499	mid-upper
chr1	206092054	206311152	219099	upper
chr1	206311154	206320052	8899	mid-upper
chr1	206320054	206328702	8649	mid-lower
chr1	206328704	206478302	149599	lower
chr1	206478304	206485752	7449	mid-lower
chr1	206485754	206494902	9149	mid-upper
chr1	206494904	206892352	397449	upper
chr1	206892354	206901302	8949	mid-upper
chr1	206901304	207295752	394449	upper
chr1	207295754	207686602	390849	mid-upper
chr1	207686604	207717352	30749	mid-lower
chr1	207717354	207726852	9499	lower
chr1	207726854	207755652	28799	mid-lower
chr1	207755654	207975902	220249	mid-upper
chr1	207975904	208005952	30049	mid-lower
chr1	208005954	208120552	114599	mid-upper
chr1	208120554	208127052	6499	mid-lower
chr1	208127054	208159302	32249	mid-upper
chr1	208159304	208168502	9199	mid-lower
chr1	208168504	208396502	227999	mid-upper
chr1	208396504	208430502	33999	mid-lower
chr1	208430504	208493252	62749	mid-upper
chr1	208493254	208552402	59149	mid-lower
chr1	208552404	208557702	5299	mid-upper
chr1	208557704	208999552	441849	mid-lower
chr1	208999554	209009402	9849	lower
chr1	209009404	209059452	50049	mid-lower
chr1	209059454	209068352	8899	lower
chr1	209068354	209134252	65899	mid-lower
chr1	209134254	209174052	39799	lower
chr1	209174054	209446252	272199	mid-lower
chr1	209446254	209472852	26599	mid-upper
chr1	209472854	209538802	65949	mid-lower
chr1	209538804	209586002	47199	mid-upper
chr1	209586004	209651152	65149	mid-lower
chr1	209651154	209900152	248999	mid-upper
chr1	209900154	209907802	7649	mid-lower
chr1	209907804	209996402	88599	mid-upper
chr1	209996404	210118552	122149	mid-lower
chr1	210118554	210227802	109249	mid-upper
chr1	210227804	210293202	65399	mid-lower
chr1	210293204	210336002	42799	mid-upper
chr1	210336004	210591602	255599	mid-lower
chr1	210591604	210613902	22299	mid-upper
chr1	210613904	210807702	193799	mid-lower
chr1	210807704	210848402	40699	mid-upper
chr1	210848404	210931552	83149	mid-lower
chr1	210931554	210977602	46049	mid-upper
chr1	210977604	211046802	69199	mid-lower
chr1	211046804	211183152	136349	mid-upper
chr1	211183154	211228952	45799	mid-lower
chr1	211228954	211255102	26149	mid-upper
chr1	211255104	211299402	44299	mid-lower
chr1	211299404	211586302	286899	mid-upper
chr1	211586304	212224402	638099	upper
chr1	212224404	212238702	14299	mid-upper
chr1	212238704	212254502	15799	upper
chr1	212254504	212299402	44899	mid-upper
chr1	212299404	213080102	780699	upper
chr1	213080104	213088452	8349	mid-upper
chr1	213088454	213220402	131949	upper
chr1	213220404	213438452	218049	mid-upper
chr1	213438454	213458652	20199	mid-lower
chr1	213458654	213594502	135849	mid-upper
chr1	213594504	213633052	38549	mid-lower
chr1	213633054	213793902	160849	mid-upper
chr1	213793904	213822202	28299	mid-lower
chr1	213822204	213827252	5049	mid-upper
chr1	213827254	213855102	27849	mid-lower
chr1	213855104	213871252	16149	mid-upper
chr1	213871254	213933302	62049	mid-lower
chr1	213933304	213943352	10049	mid-upper
chr1	213943354	213966902	23549	mid-lower
chr1	213966904	214014302	47399	mid-upper
chr1	214014304	214074802	60499	mid-lower
chr1	214074804	214086752	11949	mid-upper
chr1	214086754	214118552	31799	mid-lower
chr1	214118554	214128902	10349	mid-upper
chr1	214128904	214241502	112599	mid-lower
chr1	214241504	214290752	49249	mid-upper
chr1	214290754	214372502	81749	mid-lower
chr1	214372504	214483652	111149	mid-upper
chr1	214483654	214501752	18099	mid-lower
chr1	214501754	214518402	16649	mid-upper
chr1	214518404	214524052	5649	mid-lower
chr1	214524054	214723202	199149	mid-upper
chr1	214723204	214777452	54249	upper
chr1	214777454	215049252	271799	mid-upper
chr1	215049254	215142452	93199	mid-lower
chr1	215142454	215165952	23499	mid-upper
chr1	215165954	215729952	563999	mid-lower
chr1	215729954	215851502	121549	lower
chr1	215851504	216198202	346699	mid-lower
chr1	216198204	216220552	22349	lower
chr1	216220554	216265052	44499	mid-lower
chr1	216265054	216428402	163349	lower
chr1	216428404	216433852	5449	mid-lower
chr1	216433854	216529402	95549	lower
chr1	216529404	216536552	7149	mid-lower
chr1	216536554	216636152	99599	lower
chr1	216636154	216686052	49899	mid-lower
chr1	216686054	216868302	182249	lower
chr1	216868304	216876152	7849	mid-lower
chr1	216876154	217209302	333149	lower
chr1	217209304	217260402	51099	mid-lower
chr1	217260404	217288552	28149	lower
chr1	217288554	217304502	15949	mid-lower
chr1	217304504	217334452	29949	lower
chr1	217334454	217406702	72249	mid-lower
chr1	217406704	217428302	21599	lower
chr1	217428304	217492702	64399	mid-lower
chr1	217492704	217498902	6199	lower
chr1	217498904	217578952	80049	mid-lower
chr1	217578954	217615052	36099	lower
chr1	217615054	217673302	58249	mid-lower
chr1	217673304	217796652	123349	lower
chr1	217796654	217916202	119549	mid-lower
chr1	217916204	217950802	34599	lower
chr1	217950804	218599802	648999	mid-lower
chr1	218599804	218700602	100799	mid-upper
chr1	218700604	218716552	15949	mid-lower
chr1	218716554	218797352	80799	mid-upper
chr1	218797354	218847502	50149	mid-lower
chr1	218847504	218852502	4999	mid-upper
chr1	218852504	218915302	62799	mid-lower
chr1	218915304	218946102	30799	mid-upper
chr1	218946104	219218502	272399	mid-lower
chr1	219218504	219244602	26099	lower
chr1	219244604	219820502	575899	mid-lower
chr1	219820504	220210052	389549	mid-upper
chr1	220210054	220232802	22749	mid-lower
chr1	220232804	220351852	119049	mid-upper
chr1	220351854	220405602	53749	mid-lower
chr1	220405604	220456002	50399	mid-upper
chr1	220456004	220634552	178549	mid-lower
chr1	220634554	220734902	100349	mid-upper
chr1	220734904	220758602	23699	mid-lower
chr1	220758604	220845102	86499	mid-upper
chr1	220845104	220851302	6199	mid-lower
chr1	220851304	220858002	6699	mid-upper
chr1	220858004	220894702	36699	mid-lower
chr1	220894704	220942052	47349	mid-upper
chr1	220942054	221004902	62849	mid-lower
chr1	221004904	221028852	23949	mid-upper
chr1	221028854	221268052	239199	mid-lower
chr1	221268054	221279152	11099	lower
chr1	221279154	221453052	173899	mid-lower
chr1	221453054	221470852	17799	lower
chr1	221470854	221587602	116749	mid-lower
chr1	221587604	221646252	58649	lower
chr1	221646254	221699152	52899	mid-lower
chr1	221699154	221716202	17049	lower
chr1	221716204	221823352	107149	mid-lower
chr1	221823354	221832352	8999	lower
chr1	221832354	221893202	60849	mid-lower
chr1	221893204	221922252	29049	lower
chr1	221922254	222417852	495599	mid-lower
chr1	222417854	222431502	13649	mid-upper
chr1	222431504	222499802	68299	mid-lower
chr1	222499804	222615002	115199	mid-upper
chr1	222615004	222627452	12449	mid-lower
chr1	222627454	222859352	231899	mid-upper
chr1	222859354	222898702	39349	mid-lower
chr1	222898704	223729252	830549	mid-upper
chr1	223729254	223738302	9049	mid-lower
chr1	223738304	223798202	59899	lower
chr1	223798204	223806902	8699	mid-lower
chr1	223806904	223818852	11949	mid-upper
chr1	223818854	223900402	81549	upper
chr1	223900404	223956402	55999	mid-upper
chr1	223956404	223967502	11099	upper
chr1	223967504	224029002	61499	mid-upper
chr1	224029004	224760552	731549	upper
chr1	224760554	225349452	588899	mid-upper
chr1	225349454	225403802	54349	upper
chr1	225403804	225424452	20649	mid-upper
chr1	225424454	227126402	1701949	upper
chr1	227126404	227444502	318099	mid-upper
chr1	227444504	227779902	335399	upper
chr1	227779904	227836552	56649	mid-upper
chr1	227836554	227841852	5299	upper
chr1	227841854	227861352	19499	mid-upper
chr1	227861354	227900502	39149	upper
chr1	227900504	227965052	64549	mid-upper
chr1	227965054	229023702	1058649	upper
chr1	229023704	229099802	76099	mid-upper
chr1	229099804	229147602	47799	upper
chr1	229147604	229236852	89249	mid-upper
chr1	229236854	229264302	27449	upper
chr1	229264304	229281502	17199	mid-upper
chr1	229281504	229286852	5349	upper
chr1	229286854	229328852	41999	mid-upper
chr1	229328854	229443052	114199	upper
chr1	229443054	229459602	16549	mid-upper
chr1	229459604	229542402	82799	upper
chr1	229542404	229584802	42399	mid-upper
chr1	229584804	229616802	31999	upper
chr1	229616804	229712352	95549	mid-upper
chr1	229712354	229759652	47299	upper
chr1	229759654	230199952	440299	mid-upper
chr1	230199954	230297602	97649	mid-lower
chr1	230297604	230359202	61599	mid-upper
chr1	230359204	230408902	49699	mid-lower
chr1	230408904	231050352	641449	mid-upper
chr1	231050354	231067752	17399	upper
chr1	231067754	231304252	236499	mid-upper
chr1	231304254	231315852	11599	upper
chr1	231315854	231321452	5599	mid-upper
chr1	231321454	231340452	18999	upper
chr1	231340454	231362302	21849	mid-upper
chr1	231362304	231376902	14599	upper
chr1	231376904	231383052	6149	mid-upper
chr1	231383054	231467452	84399	upper
chr1	231467454	231488702	21249	mid-upper
chr1	231488704	231743602	254899	upper
chr1	231743604	231761102	17499	mid-upper
chr1	231761104	231821502	60399	upper
chr1	231821504	232428452	606949	mid-upper
chr1	232428454	232511802	83349	mid-lower
chr1	232511804	232576802	64999	mid-upper
chr1	232576804	232649952	73149	mid-lower
chr1	232649954	232830152	180199	mid-upper
chr1	232830154	232838652	8499	mid-lower
chr1	232838654	232919352	80699	mid-upper
chr1	232919354	232948202	28849	mid-lower
chr1	232948204	233037902	89699	mid-upper
chr1	233037904	233075102	37199	mid-lower
chr1	233075104	233252802	177699	mid-upper
chr1	233252804	233351902	99099	mid-lower
chr1	233351904	234476252	1124349	mid-upper
chr1	234476254	234605102	128849	upper
chr1	234605104	234624002	18899	mid-upper
chr1	234624004	234643552	19549	upper
chr1	234643554	234672852	29299	mid-upper
chr1	234672854	234807902	135049	upper
chr1	234807904	234815452	7549	mid-upper
chr1	234815454	234864452	48999	upper
chr1	234864454	234887652	23199	mid-upper
chr1	234887654	235174852	287199	upper
chr1	235174854	235187602	12749	mid-upper
chr1	235187604	235196002	8399	mid-lower
chr1	235196004	235241002	44999	lower
chr1	235241004	235250102	9099	mid-lower
chr1	235250104	235262402	12299	mid-upper
chr1	235262404	235304152	41749	upper
chr1	235304154	235397552	93399	mid-upper
chr1	235397554	236174902	777349	upper
chr1	236174904	236235552	60649	mid-upper
chr1	236235554	236280552	44999	upper
chr1	236280554	236758502	477949	mid-upper
chr1	236758504	236766002	7499	mid-lower
chr1	236766004	236776752	10749	mid-upper
chr1	236776754	236803452	26699	mid-lower
chr1	236803454	236905202	101749	mid-upper
chr1	236905204	237160652	255449	mid-lower
chr1	237160654	237178852	18199	mid-upper
chr1	237178854	237202302	23449	mid-lower
chr1	237202304	237211102	8799	mid-upper
chr1	237211104	237522852	311749	mid-lower
chr1	237522854	237743302	220449	lower
chr1	237743304	237753252	9949	mid-lower
chr1	237753254	238026752	273499	lower
chr1	238026754	238036352	9599	mid-lower
chr1	238036354	238053902	17549	lower
chr1	238053904	238066702	12799	mid-lower
chr1	238066704	238308802	242099	lower
chr1	238308804	238321502	12699	mid-lower
chr1	238321504	238331702	10199	lower
chr1	238331704	238340302	8599	mid-lower
chr1	238340304	238992652	652349	lower
chr1	238992654	239013252	20599	mid-lower
chr1	239013254	239023052	9799	lower
chr1	239023054	239031502	8449	mid-lower
chr1	239031504	239638602	607099	lower
chr1	239638604	239656852	18249	mid-lower
chr1	239656854	239987202	330349	lower
chr1	239987204	240056452	69249	mid-lower
chr1	240056454	240323352	266899	lower
chr1	240323354	240373352	49999	mid-lower
chr1	240373354	241033952	660599	lower
chr1	241033954	241138252	104299	mid-lower
chr1	241138254	241162752	24499	lower
chr1	241162754	241167752	4999	mid-lower
chr1	241167754	241180652	12899	lower
chr1	241180654	242295552	1114899	mid-lower
chr1	242295554	242380152	84599	mid-upper
chr1	242380154	243187052	806899	mid-lower
chr1	243187054	243246402	59349	mid-upper
chr1	243246404	243967702	721299	mid-lower
chr1	243967704	243988052	20349	mid-upper
chr1	243988054	244121602	133549	mid-lower
chr1	244121604	244211502	89899	mid-upper
chr1	244211504	244237252	25749	mid-lower
chr1	244237254	244658452	421199	mid-upper
chr1	244658454	244702452	43999	upper
chr1	244702454	244809352	106899	mid-upper
chr1	244809354	245215902	406549	upper
chr1	245215904	245237202	21299	mid-upper
chr1	245237204	245249302	12099	upper
chr1	245249304	245881052	631749	mid-upper
chr1	245881054	245886452	5399	mid-lower
chr1	245886454	245969602	83149	mid-upper
chr1	245969604	246013402	43799	mid-lower
chr1	246013404	246130552	117149	mid-upper
chr1	246130554	246170602	40049	mid-lower
chr1	246170604	246231752	61149	mid-upper
chr1	246231754	246246302	14549	mid-lower
chr1	246246304	247264302	1017999	mid-upper
chr1	247264304	247270602	6299	mid-lower
chr1	247270604	247387652	117049	mid-upper
chr1	247387654	247413652	25999	mid-lower
chr1	247413654	247514052	100399	mid-upper
chr1	247514054	247567352	53299	mid-lower
chr1	247567354	247578102	10749	mid-upper
chr1	247578104	247643352	65249	mid-lower
chr1	247643354	247738252	94899	mid-upper
chr1	247738254	248195102	456849	mid-lower
chr1	248195104	248217552	22449	lower
chr1	248217554	248591252	373699	mid-lower
chr1	248591254	248613552	22299	mid-upper
chr1	248613554	248662252	48699	mid-lower
chr1	248662254	248692002	29749	lower
chr1	248692004	248762302	70299	mid-lower
chr1	248762304	248771602	9299	mid-upper
chr1	248771604	248851702	80099	mid-lower
chr1	248851704	248885952	34249	mid-upper
chr1	248885954	248900752	14799	mid-lower
chr1	248900754	249061852	161099	lower
chr1	249061854	249075352	13499	mid-lower
chr1	249075354	249250622	175269	mid-upper
chr2	3	25302	25300	lower
chr2	25304	86802	61499	mid-lower
chr2	86804	110752	23949	mid-upper
chr2	110754	450202	339449	mid-lower
chr2	450204	473752	23549	mid-upper
chr2	473754	543002	69249	mid-lower
chr2	543004	583452	40449	mid-upper
chr2	583454	904202	320749	mid-lower
chr2	904204	909952	5749	mid-upper
chr2	909954	1233552	323599	mid-lower
chr2	1233554	1245202	11649	lower
chr2	1245204	1432802	187599	mid-lower
chr2	1432804	1471952	39149	mid-upper
chr2	1471954	1561202	89249	mid-lower
chr2	1561204	1595752	34549	mid-upper
chr2	1595754	1602152	6399	mid-lower
chr2	1602154	1627802	25649	mid-upper
chr2	1627804	1920202	292399	mid-lower
chr2	1920204	1984802	64599	mid-upper
chr2	1984804	2292352	307549	mid-lower
chr2	2292354	2300002	7649	lower
chr2	2300004	2377152	77149	mid-lower
chr2	2377154	2412702	35549	lower
chr2	2412704	2724952	312249	mid-lower
chr2	2724954	2773052	48099	mid-upper
chr2	2773054	2815252	42199	mid-lower
chr2	2815254	2940552	125299	mid-upper
chr2	2940554	3021902	81349	mid-lower
chr2	3021904	3084152	62249	mid-upper
chr2	3084154	3159602	75449	mid-lower
chr2	3159604	3181052	21449	mid-upper
chr2	3181054	3229152	48099	mid-lower
chr2	3229154	3240952	11799	mid-upper
chr2	3240954	3344502	103549	mid-lower
chr2	3344504	3366052	21549	mid-upper
chr2	3366054	3421202	55149	mid-lower
chr2	3421204	3520452	99249	mid-upper
chr2	3520454	3530202	9749	mid-lower
chr2	3530204	3580002	49799	lower
chr2	3580004	3590452	10449	mid-lower
chr2	3590454	3622052	31599	mid-upper
chr2	3622054	3628852	6799	upper
chr2	3628854	3643502	14649	mid-upper
chr2	3643504	3669502	25999	upper
chr2	3669504	4070652	401149	mid-upper
chr2	4070654	4481502	410849	mid-lower
chr2	4481504	4487102	5599	lower
chr2	4487104	4500952	13849	mid-lower
chr2	4500954	4670202	169249	lower
chr2	4670204	4734952	64749	mid-lower
chr2	4734954	4754452	19499	lower
chr2	4754454	4767952	13499	mid-lower
chr2	4767954	5469202	701249	lower
chr2	5469204	5475702	6499	mid-lower
chr2	5475704	5749352	273649	lower
chr2	5749354	5763952	14599	mid-lower
chr2	5763954	5796702	32749	mid-upper
chr2	5796704	5808602	11899	mid-lower
chr2	5808604	6017952	209349	lower
chr2	6017954	6030402	12449	mid-lower
chr2	6030404	6227902	197499	lower
chr2	6227904	6267652	39749	mid-lower
chr2	6267654	6323102	55449	lower
chr2	6323104	6357702	34599	mid-lower
chr2	6357704	6449652	91949	lower
chr2	6449654	6515302	65649	mid-lower
chr2	6515304	6555302	39999	lower
chr2	6555304	6603602	48299	mid-lower
chr2	6603604	6617752	14149	lower
chr2	6617754	7722552	1104799	mid-lower
chr2	7722554	7731002	8449	lower
chr2	7731004	8298152	567149	mid-lower
chr2	8298154	8354302	56149	mid-upper
chr2	8354304	8418602	64299	mid-lower
chr2	8418604	9065102	646499	mid-upper
chr2	9065104	9581752	516649	upper
chr2	9581754	9609052	27299	mid-upper
chr2	9609054	9629252	20199	upper
chr2	9629254	9647802	18549	mid-upper
chr2	9647804	11882152	2234349	upper
chr2	11882154	12137252	255099	mid-upper
chr2	12137254	12156352	19099	mid-lower
chr2	12156354	12220352	63999	mid-upper
chr2	12220354	12232652	12299	mid-lower
chr2	12232654	12238402	5749	mid-upper
chr2	12238404	12253552	15149	mid-lower
chr2	12253554	12283402	29849	mid-upper
chr2	12283404	12288502	5099	mid-lower
chr2	12288504	12303152	14649	mid-upper
chr2	12303154	12636502	333349	mid-lower
chr2	12636504	12655652	19149	lower
chr2	12655654	12970602	314949	mid-lower
chr2	12970604	12977002	6399	lower
chr2	12977004	13054402	77399	mid-lower
chr2	13054404	13172802	118399	lower
chr2	13172804	13306202	133399	mid-lower
chr2	13306204	13326752	20549	lower
chr2	13326754	13332402	5649	mid-lower
chr2	13332404	13395802	63399	lower
chr2	13395804	13475002	79199	mid-lower
chr2	13475004	13657452	182449	lower
chr2	13657454	13679652	22199	mid-lower
chr2	13679654	14011402	331749	lower
chr2	14011404	14050202	38799	mid-lower
chr2	14050204	14506902	456699	lower
chr2	14506904	14512452	5549	mid-lower
chr2	14512454	14827702	315249	lower
chr2	14827704	14890052	62349	mid-lower
chr2	14890054	14895802	5749	lower
chr2	14895804	15183752	287949	mid-lower
chr2	15183754	15192052	8299	lower
chr2	15192054	15200102	8049	mid-lower
chr2	15200104	15224952	24849	lower
chr2	15224954	15397002	172049	mid-lower
chr2	15397004	15431652	34649	lower
chr2	15431654	15511202	79549	mid-lower
chr2	15511204	15557902	46699	lower
chr2	15557904	15618602	60699	mid-lower
chr2	15618604	15695552	76949	lower
chr2	15695554	16262302	566749	mid-lower
chr2	16262304	16346702	84399	lower
chr2	16346704	16629652	282949	mid-lower
chr2	16629654	16671452	41799	lower
chr2	16671454	17184802	513349	mid-lower
chr2	17184804	17202102	17299	mid-upper
chr2	17202104	17263752	61649	mid-lower
chr2	17263754	17384602	120849	mid-upper
chr2	17384604	17429352	44749	mid-lower
chr2	17429354	17883652	454299	mid-upper
chr2	17883654	17930102	46449	mid-lower
chr2	17930104	17947752	17649	mid-upper
chr2	17947754	18027852	80099	mid-lower
chr2	18027854	18033252	5399	mid-upper
chr2	18033254	18172352	139099	mid-lower
chr2	18172354	18234552	62199	mid-upper
chr2	18234554	18374302	139749	mid-lower
chr2	18374304	18390702	16399	mid-upper
chr2	18390704	18399452	8749	mid-lower
chr2	18399454	18417552	18099	mid-upper
chr2	18417554	18479052	61499	mid-lower
chr2	18479054	18494402	15349	mid-upper
chr2	18494404	18747652	253249	mid-lower
chr2	18747654	18759402	11749	lower
chr2	18759404	19149002	389599	mid-lower
chr2	19149004	19162852	13849	mid-upper
chr2	19162854	19184502	21649	mid-lower
chr2	19184504	19239152	54649	lower
chr2	19239154	19577102	337949	mid-lower
chr2	19577104	19902352	325249	mid-upper
chr2	19902354	19916802	14449	upper
chr2	19916804	20096302	179499	mid-upper
chr2	20096304	20926502	830199	upper
chr2	20926504	21136702	210199	mid-upper
chr2	21136704	21147852	11149	mid-lower
chr2	21147854	21188902	41049	lower
chr2	21188904	21217552	28649	mid-lower
chr2	21217554	21300352	82799	mid-upper
chr2	21300354	21307352	6999	mid-lower
chr2	21307354	21323002	15649	mid-upper
chr2	21323004	21412002	88999	mid-lower
chr2	21412004	21458902	46899	mid-upper
chr2	21458904	21874952	416049	mid-lower
chr2	21874954	22063752	188799	lower
chr2	22063754	22132252	68499	mid-lower
chr2	22132254	22233752	101499	lower
chr2	22233754	22252052	18299	mid-lower
chr2	22252054	22315752	63699	lower
chr2	22315754	22350052	34299	mid-lower
chr2	22350054	22391652	41599	lower
chr2	22391654	22415402	23749	mid-lower
chr2	22415404	22631852	216449	lower
chr2	22631854	22659702	27849	mid-lower
chr2	22659704	22700552	40849	lower
chr2	22700554	22807402	106849	mid-lower
chr2	22807404	22814502	7099	lower
chr2	22814504	23024802	210299	mid-lower
chr2	23024804	23032452	7649	lower
chr2	23032454	23074602	42149	mid-lower
chr2	23074604	23080652	6049	mid-upper
chr2	23080654	23238102	157449	mid-lower
chr2	23238104	23962702	724599	mid-upper
chr2	23962704	23982452	19749	upper
chr2	23982454	24139552	157099	mid-upper
chr2	24139554	24148252	8699	upper
chr2	24148254	24158952	10699	mid-upper
chr2	24158954	24174802	15849	upper
chr2	24174804	24198952	24149	mid-upper
chr2	24198954	24255152	56199	upper
chr2	24255154	24261752	6599	mid-upper
chr2	24261754	24796002	534249	upper
chr2	24796004	24830752	34749	mid-upper
chr2	24830754	25034702	203949	upper
chr2	25034704	25085902	51199	mid-upper
chr2	25085904	29420252	4334349	upper
chr2	29420254	29478402	58149	mid-upper
chr2	29478404	29503602	25199	upper
chr2	29503604	29887252	383649	mid-upper
chr2	29887254	29950702	63449	mid-lower
chr2	29950704	30005502	54799	mid-upper
chr2	30005504	30090302	84799	mid-lower
chr2	30090304	30148952	58649	mid-upper
chr2	30148954	30242302	93349	mid-lower
chr2	30242304	30290702	48399	mid-upper
chr2	30290704	30398152	107449	mid-lower
chr2	30398154	30409402	11249	mid-upper
chr2	30409404	30442202	32799	mid-lower
chr2	30442204	30588902	146699	mid-upper
chr2	30588904	31013952	425049	mid-lower
chr2	31013954	31063202	49249	mid-upper
chr2	31063204	31075002	11799	mid-lower
chr2	31075004	31090602	15599	mid-upper
chr2	31090604	31240102	149499	mid-lower
chr2	31240104	31251352	11249	mid-upper
chr2	31251354	31306402	55049	mid-lower
chr2	31306404	31334952	28549	mid-upper
chr2	31334954	31504502	169549	mid-lower
chr2	31504504	31573902	69399	mid-upper
chr2	31573904	31615302	41399	mid-lower
chr2	31615304	32333552	718249	mid-upper
chr2	32333554	32353252	19699	upper
chr2	32353254	32359902	6649	mid-upper
chr2	32359904	32421452	61549	upper
chr2	32421454	32448002	26549	mid-upper
chr2	32448004	32459202	11199	upper
chr2	32459204	32466002	6799	mid-upper
chr2	32466004	32607752	141749	upper
chr2	32607754	32825002	217249	mid-upper
chr2	32825004	32834552	9549	mid-lower
chr2	32834554	32947852	113299	mid-upper
chr2	32947854	33005652	57799	mid-lower
chr2	33005654	33098002	92349	mid-upper
chr2	33098004	33168002	69999	mid-lower
chr2	33168004	33220202	52199	mid-upper
chr2	33220204	33281402	61199	mid-lower
chr2	33281404	33442952	161549	mid-upper
chr2	33442954	34139152	696199	mid-lower
chr2	34139154	34178552	39399	lower
chr2	34178554	34319302	140749	mid-lower
chr2	34319304	34338002	18699	lower
chr2	34338004	34422502	84499	mid-lower
chr2	34422504	35367902	945399	lower
chr2	35367904	35375502	7599	mid-lower
chr2	35375504	35383102	7599	lower
chr2	35383104	35388752	5649	mid-lower
chr2	35388754	35699902	311149	lower
chr2	35699904	35708652	8749	mid-lower
chr2	35708654	35777652	68999	lower
chr2	35777654	35877252	99599	mid-lower
chr2	35877254	35887002	9749	lower
chr2	35887004	35958552	71549	mid-lower
chr2	35958554	36015902	57349	lower
chr2	36015904	36242752	226849	mid-lower
chr2	36242754	36282202	39449	mid-upper
chr2	36282204	36336452	54249	mid-lower
chr2	36336454	36345702	9249	mid-upper
chr2	36345704	36350802	5099	mid-lower
chr2	36350804	36362852	12049	mid-upper
chr2	36362854	36410702	47849	mid-lower
chr2	36410704	36452952	42249	mid-upper
chr2	36452954	36512202	59249	mid-lower
chr2	36512204	36557002	44799	mid-upper
chr2	36557004	36619352	62349	mid-lower
chr2	36619354	36630602	11249	mid-upper
chr2	36630604	36692402	61799	mid-lower
chr2	36692404	36960452	268049	mid-upper
chr2	36960454	36994502	34049	upper
chr2	36994504	37950402	955899	mid-upper
chr2	37950404	38003602	53199	upper
chr2	38003604	38365102	361499	mid-upper
chr2	38365104	38459752	94649	upper
chr2	38459754	38514002	54249	mid-upper
chr2	38514004	39255552	741549	upper
chr2	39255554	39413102	157549	mid-upper
chr2	39413104	39482952	69849	upper
chr2	39482954	39994802	511849	mid-upper
chr2	39994804	40074802	79999	mid-lower
chr2	40074804	40080602	5799	mid-upper
chr2	40080604	40092052	11449	mid-lower
chr2	40092054	40161202	69149	mid-upper
chr2	40161204	40213752	52549	mid-lower
chr2	40213754	40241802	28049	mid-upper
chr2	40241804	40289202	47399	mid-lower
chr2	40289204	40322352	33149	mid-upper
chr2	40322354	40374852	52499	mid-lower
chr2	40374854	40385952	11099	mid-upper
chr2	40385954	40617602	231649	mid-lower
chr2	40617604	40669052	51449	lower
chr2	40669054	40676502	7449	mid-lower
chr2	40676504	40721952	45449	lower
chr2	40721954	40849202	127249	mid-lower
chr2	40849204	40875102	25899	lower
chr2	40875104	40942152	67049	mid-lower
chr2	40942154	40981252	39099	lower
chr2	40981254	41016652	35399	mid-lower
chr2	41016654	41316652	299999	lower
chr2	41316654	41326552	9899	mid-lower
chr2	41326554	41332302	5749	lower
chr2	41332304	41339252	6949	mid-lower
chr2	41339254	41396652	57399	lower
chr2	41396654	41494002	97349	mid-lower
chr2	41494004	41551152	57149	lower
chr2	41551154	41758852	207699	mid-lower
chr2	41758854	41766902	8049	mid-upper
chr2	41766904	41778652	11749	mid-lower
chr2	41778654	41798702	20049	mid-upper
chr2	41798704	41840652	41949	mid-lower
chr2	41840654	41935402	94749	mid-upper
chr2	41935404	41943152	7749	mid-lower
chr2	41943154	41959952	16799	mid-upper
chr2	41959954	41966402	6449	mid-lower
chr2	41966404	42298452	332049	mid-upper
chr2	42298454	42487702	189249	upper
chr2	42487704	42524252	36549	mid-upper
chr2	42524254	42774702	250449	upper
chr2	42774704	42856052	81349	mid-upper
chr2	42856054	44443452	1587399	upper
chr2	44443454	44486152	42699	mid-upper
chr2	44486154	44558702	72549	upper
chr2	44558704	44928452	369749	mid-upper
chr2	44928454	44934352	5899	upper
chr2	44934354	44941602	7249	mid-upper
chr2	44941604	44952402	10799	upper
chr2	44952404	45300752	348349	mid-upper
chr2	45300754	45334602	33849	upper
chr2	45334604	45697152	362549	mid-upper
chr2	45697154	45705502	8349	upper
chr2	45705504	45763402	57899	mid-upper
chr2	45763404	46019452	256049	upper
chr2	46019454	46029902	10449	mid-upper
chr2	46029904	46035352	5449	upper
chr2	46035354	46079002	43649	mid-upper
chr2	46079004	47982052	1903049	upper
chr2	47982054	48176452	194399	mid-upper
chr2	48176454	48226302	49849	upper
chr2	48226304	48361952	135649	mid-upper
chr2	48361954	48367402	5449	upper
chr2	48367404	48695202	327799	mid-upper
chr2	48695204	48716152	20949	mid-lower
chr2	48716154	48758202	42049	mid-upper
chr2	48758204	48782152	23949	mid-lower
chr2	48782154	48797052	14899	mid-upper
chr2	48797054	48874002	76949	mid-lower
chr2	48874004	49090752	216749	mid-upper
chr2	49090754	49470902	380149	mid-lower
chr2	49470904	49615402	144499	lower
chr2	49615404	49645452	30049	mid-lower
chr2	49645454	49852052	206599	lower
chr2	49852054	49902902	50849	mid-lower
chr2	49902904	50097352	194449	lower
chr2	50097354	50110552	13199	mid-lower
chr2	50110554	50463852	353299	lower
chr2	50463854	50469102	5249	mid-lower
chr2	50469104	50530352	61249	lower
chr2	50530354	50583602	53249	mid-lower
chr2	50583604	50606502	22899	lower
chr2	50606504	50647602	41099	mid-lower
chr2	50647604	50653902	6299	lower
chr2	50653904	50682152	28249	mid-lower
chr2	50682154	50731752	49599	lower
chr2	50731754	50757152	25399	mid-lower
chr2	50757154	51845052	1087899	lower
chr2	51845054	51855802	10749	mid-lower
chr2	51855804	52001602	145799	lower
chr2	52001604	52023002	21399	mid-lower
chr2	52023004	52098852	75849	lower
chr2	52098854	52104552	5699	mid-lower
chr2	52104554	52272602	168049	lower
chr2	52272604	52285502	12899	mid-lower
chr2	52285504	52531402	245899	lower
chr2	52531404	52593002	61599	mid-lower
chr2	52593004	52612852	19849	lower
chr2	52612854	52681952	69099	mid-lower
chr2	52681954	52807952	125999	lower
chr2	52807954	52831152	23199	mid-lower
chr2	52831154	52891202	60049	lower
chr2	52891204	52902352	11149	mid-lower
chr2	52902354	52968802	66449	lower
chr2	52968804	53199302	230499	mid-lower
chr2	53199304	53204502	5199	lower
chr2	53204504	53213202	8699	mid-lower
chr2	53213204	53218502	5299	lower
chr2	53218504	53694602	476099	mid-lower
chr2	53694604	53699952	5349	mid-upper
chr2	53699954	53764502	64549	mid-lower
chr2	53764504	53846652	82149	mid-upper
chr2	53846654	53858152	11499	mid-lower
chr2	53858154	54131452	273299	mid-upper
chr2	54131454	54532852	401399	upper
chr2	54532854	54561952	29099	mid-upper
chr2	54561954	54579852	17899	upper
chr2	54579854	54591252	11399	mid-upper
chr2	54591254	54608402	17149	upper
chr2	54608404	54631702	23299	mid-upper
chr2	54631704	54651302	19599	upper
chr2	54651304	54910552	259249	mid-upper
chr2	54910554	55783052	872499	upper
chr2	55783054	56084652	301599	mid-upper
chr2	56084654	56112002	27349	mid-lower
chr2	56112004	56154102	42099	mid-upper
chr2	56154104	56296402	142299	mid-lower
chr2	56296404	56318102	21699	mid-upper
chr2	56318104	56941352	623249	mid-lower
chr2	56941354	56993102	51749	lower
chr2	56993104	57042752	49649	mid-lower
chr2	57042754	57058752	15999	lower
chr2	57058754	57130652	71899	mid-lower
chr2	57130654	57150902	20249	lower
chr2	57150904	57200902	49999	mid-lower
chr2	57200904	57451602	250699	lower
chr2	57451604	57679952	228349	mid-lower
chr2	57679954	57705352	25399	lower
chr2	57705354	57837302	131949	mid-lower
chr2	57837304	57843352	6049	lower
chr2	57843354	58452002	608649	mid-lower
chr2	58452004	58464252	12249	lower
chr2	58464254	58657102	192849	mid-lower
chr2	58657104	58676902	19799	lower
chr2	58676904	58693102	16199	mid-lower
chr2	58693104	58698202	5099	lower
chr2	58698204	58770802	72599	mid-lower
chr2	58770804	58780052	9249	lower
chr2	58780054	58804252	24199	mid-lower
chr2	58804254	58892802	88549	lower
chr2	58892804	59410152	517349	mid-lower
chr2	59410154	59418002	7849	lower
chr2	59418004	59560152	142149	mid-lower
chr2	59560154	59608202	48049	lower
chr2	59608204	59627502	19299	mid-lower
chr2	59627504	59667502	39999	lower
chr2	59667504	59729402	61899	mid-lower
chr2	59729404	59903752	174349	lower
chr2	59903754	60375052	471299	mid-lower
chr2	60375054	60427052	51999	mid-upper
chr2	60427054	60596952	169899	mid-lower
chr2	60596954	60632702	35749	mid-upper
chr2	60632704	60710452	77749	mid-lower
chr2	60710454	60720102	9649	mid-upper
chr2	60720104	60729502	9399	mid-lower
chr2	60729504	60988652	259149	mid-upper
chr2	60988654	61000002	11349	upper
chr2	61000004	61005302	5299	mid-upper
chr2	61005304	61101002	95699	upper
chr2	61101004	61133352	32349	mid-upper
chr2	61133354	61186352	52999	upper
chr2	61186354	61209552	23199	mid-upper
chr2	61209554	61421552	211999	upper
chr2	61421554	61456202	34649	mid-upper
chr2	61456204	61557752	101549	upper
chr2	61557754	61677902	120149	mid-upper
chr2	61677904	61683302	5399	upper
chr2	61683304	61722852	39549	mid-upper
chr2	61722854	62416302	693449	upper
chr2	62416304	62458502	42199	mid-upper
chr2	62458504	62988852	530349	upper
chr2	62988854	63939852	950999	mid-upper
chr2	63939854	63960302	20449	upper
chr2	63960304	64616352	656049	mid-upper
chr2	64616354	65538702	922349	upper
chr2	65538704	65627152	88449	mid-upper
chr2	65627154	65832352	205199	upper
chr2	65832354	66385452	553099	mid-upper
chr2	66385454	66644102	258649	mid-lower
chr2	66644104	66686102	41999	lower
chr2	66686104	66714152	28049	mid-lower
chr2	66714154	66754452	40299	lower
chr2	66754454	66898252	143799	mid-lower
chr2	66898254	67004602	106349	lower
chr2	67004604	67084402	79799	mid-lower
chr2	67084404	67127652	43249	lower
chr2	67127654	67139802	12149	mid-lower
chr2	67139804	67228302	88499	lower
chr2	67228304	67283052	54749	mid-lower
chr2	67283054	67321802	38749	lower
chr2	67321804	67629352	307549	mid-lower
chr2	67629354	67635352	5999	lower
chr2	67635354	67645752	10399	mid-lower
chr2	67645754	67683752	37999	lower
chr2	67683754	67869052	185299	mid-lower
chr2	67869054	67889952	20899	mid-upper
chr2	67889954	68203252	313299	mid-lower
chr2	68203254	68235152	31899	mid-upper
chr2	68235154	68544552	309399	mid-lower
chr2	68544554	68667702	123149	mid-upper
chr2	68667704	68703352	35649	mid-lower
chr2	68703354	68869252	165899	mid-upper
chr2	68869254	68882752	13499	mid-lower
chr2	68882754	69415952	533199	mid-upper
chr2	69415954	69523102	107149	upper
chr2	69523104	69599152	76049	mid-upper
chr2	69599154	71149152	1549999	upper
chr2	71149154	71156452	7299	mid-upper
chr2	71156454	71626452	469999	upper
chr2	71626454	71634202	7749	mid-upper
chr2	71634204	71932202	297999	upper
chr2	71932204	72087852	155649	mid-upper
chr2	72087854	72112902	25049	upper
chr2	72112904	72980752	867849	mid-upper
chr2	72980754	73757852	777099	upper
chr2	73757854	73771202	13349	mid-upper
chr2	73771204	75039752	1268549	upper
chr2	75039754	75046652	6899	mid-upper
chr2	75046654	75057352	10699	upper
chr2	75057354	75712652	655299	mid-upper
chr2	75712654	75727102	14449	mid-lower
chr2	75727104	75762402	35299	mid-upper
[truncated: 17,488 more rows]
