# Supplementary material for: Dynamics of replication origin over-activation
Source: Nat Commun. 2021 Jun 8;12:3448. doi: 10.1038/s41467-021-23835-0 (PMC8187443; doi:10.1038/s41467-021-23835-0)
Supplement: Supplementary file 4 — Source Data [file 41467_2021_23835_MOESM4_ESM.zip › source data 051221/Supplementary Fig. 5c MLN1_vs_eigen_score.xlsx]

## Sheet: MLN1_vs_eigen_score
seqnames	start	end	Eigen score	MLN score (log2 +1)
chr10	2	100000	-0.0158404	0.481621
chr10	100002	200000	0.030062	1.18729
chr10	200002	300000	0.026586	1.22086
chr10	300002	400000	0.0229185	1.1129
chr10	400002	500000	0.0215518	1.10215
chr10	500002	600000	0.0216523	1.09381
chr10	600002	700000	0.0203831	1.12839
chr10	700002	800000	0.020775	1.28798
chr10	800002	900000	0.0250216	1.32329
chr10	900002	1000000	0.0314085	1.409
chr10	1000002	1100000	0.029365	1.31208
chr10	1100002	1200000	0.0108829	1.17903
chr10	1200002	1300000	-0.00221091	1.1375
chr10	1300002	1400000	-0.0107232	1.11189
chr10	1400002	1500000	-0.0153654	1.00251
chr10	1500002	1600000	-0.0192737	0.9028
chr10	1600002	1700000	-0.0225966	0.908745
chr10	1700002	1800000	-0.0375367	0.849827
chr10	1800002	1900000	-0.042517	0.827359
chr10	1900002	2000000	-0.0437406	0.733692
chr10	2000002	2100000	-0.043068	0.727539
chr10	2100002	2200000	-0.0428169	0.722447
chr10	2200002	2300000	-0.0440552	0.718129
chr10	2300002	2400000	-0.0435452	0.707758
chr10	2400002	2500000	-0.0427385	0.731722
chr10	2500002	2600000	-0.0430261	0.823185
chr10	2600002	2700000	-0.0414844	0.812667
chr10	2700002	2800000	-0.0427803	0.849229
chr10	2800002	2900000	-0.0297346	0.921719
chr10	2900002	3000000	-0.0135627	0.948941
chr10	3000002	3100000	-0.00264648	1.0159
chr10	3100002	3200000	0.0199165	0.890863
chr10	3200002	3300000	0.0215021	0.968841
chr10	3300002	3400000	0.0200823	0.949535
chr10	3400002	3500000	0.0193284	0.971868
chr10	3500002	3600000	0.0236103	0.990576
chr10	3600002	3700000	0.0147568	1.00523
chr10	3700002	3800000	0.0175177	0.911106
chr10	3800002	3900000	0.0267593	1.00261
chr10	3900002	4000000	0.0229525	0.963512
chr10	4000002	4100000	0.0198716	0.911598
chr10	4100002	4200000	0.0159493	0.866493
chr10	4200002	4300000	0.0132683	0.806159
chr10	4300002	4400000	0.00973457	0.821419
chr10	4400002	4500000	0.00867297	0.850923
chr10	4500002	4600000	0.00650464	0.885808
chr10	4600002	4700000	0.0103383	0.911289
chr10	4700002	4800000	0.0156542	0.952731
chr10	4800002	4900000	0.00217275	0.956744
chr10	4900002	5000000	-0.00118609	0.981049
chr10	5000002	5100000	-0.0108014	1.05953
chr10	5100002	5200000	-0.00950942	1.05641
chr10	5200002	5300000	-0.0118163	1.05086
chr10	5300002	5400000	0.00187958	1.0688
chr10	5400002	5500000	0.0108604	1.13139
chr10	5500002	5600000	0.0212923	1.18013
chr10	5600002	5700000	0.0255164	1.25506
chr10	5700002	5800000	0.0270794	1.3193
chr10	5800002	5900000	0.0311329	1.44637
chr10	5900002	6000000	0.0294026	1.36718
chr10	6000002	6100000	0.0259854	1.33942
chr10	6100002	6200000	0.025595	1.36981
chr10	6200002	6300000	0.0250807	1.21847
chr10	6300002	6400000	0.0170961	1.31872
chr10	6400002	6500000	0.00460508	1.21605
chr10	6500002	6600000	-0.0044716	1.07719
chr10	6600002	6700000	-0.00544837	1.06321
chr10	6700002	6800000	0.00181743	1.01343
chr10	6800002	6900000	-0.00552589	0.913523
chr10	6900002	7000000	-0.0171538	0.984468
chr10	7000002	7100000	-0.0266091	0.941917
chr10	7100002	7200000	-0.028897	0.895142
chr10	7200002	7300000	-0.0309396	0.890125
chr10	7300002	7400000	-0.0290397	0.927997
chr10	7400002	7500000	-0.0221365	0.87854
chr10	7500002	7600000	-0.0120622	0.895246
chr10	7600002	7700000	-0.00990968	0.945541
chr10	7700002	7800000	-0.00549432	0.897978
chr10	7800002	7900000	0.00858979	0.921033
chr10	7900002	8000000	-0.00443109	0.824695
chr10	8000002	8100000	-0.00174833	0.775092
chr10	8100002	8200000	-0.00261229	0.921228
chr10	8200002	8300000	-0.0142386	0.93154
chr10	8300002	8400000	-0.0231082	0.925641
chr10	8400002	8500000	-0.0273295	0.831159
chr10	8500002	8600000	-0.0381046	0.859114
chr10	8600002	8700000	-0.0424234	0.81708
chr10	8700002	8800000	-0.0424087	0.704164
chr10	8800002	8900000	-0.043862	0.671733
chr10	8900002	9000000	-0.0429801	0.735995
chr10	9000002	9100000	-0.0424596	0.711531
chr10	9100002	9200000	-0.0424284	0.733049
chr10	9200002	9300000	-0.0414662	0.670488
chr10	9300002	9400000	-0.0397342	0.713391
chr10	9400002	9500000	-0.0402595	0.72192
chr10	9500002	9600000	-0.0440376	0.689267
chr10	9600002	9700000	-0.0425228	0.664634
chr10	9700002	9800000	-0.042776	0.719344
chr10	9800002	9900000	-0.0419573	0.738782
chr10	9900002	10000000	-0.0441824	0.701
chr10	10000002	10100000	-0.0419542	0.692679
chr10	10100002	10200000	-0.0432518	0.682655
chr10	10200002	10300000	-0.0427441	0.730393
chr10	10300002	10400000	-0.043381	0.71405
chr10	10400002	10500000	-0.0438932	0.726597
chr10	10500002	10600000	-0.0426168	0.772871
chr10	10600002	10700000	-0.0428056	0.738735
chr10	10700002	10800000	-0.0437435	0.768677
chr10	10800002	10900000	-0.0401596	0.77948
chr10	10900002	11000000	-0.0426327	0.769321
chr10	11000002	11100000	-0.0428452	0.836348
chr10	11100002	11200000	-0.0386909	0.943243
chr10	11200002	11300000	-0.0256394	1.00349
chr10	11300002	11400000	-0.0172551	0.990622
chr10	11400002	11500000	-0.00207946	1.09704
chr10	11500002	11600000	0.0127281	1.257
chr10	11600002	11700000	0.0237706	1.4126
chr10	11700002	11800000	0.0222484	1.45008
chr10	11800002	11900000	0.0274416	1.58301
chr10	11900002	12000000	0.0297945	1.70946
chr10	12000002	12100000	0.0267393	1.52235
chr10	12100002	12200000	0.0326233	1.47572
chr10	12200002	12300000	0.0329649	1.35845
chr10	12300002	12400000	0.0309705	1.42687
chr10	12400002	12500000	0.0321968	1.29148
chr10	12500002	12600000	0.0267427	1.18424
chr10	12600002	12700000	0.0280355	1.22635
chr10	12700002	12800000	0.0301191	1.24996
chr10	12800002	12900000	0.0281682	1.28037
chr10	12900002	13000000	0.027412	1.30788
chr10	13000002	13100000	0.0285968	1.25667
chr10	13100002	13200000	0.028011	1.30601
chr10	13200002	13300000	0.0332069	1.37074
chr10	13300002	13400000	0.0336553	1.35442
chr10	13400002	13500000	0.030111	1.26347
chr10	13500002	13600000	0.0270419	1.18025
chr10	13600002	13700000	0.022932	1.08998
chr10	13700002	13800000	0.0192334	1.08358
chr10	13800002	13900000	0.0188592	1.12278
chr10	13900002	14000000	0.0145389	0.992701
chr10	14000002	14100000	0.00728598	1.00661
chr10	14100002	14200000	0.00526541	0.989261
chr10	14200002	14300000	0.00504796	1.0185
chr10	14300002	14400000	0.00024367	1.01488
chr10	14400002	14500000	0.00794071	0.979351
chr10	14500002	14600000	0.014186	0.987724
chr10	14600002	14700000	0.0190689	1.03097
chr10	14700002	14800000	0.0109586	1.07274
chr10	14800002	14900000	0.0194161	1.17248
chr10	14900002	15000000	0.027765	1.14228
chr10	15000002	15100000	0.0259604	1.24222
chr10	15100002	15200000	0.0330765	1.35917
chr10	15200002	15300000	0.0323999	1.38912
chr10	15300002	15400000	0.0218157	1.15852
chr10	15400002	15500000	0.014579	1.11577
chr10	15500002	15600000	-0.00219829	1.11451
chr10	15600002	15700000	-0.00661587	1.07824
chr10	15700002	15800000	-0.00154016	1.0493
chr10	15800002	15900000	0.00408171	0.931259
chr10	15900002	16000000	-0.00785188	0.908809
chr10	16000002	16100000	-0.0165551	0.917634
chr10	16100002	16200000	-0.0194809	0.98135
chr10	16200002	16300000	-0.023475	0.963779
chr10	16300002	16400000	-0.0164956	0.893592
chr10	16400002	16500000	0.00170533	0.852104
chr10	16500002	16600000	-0.00253766	0.837332
chr10	16600002	16700000	-0.00963406	0.840287
chr10	16700002	16800000	-0.00730181	0.946617
chr10	16800002	16900000	0.00960144	0.937588
chr10	16900002	17000000	0.0204552	1.10297
chr10	17000002	17100000	0.0214775	1.12661
chr10	17100002	17200000	0.0231077	1.11031
chr10	17200002	17300000	0.0207762	1.13656
chr10	17300002	17400000	0.0189288	1.18837
chr10	17400002	17500000	0.0194217	1.13932
chr10	17500002	17600000	0.0217976	1.18169
chr10	17600002	17700000	0.0219324	1.12794
chr10	17700002	17800000	0.0163375	1.00794
chr10	17800002	17900000	-0.035815	0.56039
chr10	17900002	18000000	-0.0387333	0.442141
chr10	18000002	18100000	-0.0327169	0.521091
chr10	18100002	18200000	-0.0319885	0.604945
chr10	18200002	18300000	0.004559	0.934722
chr10	18300002	18400000	0.00574581	0.95949
chr10	18400002	18500000	0.00397218	0.900022
chr10	18500002	18600000	0.00284213	0.895568
chr10	18600002	18700000	0.00105618	0.930741
chr10	18700002	18800000	-0.00434695	0.814455
chr10	18800002	18900000	-0.0069467	0.872664
chr10	18900002	19000000	-0.00275924	0.806443
chr10	19000002	19100000	-0.0333115	0.842704
chr10	19100002	19200000	-0.0445187	0.816042
chr10	19200002	19300000	-0.0454824	0.772882
chr10	19300002	19400000	-0.0454418	0.744463
chr10	19400002	19500000	-0.0438331	0.747114
chr10	19500002	19600000	-0.0439278	0.731235
chr10	19600002	19700000	-0.0445375	0.674577
chr10	19700002	19800000	-0.0460816	0.726761
chr10	19800002	19900000	-0.0438373	0.737073
chr10	19900002	20000000	-0.0448215	0.707079
chr10	20000002	20100000	-0.045161	0.795167
chr10	20100002	20200000	-0.0454008	0.678088
chr10	20200002	20300000	-0.0452665	0.738692
chr10	20300002	20400000	-0.0453187	0.740604
chr10	20400002	20500000	-0.0439761	0.735329
chr10	20500002	20600000	-0.0459679	0.72848
chr10	20600002	20700000	-0.0452739	0.781006
chr10	20700002	20800000	-0.0456643	0.859403
chr10	20800002	20900000	-0.0446596	0.861333
chr10	20900002	21000000	-0.040689	0.894663
chr10	21000002	21100000	-0.028365	1.00802
chr10	21100002	21200000	-0.0132027	0.98276
chr10	21200002	21300000	-0.00807036	1.0355
chr10	21300002	21400000	0.00266283	1.19686
chr10	21400002	21500000	0.0206048	1.28448
chr10	21500002	21600000	0.0173126	1.48379
chr10	21600002	21700000	0.0258636	1.53487
chr10	21700002	21800000	0.0250795	1.46449
chr10	21800002	21900000	0.0275633	1.26347
chr10	21900002	22000000	0.0249283	1.15692
chr10	22000002	22100000	0.0195356	1.15484
chr10	22100002	22200000	0.0110935	1.05332
chr10	22200002	22300000	0.0138767	0.964246
chr10	22300002	22400000	0.016064	1.05399
chr10	22400002	22500000	0.0154397	1.1501
chr10	22500002	22600000	0.023443	1.05646
chr10	22600002	22700000	0.0192021	1.07356
chr10	22700002	22800000	0.0216669	1.09482
chr10	22800002	22900000	0.0234933	1.03289
chr10	22900002	23000000	0.0272694	1.05392
chr10	23000002	23100000	0.0188263	1.14432
chr10	23100002	23200000	0.0200355	1.11805
chr10	23200002	23300000	0.0126208	1.0953
chr10	23300002	23400000	0.00836386	1.03588
chr10	23400002	23500000	-0.0110063	0.979415
chr10	23500002	23600000	-0.0140929	0.946291
chr10	23600002	23700000	0.00194257	0.921787
chr10	23700002	23800000	0.00108821	0.854245
chr10	23800002	23900000	-0.0229279	1.01003
chr10	23900002	24000000	-0.0318655	0.913061
chr10	24000002	24100000	-0.0364632	0.852062
chr10	24100002	24200000	-0.039196	0.932845
chr10	24200002	24300000	-0.0363213	0.82087
chr10	24300002	24400000	-0.0325397	0.886906
chr10	24400002	24500000	-0.023765	0.92636
chr10	24500002	24600000	-0.0123024	0.856953
chr10	24600002	24700000	-0.00538277	0.901666
chr10	24700002	24800000	0.0075435	0.913926
chr10	24800002	24900000	0.00867028	0.867802
chr10	24900002	25000000	0.020087	0.90488
chr10	25000002	25100000	0.0228161	0.95671
chr10	25100002	25200000	0.0263637	1.0187
chr10	25200002	25300000	0.022037	0.999119
chr10	25300002	25400000	0.0142965	0.991553
chr10	25400002	25500000	0.0024521	0.879445
chr10	25500002	25600000	-0.0044097	0.890351
chr10	25600002	25700000	-0.00574945	0.836799
chr10	25700002	25800000	-0.0123934	0.827126
chr10	25800002	25900000	-0.0107519	0.821891
chr10	25900002	26000000	-0.0108174	0.814974
chr10	26000002	26100000	-0.014622	0.84699
chr10	26100002	26200000	-0.0151795	0.836194
chr10	26200002	26300000	-0.0180266	0.887456
chr10	26300002	26400000	-0.0188124	0.908492
chr10	26400002	26500000	-0.0136536	0.913805
chr10	26500002	26600000	-0.0123813	0.918518
chr10	26600002	26700000	-0.00709401	0.941989
chr10	26700002	26800000	0.00063572	0.918674
chr10	26800002	26900000	0.00882348	1.04506
chr10	26900002	27000000	0.0216163	0.999564
chr10	27000002	27100000	0.0222436	0.997395
chr10	27100002	27200000	0.0235762	1.10242
chr10	27200002	27300000	0.0182666	1.08281
chr10	27300002	27400000	0.0243795	1.06062
chr10	27400002	27500000	0.0300459	1.06124
chr10	27500002	27600000	0.0263436	1.09927
chr10	27600002	27700000	0.0204082	1.15656
chr10	27700002	27800000	0.0206766	1.16082
chr10	27800002	27900000	0.0232015	1.18391
chr10	27900002	28000000	0.0218044	1.22279
chr10	28000002	28100000	0.0197915	1.28268
chr10	28100002	28200000	0.0222815	1.33266
chr10	28200002	28300000	0.021402	1.3578
chr10	28300002	28400000	0.0258088	1.44174
chr10	28400002	28500000	0.0259637	1.44976
chr10	28500002	28600000	0.0290115	1.5171
chr10	28600002	28700000	0.0277447	1.57879
chr10	28700002	28800000	0.0318098	1.48727
chr10	28800002	28900000	0.0277276	1.31117
chr10	28900002	29000000	0.0315636	1.17308
chr10	29000002	29100000	0.0271735	1.16645
chr10	29100002	29200000	0.0261338	1.08276
chr10	29200002	29300000	0.0240607	1.12161
chr10	29300002	29400000	0.0207924	1.11286
chr10	29400002	29500000	0.0230994	1.11671
chr10	29500002	29600000	0.0216852	1.00062
chr10	29600002	29700000	0.0256502	1.09371
chr10	29700002	29800000	0.0289223	1.08851
chr10	29800002	29900000	0.0289941	1.01909
chr10	29900002	30000000	0.0321394	1.03484
chr10	30000002	30100000	0.03112	1.13762
chr10	30100002	30200000	0.0295363	1.20718
chr10	30200002	30300000	0.02656	1.15332
chr10	30300002	30400000	0.0287915	1.05843
chr10	30400002	30500000	0.0287946	1.10106
chr10	30500002	30600000	0.0254058	1.16382
chr10	30600002	30700000	0.031231	1.17869
chr10	30700002	30800000	0.032074	1.10533
chr10	30800002	30900000	0.0272571	1.1587
chr10	30900002	31000000	0.0254913	1.17109
chr10	31000002	31100000	0.019745	1.12516
chr10	31100002	31200000	0.0182234	0.984752
chr10	31200002	31300000	0.0142325	1.08455
chr10	31300002	31400000	0.0214878	1.01527
chr10	31400002	31500000	0.0222881	1.0421
chr10	31500002	31600000	0.0164485	1.07565
chr10	31600002	31700000	0.0191659	1.01155
chr10	31700002	31800000	0.0109966	1.06855
chr10	31800002	31900000	0.0133666	1.07787
chr10	31900002	32000000	0.0157616	1.14185
chr10	32000002	32100000	0.0217381	1.18743
chr10	32100002	32200000	0.0247136	1.21164
chr10	32200002	32300000	0.0310777	1.28493
chr10	32300002	32400000	0.0311304	1.32483
chr10	32400002	32500000	0.0305848	1.32445
chr10	32500002	32600000	0.0275972	1.26136
chr10	32600002	32700000	0.0292613	1.15573
chr10	32700002	32800000	0.0192594	1.18049
chr10	32800002	32900000	0.00873831	1.09489
chr10	32900002	33000000	0.00817872	1.16615
chr10	33000002	33100000	0.0124815	1.21338
chr10	33100002	33200000	0.014007	1.31619
chr10	33200002	33300000	0.0261153	1.26813
chr10	33300002	33400000	0.0244912	1.24426
chr10	33400002	33500000	0.0254743	1.08928
chr10	33500002	33600000	0.0221623	1.09646
chr10	33600002	33700000	0.0124382	1.03226
chr10	33700002	33800000	0.00739817	0.967114
chr10	33800002	33900000	0.0013821	0.967407
chr10	33900002	34000000	0.00368961	0.962195
chr10	34000002	34100000	0.00586298	0.976157
chr10	34100002	34200000	0.00936904	1.0262
chr10	34200002	34300000	0.0057921	1.02441
chr10	34300002	34400000	0.0111825	0.984304
chr10	34400002	34500000	0.0109706	1.0397
chr10	34500002	34600000	0.0169848	0.977388
chr10	34600002	34700000	0.0172301	1.00472
chr10	34700002	34800000	0.0261912	0.971051
chr10	34800002	34900000	0.0270891	0.920898
chr10	34900002	35000000	0.0242467	1.07816
chr10	35000002	35100000	0.0339615	1.26653
chr10	35100002	35200000	0.0323529	1.37142
chr10	35200002	35300000	0.0308029	1.41544
chr10	35300002	35400000	0.0254953	1.37465
chr10	35400002	35500000	0.0227427	1.29292
chr10	35500002	35600000	0.0211987	1.22133
chr10	35600002	35700000	0.0193634	1.0619
chr10	35700002	35800000	0.0129367	1.03687
chr10	35800002	35900000	-0.00389253	0.997814
chr10	35900002	36000000	-0.0261636	1.00495
chr10	36000002	36100000	-0.0352063	0.946378
chr10	36100002	36200000	-0.045581	0.912711
chr10	36200002	36300000	-0.0463613	0.845443
chr10	36300002	36400000	-0.0468717	0.824313
chr10	36400002	36500000	-0.0474984	0.813759
chr10	36500002	36600000	-0.0469381	0.751273
chr10	36600002	36700000	-0.0472183	0.710599
chr10	36700002	36800000	-0.0468819	0.75671
chr10	36800002	36900000	-0.0458832	0.717342
chr10	36900002	37000000	-0.045339	0.75477
chr10	37000002	37100000	-0.0452794	0.675971
chr10	37100002	37200000	-0.0447288	0.724442
chr10	37200002	37300000	-0.0459693	0.715243
chr10	37300002	37400000	-0.0465071	0.764244
chr10	37400002	37500000	-0.0458233	0.817393
chr10	37500002	37600000	-0.0468943	0.72092
chr10	37600002	37700000	-0.0470666	0.769693
chr10	37700002	37800000	-0.0447843	0.779852
chr10	37800002	37900000	-0.0464612	0.833545
chr10	37900002	38000000	-0.0444844	0.831979
chr10	38000002	38100000	-0.041461	0.809438
chr10	38100002	38200000	-0.0255333	0.829224
chr10	38200002	38300000	-0.0140365	0.844511
chr10	38300002	38400000	-0.00978093	0.781869
chr10	38400002	38500000	-0.0272545	0.837704
chr10	38500002	38600000	-0.027723	0.94857
chr10	38600002	38700000	-0.0203075	0.906662
chr10	38700002	38800000	-0.0298983	0.838318
chr10	38800002	38900000	-0.0426926	0.63709
chr10	38900002	39000000	-0.045736	0.99546
chr10	39000002	39100000	-0.0447481	0.933655
chr10	39100002	39200000	-0.0425229	0.464168
chr10	42300002	42400000	-0.013913	5.37549
chr10	42400002	42500000	-0.0418347	2.02616
chr10	42500002	42600000	-0.0159394	4.81869
chr10	42600002	42700000	-0.0353366	2.53829
chr10	42700002	42800000	-0.0454932	1.03123
chr10	42800002	42900000	-0.0450493	0.904299
chr10	42900002	43000000	-0.0339978	0.946826
chr10	43000002	43100000	-0.0237215	0.94892
chr10	43100002	43200000	-0.00573948	0.981968
chr10	43200002	43300000	0.00324883	1.04917
chr10	43300002	43400000	-0.000646426	1.00589
chr10	43400002	43500000	0.00672869	1.14305
chr10	43500002	43600000	0.00546179	1.17417
chr10	43600002	43700000	0.0249595	1.29184
chr10	43700002	43800000	0.0270526	1.39861
chr10	43800002	43900000	0.0323815	1.40795
chr10	43900002	44000000	0.0154597	1.34109
chr10	44000002	44100000	-0.0216697	1.22462
chr10	44100002	44200000	-0.0146369	1.08374
chr10	44200002	44300000	-0.0177414	1.05075
chr10	44300002	44400000	-0.0159338	0.984883
chr10	44400002	44500000	-0.0176541	0.931696
chr10	44500002	44600000	-0.0244555	1.0256
chr10	44600002	44700000	-0.0270952	0.922556
chr10	44700002	44800000	-0.020984	0.959831
chr10	44800002	44900000	-0.0108031	0.872258
chr10	44900002	45000000	-0.0260822	0.917078
chr10	45000002	45100000	-0.0236214	0.95618
chr10	45100002	45200000	-0.0224431	0.934772
chr10	45200002	45300000	-0.0178934	1.00408
chr10	45300002	45400000	-0.00537098	0.941347
chr10	45400002	45500000	0.0111905	0.956941
chr10	45500002	45600000	-0.00237272	1.01783
chr10	45600002	45700000	-0.00148421	1.04508
chr10	45700002	45800000	-0.00227054	0.983302
chr10	45800002	45900000	-0.00444087	1.0433
chr10	45900002	46000000	0.00520093	1.05807
chr10	46000002	46100000	0.0137956	1.02058
chr10	46100002	46200000	0.0103265	1.08785
chr10	46200002	46300000	-0.00367237	0.96938
chr10	46300002	46400000	-0.0345055	0.633646
chr10	46400002	46500000	-0.0417292	0.304753
chr10	46500002	46600000	-0.03862	0.648725
chr10	46600002	46700000	-0.0375688	0.799762
chr10	46700002	46800000	-0.0398976	0.514247
chr10	46800002	46900000	-0.0417801	0.585944
chr10	46900002	47000000	0.0243366	1.40513
chr10	47000002	47100000	0.0400058	1.73405
chr10	47100002	47200000	0.0282501	1.40346
chr10	47200002	47300000	-0.0371351	0.755124
chr10	47300002	47400000	0.00329037	1.08835
chr10	47400002	47500000	-0.0321866	0.449287
chr10	47500002	47600000	0.0038922	0.821776
chr10	47600002	47700000	0.0216156	1.10292
chr10	47700002	47800000	-0.0086543	0.985681
chr10	47800002	47900000	-0.0418029	0.0707781
chr10	47900002	48000000	-0.0236529	0.752794
chr10	48000002	48100000	-0.0361381	0.475733
chr10	48100002	48200000	-0.0379006	0.598831
chr10	48200002	48300000	-0.0418171	0.875718
chr10	48300002	48400000	0.0340343	1.36672
chr10	48400002	48500000	0.0261142	1.15212
chr10	48500002	48600000	0.0258047	1.12316
chr10	48600002	48700000	0.0138645	0.988081
chr10	48700002	48800000	-0.0301152	0.755042
chr10	48800002	48900000	-0.0300696	0.877093
chr10	48900002	49000000	-0.0221474	0.819584
chr10	49000002	49100000	-0.0384964	0.653836
chr10	49100002	49200000	-0.0408769	0.0576769
chr10	49200002	49300000	-0.0187289	0.975552
chr10	49300002	49400000	-0.0139744	0.804828
chr10	49400002	49500000	0.0266858	1.0857
chr10	49500002	49600000	0.0273678	1.09682
chr10	49600002	49700000	0.0221278	1.05776
chr10	49700002	49800000	0.0202558	1.04928
chr10	49800002	49900000	0.00979867	1.04757
chr10	49900002	50000000	0.00152716	1.03987
chr10	50000002	50100000	-0.00117741	1.00884
chr10	50100002	50200000	-0.00233401	1.00407
chr10	50200002	50300000	-0.000439638	0.994605
chr10	50300002	50400000	0.00142354	0.993136
chr10	50400002	50500000	0.00210084	1.00795
chr10	50500002	50600000	0.00608631	1.03739
chr10	50600002	50700000	0.00905614	1.00374
chr10	50700002	50800000	0.0126759	1.07002
chr10	50800002	50900000	0.00650215	1.1326
chr10	50900002	51000000	0.0154448	1.05916
chr10	51000002	51100000	0.012006	0.975664
chr10	51100002	51200000	-0.0122975	0.500308
chr10	51200002	51300000	-0.0379599	0.588673
chr10	51300002	51400000	-0.03774	0.693375
chr10	51400002	51500000	-0.0114438	0.650443
chr10	51500002	51600000	0.0172942	1.07501
chr10	51600002	51700000	-0.0365252	0.640923
chr10	51700002	51800000	-0.00463809	0.911195
chr10	51800002	51900000	-0.0110297	0.821664
chr10	51900002	52000000	-0.0393958	0.559664
chr10	52000002	52100000	0.0111835	1.14026
chr10	52100002	52200000	0.0260672	1.06466
chr10	52200002	52300000	0.0276352	1.09484
chr10	52300002	52400000	0.0291325	1.0963
chr10	52400002	52500000	0.0148857	1.10969
chr10	52500002	52600000	0.00666423	1.07081
chr10	52600002	52700000	0.0106189	1.03499
chr10	52700002	52800000	-0.00664832	0.945752
chr10	52800002	52900000	-0.019648	0.952036
chr10	52900002	53000000	-0.0235281	1.02276
chr10	53000002	53100000	-0.0249528	0.957087
chr10	53100002	53200000	-0.0227987	0.927525
chr10	53200002	53300000	-0.0239312	0.953163
chr10	53300002	53400000	-0.0265219	0.910147
chr10	53400002	53500000	-0.0147705	0.883206
chr10	53500002	53600000	-0.0228171	0.9194
chr10	53600002	53700000	-0.0228794	0.993582
chr10	53700002	53800000	-0.0194715	0.983724
chr10	53800002	53900000	-0.0162157	0.972726
chr10	53900002	54000000	-0.013584	1.01446
chr10	54000002	54100000	9.6204e-05	1.16215
chr10	54100002	54200000	0.00184358	1.19314
chr10	54200002	54300000	-0.00317394	1.11996
chr10	54300002	54400000	-0.0090456	1.1081
chr10	54400002	54500000	-0.017714	0.997646
chr10	54500002	54600000	-0.0320753	0.976931
chr10	54600002	54700000	-0.0498152	0.964139
chr10	54700002	54800000	-0.0507458	0.857612
chr10	54800002	54900000	-0.0508087	0.86483
chr10	54900002	55000000	-0.0497315	0.855275
chr10	55000002	55100000	-0.0490486	0.708736
chr10	55100002	55200000	-0.0493219	0.751953
chr10	55200002	55300000	-0.0496795	0.75376
chr10	55300002	55400000	-0.0493072	0.75927
chr10	55400002	55500000	-0.0491632	0.689263
chr10	55500002	55600000	-0.0501761	0.669582
chr10	55600002	55700000	-0.0492034	0.629599
chr10	55700002	55800000	-0.0501496	0.700025
chr10	55800002	55900000	-0.050032	0.742342
chr10	55900002	56000000	-0.0494748	0.678508
chr10	56000002	56100000	-0.0498724	0.717513
chr10	56100002	56200000	-0.0497493	0.621843
chr10	56200002	56300000	-0.0497789	0.664055
chr10	56300002	56400000	-0.0500649	0.665592
chr10	56400002	56500000	-0.0488218	0.715348
chr10	56500002	56600000	-0.0501066	0.703169
chr10	56600002	56700000	-0.0492027	0.708117
chr10	56700002	56800000	-0.0504504	0.660996
chr10	56800002	56900000	-0.0495065	0.699322
chr10	56900002	57000000	-0.0498404	0.629593
chr10	57000002	57100000	-0.0498456	0.686697
chr10	57100002	57200000	-0.049608	0.644903
chr10	57200002	57300000	-0.0489829	0.701031
chr10	57300002	57400000	-0.0503611	0.607564
chr10	57400002	57500000	-0.0503519	0.68906
chr10	57500002	57600000	-0.0498885	0.647936
chr10	57600002	57700000	-0.0495238	0.672645
chr10	57700002	57800000	-0.0497497	0.712169
chr10	57800002	57900000	-0.0499368	0.696713
chr10	57900002	58000000	-0.0503249	0.695041
chr10	58000002	58100000	-0.0486064	0.723132
chr10	58100002	58200000	-0.045615	0.733852
chr10	58200002	58300000	-0.0504812	0.740324
chr10	58300002	58400000	-0.0505191	0.707209
chr10	58400002	58500000	-0.0492541	0.728743
chr10	58500002	58600000	-0.0494496	0.653326
chr10	58600002	58700000	-0.049303	0.670704
chr10	58700002	58800000	-0.0498328	0.69508
chr10	58800002	58900000	-0.0498927	0.703293
chr10	58900002	59000000	-0.0500824	0.653961
chr10	59000002	59100000	-0.0486312	0.74509
chr10	59100002	59200000	-0.047	0.71016
chr10	59200002	59300000	-0.0469653	0.743593
chr10	59300002	59400000	-0.0433716	0.760313
chr10	59400002	59500000	-0.038804	0.775893
chr10	59500002	59600000	-0.0380572	0.871962
chr10	59600002	59700000	-0.0374369	0.825548
chr10	59700002	59800000	-0.0308641	0.848561
chr10	59800002	59900000	-0.0292199	0.889275
chr10	59900002	60000000	-0.00442905	0.862011
chr10	60000002	60100000	0.00795299	0.884748
chr10	60100002	60200000	0.0121734	0.887993
chr10	60200002	60300000	-0.0152977	0.908639
chr10	60300002	60400000	-0.0220065	0.915141
chr10	60400002	60500000	-0.0275013	0.903981
chr10	60500002	60600000	-0.0141841	0.80351
chr10	60600002	60700000	0.00086838	0.833196
chr10	60700002	60800000	-0.00950359	0.757809
chr10	60800002	60900000	-0.0192219	0.882115
chr10	60900002	61000000	-0.021786	0.860205
chr10	61000002	61100000	-0.0239962	0.904864
chr10	61100002	61200000	-0.0262994	0.997664
chr10	61200002	61300000	-0.0271407	0.984535
chr10	61300002	61400000	-0.0116273	0.938046
chr10	61400002	61500000	0.00804783	0.964982
chr10	61500002	61600000	0.00217914	0.949173
chr10	61600002	61700000	0.0158027	0.906456
chr10	61700002	61800000	0.0118913	0.936806
chr10	61800002	61900000	0.00587432	0.984125
chr10	61900002	62000000	0.0109857	1.05226
chr10	62000002	62100000	0.0105218	1.04132
chr10	62100002	62200000	0.0157127	1.02757
chr10	62200002	62300000	0.0130101	1.07206
chr10	62300002	62400000	0.0190497	1.0659
chr10	62400002	62500000	0.0243021	1.07713
chr10	62500002	62600000	0.0255906	1.02351
chr10	62600002	62700000	0.0181253	1.02597
chr10	62700002	62800000	0.0145991	0.982434
chr10	62800002	62900000	0.00654007	0.966019
chr10	62900002	63000000	-0.000784326	0.950933
chr10	63000002	63100000	-0.00397425	0.977554
chr10	63100002	63200000	-0.00374715	0.889359
chr10	63200002	63300000	-0.00100979	0.9133
chr10	63300002	63400000	0.00264834	0.929898
chr10	63400002	63500000	0.0105503	0.978446
chr10	63500002	63600000	0.0220643	1.089
chr10	63600002	63700000	0.0298863	1.0341
chr10	63700002	63800000	0.0224114	0.994543
chr10	63800002	63900000	0.0150108	1.01849
chr10	63900002	64000000	0.0182315	1.01884
chr10	64000002	64100000	0.014268	1.03682
chr10	64100002	64200000	0.0184772	1.02341
chr10	64200002	64300000	0.0088514	1.04626
chr10	64300002	64400000	0.00607865	1.05938
chr10	64400002	64500000	0.00671251	1.02791
chr10	64500002	64600000	0.0156191	0.986097
chr10	64600002	64700000	0.0127183	0.969253
chr10	64700002	64800000	0.0100131	1.00017
chr10	64800002	64900000	0.0176522	0.981219
chr10	64900002	65000000	0.0237835	0.989556
chr10	65000002	65100000	0.0334166	1.04698
chr10	65100002	65200000	0.0350234	1.06896
chr10	65200002	65300000	0.0331663	1.25807
chr10	65300002	65400000	0.0288125	1.32799
chr10	65400002	65500000	0.0341699	1.46397
chr10	65500002	65600000	0.0161754	1.35298
chr10	65600002	65700000	0.00780141	1.15573
chr10	65700002	65800000	-0.00549814	1.0631
chr10	65800002	65900000	-0.00865716	0.980911
chr10	65900002	66000000	-0.00946961	0.931388
chr10	66000002	66100000	-0.0117274	0.891129
chr10	66100002	66200000	-0.0139198	0.874177
chr10	66200002	66300000	-0.00995138	0.804119
chr10	66300002	66400000	-0.0112675	0.821122
chr10	66400002	66500000	-0.0130539	0.769399
chr10	66500002	66600000	-0.0141841	0.696989
chr10	66600002	66700000	-0.0136684	0.742561
chr10	66700002	66800000	-0.0174158	0.780109
chr10	66800002	66900000	-0.0151604	0.701069
chr10	66900002	67000000	-0.0125058	0.68222
chr10	67000002	67100000	-0.0110774	0.724746
chr10	67100002	67200000	-0.00836042	0.710594
chr10	67200002	67300000	-0.00985767	0.723396
chr10	67300002	67400000	-0.00564104	0.737772
chr10	67400002	67500000	-0.0117849	0.728156
chr10	67500002	67600000	-0.0121651	0.763247
chr10	67600002	67700000	-0.00939121	0.740448
chr10	67700002	67800000	-0.0138711	0.760935
chr10	67800002	67900000	-0.0134694	0.728711
chr10	67900002	68000000	-0.0109365	0.747836
chr10	68000002	68100000	-0.0127257	0.724682
chr10	68100002	68200000	-0.0128845	0.727964
chr10	68200002	68300000	-0.0125369	0.74451
chr10	68300002	68400000	-0.008	0.771148
chr10	68400002	68500000	-0.00981616	0.688966
chr10	68500002	68600000	-0.000815677	0.722978
chr10	68600002	68700000	-0.0112649	0.75171
chr10	68700002	68800000	-0.00771562	0.811245
chr10	68800002	68900000	-0.00402495	0.76639
chr10	68900002	69000000	-0.00978886	0.909874
chr10	69000002	69100000	-0.0110595	0.886402
chr10	69100002	69200000	-0.00908537	0.920802
chr10	69200002	69300000	-0.00864611	0.893124
chr10	69300002	69400000	0.00122377	0.972039
chr10	69400002	69500000	0.00496023	1.0102
chr10	69500002	69600000	0.017514	1.13775
chr10	69600002	69700000	0.0273093	1.13582
chr10	69700002	69800000	0.0255356	1.17523
chr10	69800002	69900000	0.0306076	1.29476
chr10	69900002	70000000	0.0295374	1.32762
chr10	70000002	70100000	0.0302557	1.29483
chr10	70100002	70200000	0.0317363	1.25531
chr10	70200002	70300000	0.0354747	1.43785
chr10	70300002	70400000	0.0384202	1.53169
chr10	70400002	70500000	0.0332137	1.43754
chr10	70500002	70600000	0.034244	1.5776
chr10	70600002	70700000	0.0344105	1.63835
chr10	70700002	70800000	0.0360703	1.62082
chr10	70800002	70900000	0.0366455	1.56185
chr10	70900002	71000000	0.0366407	1.49398
chr10	71000002	71100000	0.0374334	1.51594
chr10	71100002	71200000	0.0375059	1.49826
chr10	71200002	71300000	0.0315674	1.47671
chr10	71300002	71400000	0.0281605	1.4251
chr10	71400002	71500000	0.0337	1.45786
chr10	71500002	71600000	0.0363195	1.48867
chr10	71600002	71700000	0.0342791	1.48095
chr10	71700002	71800000	0.0341815	1.54254
chr10	71800002	71900000	0.0394229	1.516
chr10	71900002	72000000	0.0351526	1.73969
chr10	72000002	72100000	0.0359128	1.74946
chr10	72100002	72200000	0.0360429	1.83279
chr10	72200002	72300000	0.0344027	1.71703
chr10	72300002	72400000	0.0324957	1.85937
chr10	72400002	72500000	0.0337884	1.77409
chr10	72500002	72600000	0.0309772	1.75277
chr10	72600002	72700000	0.0293227	1.58736
chr10	72700002	72800000	0.0269225	1.4676
chr10	72800002	72900000	0.0293287	1.44699
chr10	72900002	73000000	0.033557	1.44216
chr10	73000002	73100000	0.0276069	1.29994
chr10	73100002	73200000	0.0318958	1.44562
chr10	73200002	73300000	0.031971	1.47623
chr10	73300002	73400000	0.0322372	1.43868
chr10	73400002	73500000	0.0292537	1.56695
chr10	73500002	73600000	0.033954	1.61744
chr10	73600002	73700000	0.0340274	1.70442
chr10	73700002	73800000	0.0297308	1.62104
chr10	73800002	73900000	0.0327244	1.70851
chr10	73900002	74000000	0.0324759	1.81085
chr10	74000002	74100000	0.0341708	1.90176
chr10	74100002	74200000	0.0276814	1.77757
chr10	74200002	74300000	0.028745	1.4551
chr10	74300002	74400000	0.0311054	1.42165
chr10	74400002	74500000	0.0322029	1.51699
chr10	74500002	74600000	0.0263305	1.38409
chr10	74600002	74700000	0.0269039	1.45232
chr10	74700002	74800000	0.0284652	1.44916
chr10	74800002	74900000	0.0316494	1.30578
chr10	74900002	75000000	0.0354984	1.47945
chr10	75000002	75100000	0.0300916	1.53679
chr10	75100002	75200000	0.0337702	1.4505
chr10	75200002	75300000	0.0333116	1.51148
chr10	75300002	75400000	0.0352815	1.70725
chr10	75400002	75500000	0.0245678	1.63155
chr10	75500002	75600000	0.0311892	1.59102
chr10	75600002	75700000	0.0370333	2.08812
chr10	75700002	75800000	0.0350222	2.02206
chr10	75800002	75900000	0.0366053	1.66912
chr10	75900002	76000000	0.0327733	1.30911
chr10	76000002	76100000	0.0260632	1.16137
chr10	76100002	76200000	0.0229201	1.15438
chr10	76200002	76300000	0.0225088	1.13393
chr10	76300002	76400000	0.0197012	1.27497
chr10	76400002	76500000	0.0254064	1.47012
chr10	76500002	76600000	0.0282049	1.42643
chr10	76600002	76700000	0.0275927	1.52222
chr10	76700002	76800000	0.0333151	1.4934
chr10	76800002	76900000	0.0318388	1.50006
chr10	76900002	77000000	0.0368966	1.4496
chr10	77000002	77100000	0.0268469	1.36607
chr10	77100002	77200000	0.0165909	1.18935
chr10	77200002	77300000	-0.00147372	1.25827
chr10	77300002	77400000	-0.011033	1.03546
chr10	77400002	77500000	-0.0160406	0.980266
chr10	77500002	77600000	-0.0164711	0.927007
chr10	77600002	77700000	-0.0154334	0.979242
chr10	77700002	77800000	-0.00904477	1.03353
chr10	77800002	77900000	-0.0111102	0.996585
chr10	77900002	78000000	-0.0256099	0.99189
chr10	78000002	78100000	-0.0312268	0.924416
chr10	78100002	78200000	-0.0399482	0.859732
chr10	78200002	78300000	-0.0418503	0.869925
chr10	78300002	78400000	-0.0405589	0.875939
chr10	78400002	78500000	-0.0432849	0.937855
chr10	78500002	78600000	-0.0420802	0.915596
chr10	78600002	78700000	-0.0352261	0.9841
chr10	78700002	78800000	-0.024214	0.995041
chr10	78800002	78900000	-0.0166226	1.02406
chr10	78900002	79000000	-0.0105262	1.0659
chr10	79000002	79100000	-0.014518	1.08402
chr10	79100002	79200000	0.00360727	1.20198
chr10	79200002	79300000	0.015084	1.26953
chr10	79300002	79400000	0.0150579	1.28905
chr10	79400002	79500000	0.0102762	1.27758
chr10	79500002	79600000	0.0242078	1.22816
chr10	79600002	79700000	0.0333579	1.37205
chr10	79700002	79800000	0.036254	1.482
chr10	79800002	79900000	0.0258394	1.34092
chr10	79900002	80000000	0.0245032	1.26822
chr10	80000002	80100000	0.0310195	1.27574
chr10	80100002	80200000	0.028592	1.12873
chr10	80200002	80300000	0.026582	1.16562
chr10	80300002	80400000	0.0249153	1.16905
chr10	80400002	80500000	0.024508	1.16356
chr10	80500002	80600000	0.0224742	1.28034
chr10	80600002	80700000	0.033879	1.35539
chr10	80700002	80800000	0.0384364	1.42275
chr10	80800002	80900000	0.034587	1.23791
chr10	80900002	81000000	0.0347892	1.21819
chr10	81000002	81100000	0.0311599	1.34034
chr10	81100002	81200000	0.0347273	1.45939
chr10	81200002	81300000	0.0330757	1.44228
chr10	81300002	81400000	0.0219818	1.3152
chr10	81400002	81500000	0.00475451	1.09757
chr10	81500002	81600000	0.00261908	1.14862
chr10	81600002	81700000	0.0181479	1.10981
chr10	81700002	81800000	0.019346	1.19269
chr10	81800002	81900000	0.0261643	1.10275
chr10	81900002	82000000	0.0288032	1.18334
chr10	82000002	82100000	0.0117033	1.21466
chr10	82100002	82200000	0.0108152	1.17303
chr10	82200002	82300000	0.0227529	1.11999
chr10	82300002	82400000	0.00127345	1.11706
chr10	82400002	82500000	-0.0143622	1.04768
chr10	82500002	82600000	-0.0273868	1.00789
chr10	82600002	82700000	-0.0342576	0.992123
chr10	82700002	82800000	-0.0389184	0.898802
chr10	82800002	82900000	-0.0479099	0.906436
chr10	82900002	83000000	-0.047746	0.793815
chr10	83000002	83100000	-0.0496843	0.749283
chr10	83100002	83200000	-0.0483844	0.748506
chr10	83200002	83300000	-0.048169	0.76835
chr10	83300002	83400000	-0.0487957	0.737384
chr10	83400002	83500000	-0.0482864	0.724433
chr10	83500002	83600000	-0.0489058	0.698614
chr10	83600002	83700000	-0.0468019	0.66223
chr10	83700002	83800000	-0.0481811	0.712236
chr10	83800002	83900000	-0.0486851	0.689721
chr10	83900002	84000000	-0.047984	0.691609
chr10	84000002	84100000	-0.0474821	0.6829
chr10	84100002	84200000	-0.047863	0.748657
chr10	84200002	84300000	-0.0480979	0.721109
chr10	84300002	84400000	-0.0469055	0.700428
chr10	84400002	84500000	-0.0473181	0.625919
chr10	84500002	84600000	-0.0483629	0.691478
chr10	84600002	84700000	-0.0474402	0.697172
chr10	84700002	84800000	-0.046981	0.704553
chr10	84800002	84900000	-0.0474695	0.719421
chr10	84900002	85000000	-0.0480622	0.720715
chr10	85000002	85100000	-0.0482561	0.716575
chr10	85100002	85200000	-0.0485476	0.735496
chr10	85200002	85300000	-0.048285	0.752121
chr10	85300002	85400000	-0.0481068	0.731389
chr10	85400002	85500000	-0.0491785	0.813206
chr10	85500002	85600000	-0.0481932	0.917268
chr10	85600002	85700000	-0.0346256	0.935649
chr10	85700002	85800000	-0.0196598	0.999611
chr10	85800002	85900000	-0.0115379	0.979147
chr10	85900002	86000000	0.0074463	1.08195
chr10	86000002	86100000	0.0137215	1.06269
chr10	86100002	86200000	0.00901935	0.935267
chr10	86200002	86300000	0.0100762	0.977984
chr10	86300002	86400000	-0.00633874	0.935622
chr10	86400002	86500000	-0.0155725	0.991123
chr10	86500002	86600000	-0.0213528	0.963854
chr10	86600002	86700000	-0.0230839	0.930329
chr10	86700002	86800000	-0.0278745	0.895621
chr10	86800002	86900000	-0.0269106	0.944632
chr10	86900002	87000000	-0.0242897	0.96174
chr10	87000002	87100000	-0.0242016	0.983835
chr10	87100002	87200000	-0.0231884	0.975004
chr10	87200002	87300000	-0.0162938	0.988846
chr10	87300002	87400000	-0.00273574	0.917664
chr10	87400002	87500000	-0.00576991	0.952909
chr10	87500002	87600000	-0.0109465	0.997755
chr10	87600002	87700000	-0.0129169	1.04772
chr10	87700002	87800000	-0.00424597	1.0457
chr10	87800002	87900000	-0.00387252	1.10171
chr10	87900002	88000000	0.00120619	1.11395
chr10	88000002	88100000	0.00749168	1.25364
chr10	88100002	88200000	0.0230965	1.32963
chr10	88200002	88300000	0.0283863	1.38537
chr10	88300002	88400000	0.0294586	1.54688
chr10	88400002	88500000	0.0313254	1.62357
chr10	88500002	88600000	0.034249	1.62032
chr10	88600002	88700000	0.0307454	1.56767
chr10	88700002	88800000	0.0329465	1.69303
chr10	88800002	88900000	0.0303667	1.46082
chr10	88900002	89000000	0.0117031	1.30948
chr10	89000002	89100000	-0.00439046	1.22537
chr10	89100002	89200000	0.00792708	1.33128
chr10	89200002	89300000	0.00924863	1.36629
chr10	89300002	89400000	0.0258055	1.35105
chr10	89400002	89500000	0.0306305	1.23777
chr10	89500002	89600000	0.0276944	1.18847
chr10	89600002	89700000	0.0232062	1.15822
chr10	89700002	89800000	0.0226597	1.14583
chr10	89800002	89900000	0.0147641	1.04001
chr10	89900002	90000000	0.0182788	1.01923
chr10	90000002	90100000	0.016215	1.08741
chr10	90100002	90200000	0.0130151	0.992985
chr10	90200002	90300000	0.0171414	0.994024
chr10	90300002	90400000	0.0152011	1.03422
chr10	90400002	90500000	0.0195322	1.01012
chr10	90500002	90600000	0.020607	1.09921
chr10	90600002	90700000	0.0255827	1.11013
chr10	90700002	90800000	0.0218392	1.1706
chr10	90800002	90900000	0.017674	1.14378
chr10	90900002	91000000	0.0153179	1.18271
chr10	91000002	91100000	0.0233568	1.18869
chr10	91100002	91200000	0.025687	1.23131
chr10	91200002	91300000	0.0202061	1.24303
chr10	91300002	91400000	0.0216713	1.16439
chr10	91400002	91500000	0.0223919	1.14464
chr10	91500002	91600000	0.00926572	1.02776
chr10	91600002	91700000	0.0115647	1.07742
chr10	91700002	91800000	0.00322246	1.07183
chr10	91800002	91900000	0.00929363	1.03921
chr10	91900002	92000000	0.00864407	0.987053
chr10	92000002	92100000	0.0100134	1.03815
chr10	92100002	92200000	0.00748414	0.978546
chr10	92200002	92300000	0.000440767	1.02981
chr10	92300002	92400000	0.00140932	0.988164
chr10	92400002	92500000	0.00862346	1.08078
chr10	92500002	92600000	0.0169214	1.08794
chr10	92600002	92700000	0.0157189	1.054
chr10	92700002	92800000	0.0142229	1.1031
chr10	92800002	92900000	0.00962249	1.08275
chr10	92900002	93000000	0.0174379	1.06624
chr10	93000002	93100000	0.0114125	1.03896
chr10	93100002	93200000	0.00769111	1.08162
chr10	93200002	93300000	0.00365312	1.11592
chr10	93300002	93400000	0.0156899	1.03333
chr10	93400002	93500000	0.0165127	1.145
chr10	93500002	93600000	0.0156525	1.22446
chr10	93600002	93700000	0.0181754	1.21931
chr10	93700002	93800000	0.0221284	1.22533
chr10	93800002	93900000	0.0226339	1.33396
chr10	93900002	94000000	0.0248666	1.33238
chr10	94000002	94100000	0.0288445	1.32182
chr10	94100002	94200000	0.0261116	1.42088
chr10	94200002	94300000	0.0279854	1.35159
chr10	94300002	94400000	0.0307899	1.30417
chr10	94400002	94500000	0.0295274	1.38908
chr10	94500002	94600000	0.0265326	1.40755
chr10	94600002	94700000	0.0204419	1.42097
chr10	94700002	94800000	0.0227149	1.33964
chr10	94800002	94900000	0.0241601	1.32239
chr10	94900002	95000000	0.0208518	1.35872
chr10	95000002	95100000	0.0247804	1.26471
chr10	95100002	95200000	0.0268562	1.40511
chr10	95200002	95300000	0.0283445	1.51231
chr10	95300002	95400000	0.0234953	1.36612
chr10	95400002	95500000	0.0191756	1.27156
chr10	95500002	95600000	0.0204293	1.22924
chr10	95600002	95700000	0.0123455	1.23165
chr10	95700002	95800000	0.00597348	1.14236
chr10	95800002	95900000	0.000766571	1.18892
chr10	95900002	96000000	0.00837457	1.24262
chr10	96000002	96100000	0.0103976	1.23724
chr10	96100002	96200000	0.0203466	1.18468
chr10	96200002	96300000	0.0138052	1.12225
chr10	96300002	96400000	0.00556628	1.06399
chr10	96400002	96500000	-0.0177802	1.07665
chr10	96500002	96600000	-0.0206219	1.06149
chr10	96600002	96700000	-0.0208894	1.11758
chr10	96700002	96800000	-0.0204699	1.15542
chr10	96800002	96900000	-0.0180747	1.19527
chr10	96900002	97000000	7.67769e-05	1.29283
chr10	97000002	97100000	0.0116495	1.39966
chr10	97100002	97200000	0.00896926	1.3197
chr10	97200002	97300000	0.0137453	1.25886
chr10	97300002	97400000	0.0115237	1.24639
chr10	97400002	97500000	0.00928489	1.12397
chr10	97500002	97600000	0.00512917	1.14748
chr10	97600002	97700000	0.00671071	1.15479
chr10	97700002	97800000	0.0103182	1.18342
chr10	97800002	97900000	0.0239162	1.17393
chr10	97900002	98000000	0.0160001	1.20596
chr10	98000002	98100000	0.019702	1.27543
chr10	98100002	98200000	0.0213521	1.24507
chr10	98200002	98300000	0.0234429	1.32308
chr10	98300002	98400000	0.0274701	1.31681
chr10	98400002	98500000	0.0280014	1.3599
chr10	98500002	98600000	0.0269749	1.4379
chr10	98600002	98700000	0.0283771	1.26204
chr10	98700002	98800000	0.025255	1.39468
chr10	98800002	98900000	0.0271903	1.48383
chr10	98900002	99000000	0.0302866	1.50963
chr10	99000002	99100000	0.0289186	1.62496
chr10	99100002	99200000	0.0287507	1.5989
chr10	99200002	99300000	0.0322811	1.63328
chr10	99300002	99400000	0.0324354	1.81213
chr10	99400002	99500000	0.0298065	1.76009
chr10	99500002	99600000	0.0246491	1.65948
chr10	99600002	99700000	0.0209798	1.45604
chr10	99700002	99800000	0.00362583	1.35892
chr10	99800002	99900000	0.0078023	1.25912
chr10	99900002	100000000	0.00354767	1.19909
chr10	100000002	100100000	0.0189738	1.36385
chr10	100100002	100200000	0.0183072	1.34452
chr10	100200002	100300000	0.00313852	1.34306
chr10	100300002	100400000	-0.00647497	1.27687
chr10	100400002	100500000	-0.0101133	1.31254
chr10	100500002	100600000	-0.0129649	1.23214
chr10	100600002	100700000	-0.0134643	1.2739
chr10	100700002	100800000	-0.0136795	1.3335
chr10	100800002	100900000	-0.0131679	1.35954
chr10	100900002	101000000	-0.00690329	1.36476
chr10	101000002	101100000	-0.00106705	1.37554
chr10	101100002	101200000	0.0154978	1.59436
chr10	101200002	101300000	0.0226123	1.60403
chr10	101300002	101400000	0.0300295	1.79242
chr10	101400002	101500000	0.03222	1.93227
chr10	101500002	101600000	0.0355094	2.04269
chr10	101600002	101700000	0.0363128	1.98953
chr10	101700002	101800000	0.0360624	1.99336
chr10	101800002	101900000	0.0357003	2.08382
chr10	101900002	102000000	0.0344887	1.96989
chr10	102000002	102100000	0.0351351	2.12221
chr10	102100002	102200000	0.0346301	2.1497
chr10	102200002	102300000	0.0351406	2.04099
chr10	102300002	102400000	0.0339652	1.95713
chr10	102400002	102500000	0.0322046	1.85712
chr10	102500002	102600000	0.0353918	1.9206
chr10	102600002	102700000	0.0341782	2.17371
chr10	102700002	102800000	0.0344042	1.9682
chr10	102800002	102900000	0.0348221	2.05132
chr10	102900002	103000000	0.0341937	1.9835
chr10	103000002	103100000	0.0334137	1.91442
chr10	103100002	103200000	0.0326583	1.83556
chr10	103200002	103300000	0.0315293	1.74184
chr10	103300002	103400000	0.0323907	1.87804
chr10	103400002	103500000	0.0312242	2.07926
chr10	103500002	103600000	0.0306581	1.85481
chr10	103600002	103700000	0.0301522	1.862
chr10	103700002	103800000	0.0321914	1.9608
chr10	103800002	103900000	0.0312041	2.15958
chr10	103900002	104000000	0.0285719	2.13443
chr10	104000002	104100000	0.0320946	2.10103
chr10	104100002	104200000	0.0312458	2.12788
chr10	104200002	104300000	0.0320182	2.08382
chr10	104300002	104400000	0.0348091	1.96135
chr10	104400002	104500000	0.0353763	1.9414
chr10	104500002	104600000	0.0351377	1.95607
chr10	104600002	104700000	0.0352293	1.96343
chr10	104700002	104800000	0.0350561	1.78314
chr10	104800002	104900000	0.0343573	1.88714
chr10	104900002	105000000	0.0352101	2.15217
chr10	105000002	105100000	0.0350911	2.15043
chr10	105100002	105200000	0.0361711	2.07012
chr10	105200002	105300000	0.03802	2.12808
chr10	105300002	105400000	0.0396445	2.03758
chr10	105400002	105500000	0.0384619	2.01741
chr10	105500002	105600000	0.0388341	2.0742
chr10	105600002	105700000	0.0358954	2.07146
chr10	105700002	105800000	0.0325464	2.03131
chr10	105800002	105900000	0.0308629	1.97571
chr10	105900002	106000000	0.0300277	1.86969
chr10	106000002	106100000	0.0264493	1.63243
chr10	106100002	106200000	0.00349849	1.54563
chr10	106200002	106300000	-0.00685213	1.437
chr10	106300002	106400000	-0.00869831	1.43357
chr10	106400002	106500000	-0.0127625	1.39918
chr10	106500002	106600000	-0.00731858	1.34678
chr10	106600002	106700000	-0.0114435	1.32148
chr10	106700002	106800000	-0.0195712	1.20883
chr10	106800002	106900000	-0.0311609	1.17388
chr10	106900002	107000000	-0.0389323	1.13588
chr10	107000002	107100000	-0.0415591	0.978644
chr10	107100002	107200000	-0.041605	0.968259
chr10	107200002	107300000	-0.0419794	0.93336
chr10	107300002	107400000	-0.0403822	0.952748
chr10	107400002	107500000	-0.0406492	0.923066
chr10	107500002	107600000	-0.0418868	0.938152
chr10	107600002	107700000	-0.0410204	0.943155
chr10	107700002	107800000	-0.0414268	0.945068
chr10	107800002	107900000	-0.0421948	0.942576
chr10	107900002	108000000	-0.0408603	0.932094
chr10	108000002	108100000	-0.040645	0.92062
chr10	108100002	108200000	-0.0422698	0.966411
chr10	108200002	108300000	-0.0397594	0.942912
chr10	108300002	108400000	-0.0394165	0.980064
chr10	108400002	108500000	-0.0408454	0.932711
chr10	108500002	108600000	-0.040665	0.9206
chr10	108600002	108700000	-0.0394973	0.996374
chr10	108700002	108800000	-0.0396683	0.983956
chr10	108800002	108900000	-0.0416329	0.885974
chr10	108900002	109000000	-0.0419208	0.919554
chr10	109000002	109100000	-0.0418076	0.939942
chr10	109100002	109200000	-0.0420767	0.923726
chr10	109200002	109300000	-0.0414628	0.927293
chr10	109300002	109400000	-0.0418746	0.92794
chr10	109400002	109500000	-0.041707	0.914558
chr10	109500002	109600000	-0.0415465	0.930915
chr10	109600002	109700000	-0.0416635	0.945715
chr10	109700002	109800000	-0.0419624	0.890339
chr10	109800002	109900000	-0.0424243	0.93924
chr10	109900002	110000000	-0.0416953	0.984097
chr10	110000002	110100000	-0.0430271	0.99694
chr10	110100002	110200000	-0.0423294	0.998704
chr10	110200002	110300000	-0.0425511	0.974664
chr10	110300002	110400000	-0.0416797	0.953238
chr10	110400002	110500000	-0.0420558	0.93492
chr10	110500002	110600000	-0.0415038	1.01001
chr10	110600002	110700000	-0.0433442	0.933275
chr10	110700002	110800000	-0.0398785	1.02387
chr10	110800002	110900000	-0.0413302	0.983872
chr10	110900002	111000000	-0.0403898	1.07331
chr10	111000002	111100000	-0.0439927	1.05696
chr10	111100002	111200000	-0.0438882	1.13438
chr10	111200002	111300000	-0.0410754	1.21232
chr10	111300002	111400000	-0.0401964	1.22448
chr10	111400002	111500000	-0.0344236	1.26701
chr10	111500002	111600000	-0.026356	1.3022
chr10	111600002	111700000	0.00231772	1.38403
chr10	111700002	111800000	0.0173681	1.42783
chr10	111800002	111900000	0.0188774	1.64324
chr10	111900002	112000000	0.0259183	1.71922
chr10	112000002	112100000	0.0258321	2.0736
chr10	112100002	112200000	0.0371788	2.37633
chr10	112200002	112300000	0.0379892	2.18984
chr10	112300002	112400000	0.0293034	2.04739
chr10	112400002	112500000	0.0246237	1.84234
chr10	112500002	112600000	0.0208822	1.62997
chr10	112600002	112700000	0.0209595	1.48485
chr10	112700002	112800000	0.0114092	1.42309
chr10	112800002	112900000	-0.00422518	1.39996
chr10	112900002	113000000	-0.0107972	1.40429
chr10	113000002	113100000	-0.0136717	1.31782
chr10	113100002	113200000	-0.0141521	1.27289
chr10	113200002	113300000	-0.0165061	1.19752
chr10	113300002	113400000	-0.0179658	1.25927
chr10	113400002	113500000	-0.0183186	1.23683
chr10	113500002	113600000	-0.0182341	1.24006
chr10	113600002	113700000	-0.0158205	1.33385
chr10	113700002	113800000	-0.0163358	1.4181
chr10	113800002	113900000	-0.00960528	1.50447
chr10	113900002	114000000	0.00782669	1.51929
chr10	114000002	114100000	0.0156137	1.86502
chr10	114100002	114200000	0.0297116	1.89454
chr10	114200002	114300000	0.0275962	1.75902
chr10	114300002	114400000	0.0263471	1.58218
chr10	114400002	114500000	0.0286158	1.7196
chr10	114500002	114600000	0.0299138	1.85183
chr10	114600002	114700000	0.0338828	2.16432
chr10	114700002	114800000	0.0372385	1.9392
chr10	114800002	114900000	0.0347022	1.74949
chr10	114900002	115000000	0.0282919	1.6208
chr10	115000002	115100000	0.0241867	1.73313
chr10	115100002	115200000	0.0224699	1.79499
chr10	115200002	115300000	0.0178006	1.60281
chr10	115300002	115400000	0.0220531	1.58279
chr10	115400002	115500000	0.0246449	1.50447
chr10	115500002	115600000	0.027256	1.48786
chr10	115600002	115700000	0.0313044	1.52434
chr10	115700002	115800000	0.0322038	1.44881
chr10	115800002	115900000	0.0293778	1.43009
chr10	115900002	116000000	0.0268137	1.53122
chr10	116000002	116100000	0.0305616	1.61805
chr10	116100002	116200000	0.0289174	1.60151
chr10	116200002	116300000	0.0285815	1.65542
chr10	116300002	116400000	0.0254203	1.66009
chr10	116400002	116500000	0.0239054	1.63023
chr10	116500002	116600000	0.0253467	1.61643
chr10	116600002	116700000	0.0160678	1.39046
chr10	116700002	116800000	0.00613449	1.37156
chr10	116800002	116900000	-0.00368172	1.35396
chr10	116900002	117000000	-0.0109869	1.27595
chr10	117000002	117100000	-0.0129234	1.32389
chr10	117100002	117200000	-0.0152622	1.25821
chr10	117200002	117300000	-0.0205582	1.23767
chr10	117300002	117400000	-0.0209294	1.18273
chr10	117400002	117500000	-0.0178406	1.05665
chr10	117500002	117600000	-0.0157715	1.15147
chr10	117600002	117700000	-0.0163848	1.17347
chr10	117700002	117800000	-0.0180395	1.1482
chr10	117800002	117900000	-0.0159067	1.25276
chr10	117900002	118000000	-0.0143278	1.22199
chr10	118000002	118100000	-0.0127875	1.25155
chr10	118100002	118200000	-0.00853732	1.31308
chr10	118200002	118300000	0.000474584	1.2896
chr10	118300002	118400000	0.00685797	1.3419
chr10	118400002	118500000	0.0184603	1.44937
chr10	118500002	118600000	0.0251557	1.49941
chr10	118600002	118700000	0.0254212	1.52413
chr10	118700002	118800000	0.0278083	1.42879
chr10	118800002	118900000	0.0255235	1.54434
chr10	118900002	119000000	0.0270397	1.49498
chr10	119000002	119100000	0.0270556	1.51621
chr10	119100002	119200000	0.0298886	1.48087
chr10	119200002	119300000	0.0207718	1.43339
chr10	119300002	119400000	0.0114332	1.30882
chr10	119400002	119500000	0.0126263	1.32075
chr10	119500002	119600000	0.00400355	1.30516
chr10	119600002	119700000	-0.00136297	1.29199
chr10	119700002	119800000	0.00969019	1.22621
chr10	119800002	119900000	0.00392093	1.24281
chr10	119900002	120000000	0.000311655	1.26971
chr10	120000002	120100000	0.0101071	1.30212
chr10	120100002	120200000	0.0159833	1.33226
chr10	120200002	120300000	0.0225663	1.38936
chr10	120300002	120400000	0.0275532	1.47203
chr10	120400002	120500000	0.029027	1.5716
chr10	120500002	120600000	0.0326862	1.69732
chr10	120600002	120700000	0.0302347	1.8414
chr10	120700002	120800000	0.0350596	1.82942
chr10	120800002	120900000	0.0350965	1.85399
chr10	120900002	121000000	0.037951	2.00368
chr10	121000002	121100000	0.0391864	2.04199
chr10	121100002	121200000	0.0395448	1.96861
chr10	121200002	121300000	0.0361174	1.93165
chr10	121300002	121400000	0.0329304	2.06789
chr10	121400002	121500000	0.0306556	1.93213
chr10	121500002	121600000	0.0267447	1.71181
chr10	121600002	121700000	0.0235008	1.85369
chr10	121700002	121800000	-0.0021834	1.49773
chr10	121800002	121900000	-0.0112463	1.43105
chr10	121900002	122000000	-0.0139475	1.34489
chr10	122000002	122100000	-0.0158881	1.35688
chr10	122100002	122200000	-0.0145324	1.3802
chr10	122200002	122300000	-0.0141932	1.26817
chr10	122300002	122400000	-0.0149271	1.28202
chr10	122400002	122500000	-0.0139931	1.21667
chr10	122500002	122600000	-0.00778727	1.14722
chr10	122600002	122700000	0.00349326	1.14991
chr10	122700002	122800000	0.00683574	1.14519
chr10	122800002	122900000	0.00808606	1.22038
chr10	122900002	123000000	0.00717866	1.21929
chr10	123000002	123100000	0.00857495	1.25782
chr10	123100002	123200000	0.00902874	1.23163
chr10	123200002	123300000	0.0142656	1.20567
chr10	123300002	123400000	0.0138852	1.31467
chr10	123400002	123500000	0.0128522	1.32628
chr10	123500002	123600000	0.0193661	1.33044
chr10	123600002	123700000	0.0289665	1.45057
chr10	123700002	123800000	0.0315365	1.56026
chr10	123800002	123900000	0.0330347	1.57741
chr10	123900002	124000000	0.0283021	1.43032
chr10	124000002	124100000	0.0267718	1.47743
chr10	124100002	124200000	0.0247257	1.50189
chr10	124200002	124300000	0.0202798	1.40252
chr10	124300002	124400000	0.00437495	1.3197
chr10	124400002	124500000	0.00177806	1.36058
chr10	124500002	124600000	-0.00346874	1.415
chr10	124600002	124700000	-0.00106251	1.38077
chr10	124700002	124800000	0.0194525	1.36216
chr10	124800002	124900000	0.0202336	1.37265
chr10	124900002	125000000	0.0188392	1.38554
chr10	125000002	125100000	0.0133566	1.35968
chr10	125100002	125200000	0.00907567	1.35771
chr10	125200002	125300000	0.0129185	1.39922
chr10	125300002	125400000	0.00704036	1.43573
chr10	125400002	125500000	0.00106431	1.48142
chr10	125500002	125600000	0.00165537	1.47762
chr10	125600002	125700000	0.00801213	1.44991
chr10	125700002	125800000	0.022769	1.54712
chr10	125800002	125900000	0.0269395	1.37303
chr10	125900002	126000000	0.022946	1.49923
chr10	126000002	126100000	0.0313277	1.76146
chr10	126100002	126200000	0.0360075	1.80721
chr10	126200002	126300000	0.0346954	1.83416
chr10	126300002	126400000	0.0359715	1.76505
chr10	126400002	126500000	0.0378942	1.76921
chr10	126500002	126600000	0.0389886	1.94435
chr10	126600002	126700000	0.0349342	1.68755
chr10	126700002	126800000	0.0373842	1.48716
chr10	126800002	126900000	0.0348263	1.58045
chr10	126900002	127000000	0.0327525	1.66825
chr10	127000002	127100000	0.0244871	1.62687
chr10	127100002	127200000	0.0255314	1.54096
chr10	127200002	127300000	0.0226577	1.53054
chr10	127300002	127400000	0.0256991	1.57438
chr10	127400002	127500000	0.0304696	1.51527
chr10	127500002	127600000	0.0184717	1.9198
chr10	127600002	127700000	0.0061106	1.52101
chr10	127700002	127800000	-0.00190928	1.34874
chr10	127800002	127900000	-0.00162187	1.31249
chr10	127900002	128000000	-0.0111571	1.31985
chr10	128000002	128100000	-0.0127947	1.33313
chr10	128100002	128200000	-0.0107732	1.27571
chr10	128200002	128300000	-0.00825135	1.23223
chr10	128300002	128400000	-0.0128543	1.24912
chr10	128400002	128500000	-0.0132548	1.21952
chr10	128500002	128600000	-0.00361117	1.12094
chr10	128600002	128700000	-0.0275028	0.236928
chr10	128700002	128800000	-0.0170288	0.420018
chr10	128800002	128900000	0.00123394	1.06555
chr10	128900002	129000000	0.00186304	1.03808
chr10	129000002	129100000	-0.00236118	1.03694
chr10	129100002	129200000	0.000302836	1.04638
chr10	129200002	129300000	-0.00528908	1.12652
chr10	129300002	129400000	-0.010183	1.22497
chr10	129400002	129500000	-0.0121866	1.26593
chr10	129500002	129600000	-0.00895294	1.31913
chr10	129600002	129700000	0.00117998	1.31879
chr10	129700002	129800000	0.0210932	1.36717
chr10	129800002	129900000	0.0227452	1.26729
chr10	129900002	130000000	0.0175125	1.36085
chr10	130000002	130100000	-0.00274124	1.25185
chr10	130100002	130200000	-0.0125905	1.32327
chr10	130200002	130300000	-0.0103873	1.37169
chr10	130300002	130400000	-0.00781343	1.21431
chr10	130400002	130500000	-0.00440513	1.15617
chr10	130500002	130600000	-0.0184453	1.20242
chr10	130600002	130700000	-0.0263099	1.10598
chr10	130700002	130800000	-0.0309357	1.07079
chr10	130800002	130900000	-0.0304863	1.00909
chr10	130900002	131000000	-0.0314438	1.06444
chr10	131000002	131100000	-0.0320212	1.04446
chr10	131100002	131200000	-0.0285462	1.0626
chr10	131200002	131300000	-0.0260654	1.03299
chr10	131300002	131400000	-0.0271749	0.825869
chr10	131400002	131500000	-0.0225854	0.460058
chr10	131500002	131600000	-0.0209166	0.535901
chr10	131600002	131700000	-0.0183607	0.515858
chr10	131700002	131800000	-0.0108367	0.493618
chr10	131800002	131900000	-0.00719642	0.496204
chr10	131900002	132000000	-0.00246028	0.519749
chr10	132000002	132100000	-0.0284722	0.516503
chr10	132100002	132200000	-0.0291849	0.594809
chr10	132200002	132300000	-0.0306196	0.508643
chr10	132300002	132400000	-0.0335788	0.501609
chr10	132400002	132500000	-0.0381942	0.518139
chr10	132500002	132600000	-0.0353118	0.522256
chr10	132600002	132700000	-0.0376463	0.451828
chr10	132700002	132800000	-0.0326779	0.523329
chr10	132800002	132900000	-0.0241915	0.470738
chr10	132900002	133000000	-0.0195356	0.494711
chr10	133000002	133100000	-0.0229085	0.478529
chr10	133100002	133200000	-0.0240941	0.543712
chr10	133200002	133300000	-0.0189433	0.565313
chr10	133300002	133400000	-0.0223601	0.508639
chr10	133400002	133500000	-0.0251787	0.441956
chr10	133500002	133600000	-0.013229	0.60807
chr10	133600002	133700000	-0.0170036	0.536775
chr10	133700002	133800000	0.00250313	0.550006
chr10	133800002	133900000	0.0160205	0.835119
chr10	133900002	134000000	0.00996645	0.80051
chr10	134000002	134100000	0.00943384	0.77331
chr10	134100002	134200000	0.0162317	1.03505
chr10	134200002	134300000	0.0113732	1.01348
chr10	134300002	134400000	0.0154284	0.987598
chr10	134400002	134500000	0.00876228	0.635642
chr10	134500002	134600000	-0.000125589	NA
chr10	134600002	134700000	-0.000484836	NA
chr10	134700002	134800000	0.00885606	NA
chr10	134800002	134900000	0.00581887	NA
chr10	134900002	135000000	0.00624726	NA
chr10	135000002	135100000	0.00682458	NA
chr10	135100002	135200000	0.0104363	NA
chr10	135200002	135300000	0.00850942	NA
chr10	135300002	135400000	0.00535431	NA
chr10	135400002	135500000	-0.00538614	NA
chr10	135500002	135534747	-0.0158263	NA
