# Supplementary material for: Dynamics of replication origin over-activation
Source: Nat Commun. 2021 Jun 8;12:3448. doi: 10.1038/s41467-021-23835-0 (PMC8187443; doi:10.1038/s41467-021-23835-0)
Supplement: Supplementary file 4 — Source Data [file 41467_2021_23835_MOESM4_ESM.zip › source data 051221/Fig. 5c CDT1_control_and_rereplication_signals.xlsx]

## Sheet: Fig5C_CDT1_control_and_rereplic
coordinate	Sample (C1_CDT1 is control, MLN1_CDT1 is rereplication)	Signal (normalized)	Replication timing
chr1:16560-17862	C1_CDT1	4.03861	veryearly
chr1:153208-153680	C1_CDT1	0.621324	early
chr1:436589-439361	C1_CDT1	6.21324	veryearly
chr1:470906-471185	C1_CDT1	0	veryearly
chr1:781524-782223	C1_CDT1	0.931986	early
chr1:800177-800834	C1_CDT1	0.310662	early
chr1:856997-859255	C1_CDT1	5.28126	mid-early
chr1:955561-988031	C1_CDT1	60.2684	mid-early
chr1:1012105-1028614	C1_CDT1	18.6397	early
chr1:1040034-1040916	C1_CDT1	2.4853	early
chr1:1046694-1048627	C1_CDT1	4.03861	early
chr1:1054748-1061130	C1_CDT1	14.6011	early
chr1:1131797-1156760	C1_CDT1	23.921	early
chr1:1191717-1198355	C1_CDT1	15.8438	early
chr1:1202713-1204249	C1_CDT1	1.55331	mid-early
chr1:1215604-1219486	C1_CDT1	4.97059	mid-early
chr1:1238283-1242081	C1_CDT1	1.86397	mid-early
chr1:1264302-1283324	C1_CDT1	19.5717	mid-late
chr1:1301090-1303559	C1_CDT1	34.7942	mid-late
chr1:1438374-1440669	C1_CDT1	2.4853	mid-early
chr1:1540266-1542279	C1_CDT1	55.6085	early
chr1:1594455-1595580	C1_CDT1	1.55331	mid-early
chr1:1607519-1610825	C1_CDT1	3.10662	early
chr1:1661619-1662907	C1_CDT1	0	mid-early
chr1:1821239-1827710	C1_CDT1	14.6011	mid-early
chr1:1845130-1860764	C1_CDT1	14.2905	mid-late
chr1:1868416-1871831	C1_CDT1	12.7371	mid-early
chr1:1899603-1908273	C1_CDT1	10.2518	mid-early
chr1:1920383-1921091	C1_CDT1	0.310662	early
chr1:1930579-1931225	C1_CDT1	0	early
chr1:1994743-1995594	C1_CDT1	0.931986	early
chr1:2051940-2054170	C1_CDT1	12.7371	mid-early
chr1:2087975-2091014	C1_CDT1	3.10662	mid-early
chr1:2137952-2139740	C1_CDT1	1.24265	early
chr1:2142953-2149062	C1_CDT1	7.14523	early
chr1:2193401-2194180	C1_CDT1	1.55331	early
chr1:2248748-2250601	C1_CDT1	1.24265	early
chr1:2302210-2302978	C1_CDT1	0.310662	mid-early
chr1:2357686-2366541	C1_CDT1	7.45589	mid-early
chr1:2416737-2419503	C1_CDT1	2.79596	early
chr1:2462230-2472894	C1_CDT1	11.8052	early
chr1:2524121-2528600	C1_CDT1	2.79596	early
chr1:2533051-2540183	C1_CDT1	8.07721	early
chr1:2559236-2563763	C1_CDT1	7.14523	veryearly
chr1:2564056-2567345	C1_CDT1	12.4265	early
chr1:2583343-2634335	C1_CDT1	497.991	early
chr1:2688601-2694026	C1_CDT1	22.989	mid-early
chr1:2744179-2745910	C1_CDT1	2.17463	mid-late
chr1:2748398-2751058	C1_CDT1	2.79596	mid-late
chr1:2763227-2766882	C1_CDT1	17.3971	mid-early
chr1:2797871-2806449	C1_CDT1	6.5239	mid-early
chr1:2811889-2813543	C1_CDT1	4.65993	mid-early
chr1:2945449-2950375	C1_CDT1	3.10662	mid-late
chr1:2977823-2981177	C1_CDT1	1.86397	mid-late
chr1:3076551-3080621	C1_CDT1	4.97059	mid-early
chr1:3191798-3196551	C1_CDT1	4.65993	mid-early
chr1:3225906-3229356	C1_CDT1	5.28126	mid-early
chr1:3250186-3251918	C1_CDT1	0.931986	mid-early
chr1:3324534-3327062	C1_CDT1	46.5993	early
chr1:3378001-3390463	C1_CDT1	44.4247	mid-early
chr1:3438981-3444349	C1_CDT1	4.34927	early
chr1:3551870-3552486	C1_CDT1	0.621324	early
chr1:3621796-3628567	C1_CDT1	8.07721	early
chr1:3635778-3645467	C1_CDT1	64.9284	early
chr1:4036328-4039311	C1_CDT1	8.38788	mid-early
chr1:4135208-4139075	C1_CDT1	12.7371	mid-late
chr1:4192900-4194253	C1_CDT1	1.86397	mid-early
chr1:4199396-4200798	C1_CDT1	2.79596	mid-early
chr1:4224282-4225698	C1_CDT1	3.41728	mid-early
chr1:4226314-4227599	C1_CDT1	2.4853	mid-early
chr1:4274930-4275443	C1_CDT1	0.931986	mid-early
chr1:4360209-4360635	C1_CDT1	1.24265	mid-late
chr1:4367809-4368512	C1_CDT1	1.24265	late
chr1:4382037-4382619	C1_CDT1	0	mid-late
chr1:4396040-4397590	C1_CDT1	6.5239	mid-late
chr1:4454756-4455298	C1_CDT1	0.931986	mid-late
chr1:4460394-4461294	C1_CDT1	1.86397	mid-late
chr1:4485423-4486378	C1_CDT1	0.621324	mid-late
chr1:4692124-4694436	C1_CDT1	10.2518	late
chr1:4742015-4743382	C1_CDT1	17.0864	verylate
chr1:4796106-4796595	C1_CDT1	1.55331	late
chr1:4805409-4806090	C1_CDT1	0.310662	late
chr1:4809620-4810341	C1_CDT1	3.72795	late
chr1:5107387-5109518	C1_CDT1	7.14523	verylate
chr1:5110525-5113150	C1_CDT1	8.69854	verylate
chr1:5138508-5138735	C1_CDT1	0.310662	verylate
chr1:5190099-5191246	C1_CDT1	12.1158	verylate
chr1:5214167-5214608	C1_CDT1	0.310662	verylate
chr1:5277650-5278393	C1_CDT1	3.10662	late
chr1:5477733-5478689	C1_CDT1	1.55331	late
chr1:5621712-5622234	C1_CDT1	1.86397	mid-late
chr1:5660522-5661049	C1_CDT1	0.621324	mid-early
chr1:5727288-5728739	C1_CDT1	5.90258	mid-late
chr1:5859200-5859671	C1_CDT1	0.310662	mid-early
chr1:5868205-5870033	C1_CDT1	24.2316	mid-early
chr1:5903553-5906655	C1_CDT1	4.34927	early
chr1:6071085-6074067	C1_CDT1	25.4743	early
chr1:6151407-6152257	C1_CDT1	2.17463	early
chr1:6210281-6213615	C1_CDT1	9.31986	early
chr1:6224576-6228331	C1_CDT1	5.59192	early
chr1:6232453-6236272	C1_CDT1	40.3861	early
chr1:6308204-6310725	C1_CDT1	3.72795	early
chr1:6437766-6438655	C1_CDT1	2.17463	mid-early
chr1:6519316-6519567	C1_CDT1	0.931986	early
chr1:6519596-6523410	C1_CDT1	7.14523	early
chr1:6540848-6541969	C1_CDT1	0.621324	early
chr1:6561896-6563355	C1_CDT1	0.310662	early
chr1:6626109-6627788	C1_CDT1	6.83457	mid-early
chr1:6645937-6649627	C1_CDT1	2.79596	early
chr1:6721423-6721868	C1_CDT1	0.931986	early
chr1:6795382-6796071	C1_CDT1	0.931986	mid-early
chr1:6833017-6833585	C1_CDT1	1.24265	early
chr1:7012740-7013212	C1_CDT1	0.310662	early
chr1:7017965-7018500	C1_CDT1	0.310662	early
chr1:7021308-7024551	C1_CDT1	7.14523	early
chr1:7036603-7037623	C1_CDT1	1.24265	early
chr1:7070965-7073371	C1_CDT1	5.59192	early
chr1:7124544-7125023	C1_CDT1	0.931986	early
chr1:7162320-7164399	C1_CDT1	11.4945	early
chr1:7171661-7173551	C1_CDT1	2.17463	early
chr1:7236862-7238306	C1_CDT1	19.261	early
chr1:7284659-7286077	C1_CDT1	2.17463	early
chr1:7322250-7322795	C1_CDT1	0.621324	veryearly
chr1:7404584-7404960	C1_CDT1	0	early
chr1:7445465-7447940	C1_CDT1	5.90258	early
chr1:7491317-7494571	C1_CDT1	3.72795	early
chr1:7496214-7497609	C1_CDT1	1.55331	early
chr1:7556735-7561694	C1_CDT1	49.0846	early
chr1:7562442-7564772	C1_CDT1	1.24265	early
chr1:7602528-7603187	C1_CDT1	0.931986	early
chr1:7617658-7618901	C1_CDT1	2.4853	early
chr1:7684123-7685871	C1_CDT1	3.10662	veryearly
chr1:7705196-7708203	C1_CDT1	12.1158	veryearly
chr1:7744874-7747404	C1_CDT1	8.69854	early
chr1:7750735-7751984	C1_CDT1	1.55331	early
chr1:7830965-7831961	C1_CDT1	0.931986	veryearly
chr1:7954253-7955019	C1_CDT1	0.931986	veryearly
chr1:8056693-8057112	C1_CDT1	0.931986	mid-early
chr1:8064173-8065306	C1_CDT1	0.931986	early
chr1:8139011-8140234	C1_CDT1	0.621324	veryearly
chr1:8185489-8186324	C1_CDT1	2.79596	veryearly
chr1:8204248-8204699	C1_CDT1	0.931986	veryearly
chr1:8219581-8219963	C1_CDT1	0.621324	veryearly
chr1:8224691-8225978	C1_CDT1	0.931986	veryearly
chr1:8227568-8229895	C1_CDT1	2.79596	veryearly
chr1:8232215-8233857	C1_CDT1	1.55331	veryearly
chr1:8290360-8291693	C1_CDT1	1.86397	veryearly
chr1:8292190-8292986	C1_CDT1	1.24265	veryearly
chr1:8375938-8377838	C1_CDT1	2.4853	veryearly
chr1:8398999-8400662	C1_CDT1	1.86397	veryearly
chr1:8415118-8422023	C1_CDT1	13.0478	veryearly
chr1:8443129-8443904	C1_CDT1	0.621324	veryearly
chr1:8473527-8474611	C1_CDT1	0.621324	veryearly
chr1:8658400-8658733	C1_CDT1	0.310662	veryearly
chr1:8780115-8781086	C1_CDT1	0.310662	veryearly
chr1:8843858-8844492	C1_CDT1	3.10662	veryearly
chr1:8905657-8906485	C1_CDT1	1.86397	early
chr1:8980278-8981577	C1_CDT1	1.24265	early
chr1:8984679-8986754	C1_CDT1	8.69854	early
chr1:9084742-9086529	C1_CDT1	1.86397	veryearly
chr1:9097790-9100970	C1_CDT1	2.79596	early
chr1:9122611-9124189	C1_CDT1	1.86397	early
chr1:9179835-9182509	C1_CDT1	1.55331	early
chr1:9230705-9232009	C1_CDT1	1.24265	veryearly
chr1:9251135-9251864	C1_CDT1	1.24265	veryearly
chr1:9284381-9285089	C1_CDT1	0.621324	veryearly
chr1:9305029-9306212	C1_CDT1	0.621324	veryearly
chr1:9315281-9316708	C1_CDT1	1.86397	veryearly
chr1:9382293-9387304	C1_CDT1	3.72795	early
chr1:9467813-9468496	C1_CDT1	0.310662	early
chr1:9500605-9501931	C1_CDT1	1.24265	early
chr1:9587194-9588489	C1_CDT1	1.55331	mid-early
chr1:9636949-9638577	C1_CDT1	2.79596	early
chr1:9917895-9918688	C1_CDT1	2.17463	veryearly
chr1:9942378-9945451	C1_CDT1	5.59192	veryearly
chr1:10099335-10100144	C1_CDT1	0.621324	early
chr1:10100168-10101030	C1_CDT1	1.24265	early
chr1:10118468-10119401	C1_CDT1	0	early
chr1:10125353-10125696	C1_CDT1	0.310662	early
chr1:10674417-10675230	C1_CDT1	0.621324	early
chr1:10683773-10685070	C1_CDT1	0.931986	early
chr1:10720924-10724120	C1_CDT1	54.0552	early
chr1:10738927-10742064	C1_CDT1	4.65993	early
chr1:10742124-10743106	C1_CDT1	2.79596	early
chr1:10756115-10756644	C1_CDT1	0.931986	early
chr1:10774423-10776956	C1_CDT1	27.9596	early
chr1:10801912-10802655	C1_CDT1	0	early
chr1:10813233-10818826	C1_CDT1	7.76655	early
chr1:10825048-10826682	C1_CDT1	4.03861	early
chr1:10880765-10881587	C1_CDT1	2.17463	veryearly
chr1:10889999-10892637	C1_CDT1	4.65993	veryearly
chr1:10892981-10893971	C1_CDT1	1.86397	veryearly
chr1:10910563-10914482	C1_CDT1	48.7739	veryearly
chr1:10922442-10923798	C1_CDT1	2.17463	veryearly
chr1:10956898-10959553	C1_CDT1	4.34927	veryearly
chr1:10978530-10980412	C1_CDT1	0.931986	veryearly
chr1:10999919-11003547	C1_CDT1	4.03861	veryearly
chr1:11112816-11116125	C1_CDT1	1.86397	veryearly
chr1:11312568-11313825	C1_CDT1	4.65993	early
chr1:11398319-11398917	C1_CDT1	4.34927	early
chr1:11429720-11430736	C1_CDT1	0.931986	early
chr1:11447853-11448998	C1_CDT1	1.55331	early
chr1:11449484-11450736	C1_CDT1	2.4853	early
chr1:11490343-11491715	C1_CDT1	0.931986	early
chr1:11493001-11493460	C1_CDT1	0.931986	early
chr1:11494305-11495264	C1_CDT1	0.931986	early
chr1:11537843-11541384	C1_CDT1	8.07721	early
chr1:11570845-11571302	C1_CDT1	2.17463	veryearly
chr1:11581648-11583134	C1_CDT1	14.9118	veryearly
chr1:11588726-11592740	C1_CDT1	11.4945	veryearly
chr1:11599557-11600794	C1_CDT1	2.4853	veryearly
chr1:11604820-11606209	C1_CDT1	1.24265	veryearly
chr1:11629386-11630170	C1_CDT1	1.55331	early
chr1:11634541-11635828	C1_CDT1	2.79596	early
chr1:11661285-11661611	C1_CDT1	0	early
chr1:11668148-11671235	C1_CDT1	4.97059	early
chr1:11671608-11672849	C1_CDT1	2.79596	early
chr1:11691571-11691841	C1_CDT1	0.621324	early
chr1:11707376-11711043	C1_CDT1	7.14523	mid-early
chr1:11718147-11719497	C1_CDT1	2.4853	mid-early
chr1:11788681-11791476	C1_CDT1	10.8732	mid-early
chr1:11894760-11895308	C1_CDT1	0.931986	early
chr1:11902119-11903112	C1_CDT1	0.931986	early
chr1:11928388-11929515	C1_CDT1	2.79596	early
chr1:11941638-11942670	C1_CDT1	2.79596	early
chr1:11951653-11952940	C1_CDT1	1.86397	early
chr1:11966110-11967594	C1_CDT1	3.10662	early
chr1:12071259-12072979	C1_CDT1	4.97059	early
chr1:12137506-12139933	C1_CDT1	3.72795	early
chr1:12156804-12157492	C1_CDT1	0.931986	early
chr1:12165085-12165605	C1_CDT1	0.621324	mid-early
chr1:12169464-12173027	C1_CDT1	3.10662	mid-early
chr1:12211819-12212683	C1_CDT1	0.621324	early
chr1:12226367-12228082	C1_CDT1	2.79596	early
chr1:12228172-12229131	C1_CDT1	1.86397	early
chr1:12231917-12233409	C1_CDT1	1.86397	early
chr1:12261580-12262510	C1_CDT1	0.931986	early
chr1:12379447-12379753	C1_CDT1	0	veryearly
chr1:12642550-12644626	C1_CDT1	40.3861	early
chr1:12735918-12736625	C1_CDT1	0.931986	early
chr1:12743232-12743821	C1_CDT1	4.34927	early
chr1:13374680-13375219	C1_CDT1	1.55331	mid-early
chr1:14131178-14132142	C1_CDT1	0.621324	late
chr1:14469183-14469634	C1_CDT1	0	late
chr1:14570970-14571777	C1_CDT1	8.07721	late
chr1:14621857-14622472	C1_CDT1	1.86397	late
chr1:14718848-14719678	C1_CDT1	1.55331	verylate
chr1:14978489-14979599	C1_CDT1	11.8052	mid-late
chr1:15121716-15122975	C1_CDT1	4.34927	early
chr1:15146882-15147837	C1_CDT1	2.17463	early
chr1:15152089-15152669	C1_CDT1	0.931986	early
chr1:15253134-15254854	C1_CDT1	2.4853	mid-early
chr1:15320036-15321150	C1_CDT1	1.86397	early
chr1:15329130-15330376	C1_CDT1	1.24265	early
chr1:15393176-15394074	C1_CDT1	2.17463	early
chr1:15402356-15403488	C1_CDT1	1.24265	mid-early
chr1:15421216-15422119	C1_CDT1	0.621324	early
chr1:15422234-15423117	C1_CDT1	2.4853	early
chr1:15425915-15427098	C1_CDT1	2.17463	early
chr1:15597176-15597974	C1_CDT1	0.310662	veryearly
chr1:15635922-15637112	C1_CDT1	5.59192	veryearly
chr1:15640738-15641662	C1_CDT1	35.7261	veryearly
chr1:15662712-15665397	C1_CDT1	9.31986	veryearly
chr1:15673008-15674548	C1_CDT1	2.17463	veryearly
chr1:15685371-15687621	C1_CDT1	3.72795	veryearly
chr1:15719424-15720706	C1_CDT1	2.17463	early
chr1:15730098-15732653	C1_CDT1	4.34927	early
chr1:15765882-15767264	C1_CDT1	3.72795	early
chr1:15767319-15768039	C1_CDT1	2.17463	early
chr1:15785806-15786451	C1_CDT1	0.310662	early
chr1:15833492-15833951	C1_CDT1	0.621324	veryearly
chr1:15869126-15870387	C1_CDT1	2.79596	veryearly
chr1:15894852-15895443	C1_CDT1	1.24265	veryearly
chr1:15906250-15906730	C1_CDT1	1.24265	early
chr1:15912892-15915293	C1_CDT1	4.34927	early
chr1:16051429-16052517	C1_CDT1	0.621324	veryearly
chr1:16088666-16089898	C1_CDT1	0.621324	veryearly
chr1:16115399-16116093	C1_CDT1	1.86397	veryearly
chr1:16126685-16128206	C1_CDT1	2.4853	veryearly
chr1:16181016-16181274	C1_CDT1	0	veryearly
chr1:16257734-16263177	C1_CDT1	9.94119	veryearly
chr1:16277774-16279574	C1_CDT1	4.03861	early
chr1:16286431-16286787	C1_CDT1	0.931986	early
chr1:16309939-16310495	C1_CDT1	3.72795	veryearly
chr1:16324812-16326768	C1_CDT1	2.79596	early
chr1:16336089-16336882	C1_CDT1	0.621324	early
chr1:16357947-16367813	C1_CDT1	18.3291	veryearly
chr1:16373741-16379323	C1_CDT1	12.1158	veryearly
chr1:16383732-16389526	C1_CDT1	9.94119	veryearly
chr1:16389813-16393070	C1_CDT1	5.90258	veryearly
chr1:16404081-16405798	C1_CDT1	2.4853	veryearly
chr1:16407843-16408572	C1_CDT1	1.24265	veryearly
chr1:16423288-16423830	C1_CDT1	0	veryearly
chr1:16455838-16456617	C1_CDT1	0.621324	veryearly
chr1:16479731-16482952	C1_CDT1	4.03861	veryearly
chr1:16491798-16496707	C1_CDT1	10.5625	veryearly
chr1:16507222-16510524	C1_CDT1	1.24265	early
chr1:16573598-16574185	C1_CDT1	1.86397	veryearly
chr1:16717901-16718233	C1_CDT1	0.310662	early
chr1:16730083-16732237	C1_CDT1	2.79596	early
chr1:16772961-16775240	C1_CDT1	2.17463	veryearly
chr1:16775289-16775784	C1_CDT1	0.310662	veryearly
chr1:16778808-16779891	C1_CDT1	1.24265	veryearly
chr1:16865065-16866262	C1_CDT1	2.79596	veryearly
chr1:16898082-16899148	C1_CDT1	5.90258	veryearly
chr1:16943631-16944127	C1_CDT1	2.17463	early
chr1:16972557-16976762	C1_CDT1	10.8732	early
chr1:16982837-16984376	C1_CDT1	9.63053	early
chr1:16999134-17000416	C1_CDT1	3.41728	early
chr1:17035634-17038058	C1_CDT1	12.1158	veryearly
chr1:17053789-17055373	C1_CDT1	7.45589	early
chr1:17066543-17068624	C1_CDT1	8.07721	early
chr1:17074481-17077552	C1_CDT1	8.38788	veryearly
chr1:17195165-17195869	C1_CDT1	1.86397	veryearly
chr1:17221072-17221444	C1_CDT1	1.55331	veryearly
chr1:17222122-17223591	C1_CDT1	3.41728	veryearly
chr1:17234321-17235048	C1_CDT1	1.24265	veryearly
chr1:17255682-17257507	C1_CDT1	6.5239	veryearly
chr1:17278988-17281516	C1_CDT1	4.34927	veryearly
chr1:17291724-17295087	C1_CDT1	6.5239	veryearly
chr1:17318138-17323729	C1_CDT1	8.38788	veryearly
chr1:17332967-17334525	C1_CDT1	1.24265	veryearly
chr1:17392316-17392718	C1_CDT1	0.310662	veryearly
chr1:17426106-17426524	C1_CDT1	0.621324	veryearly
chr1:17471503-17472282	C1_CDT1	1.86397	veryearly
chr1:17519227-17521406	C1_CDT1	9.94119	veryearly
chr1:17535786-17536797	C1_CDT1	1.86397	veryearly
chr1:17544878-17547527	C1_CDT1	12.1158	veryearly
chr1:17547856-17550239	C1_CDT1	8.07721	veryearly
chr1:17554901-17557054	C1_CDT1	1.24265	veryearly
chr1:17561788-17562354	C1_CDT1	0	veryearly
chr1:17564312-17565835	C1_CDT1	0.931986	veryearly
chr1:17602957-17604614	C1_CDT1	2.4853	veryearly
chr1:17656784-17657847	C1_CDT1	1.24265	early
chr1:17672692-17673781	C1_CDT1	3.72795	early
chr1:17677694-17679957	C1_CDT1	16.4651	early
chr1:17682658-17683482	C1_CDT1	0.621324	early
chr1:17873042-17874057	C1_CDT1	1.24265	early
chr1:17929018-17930631	C1_CDT1	2.79596	veryearly
chr1:17950447-17952454	C1_CDT1	3.72795	veryearly
chr1:17960717-17962769	C1_CDT1	4.03861	veryearly
chr1:18043875-18046131	C1_CDT1	6.21324	early
chr1:18170311-18171246	C1_CDT1	4.65993	early
chr1:18176981-18177620	C1_CDT1	0.310662	early
chr1:18210108-18211023	C1_CDT1	4.34927	mid-early
chr1:18221209-18221840	C1_CDT1	1.24265	mid-early
chr1:18272487-18273325	C1_CDT1	4.97059	mid-early
chr1:18371220-18371759	C1_CDT1	0.621324	mid-early
chr1:18389604-18391473	C1_CDT1	5.90258	mid-late
chr1:18406306-18407691	C1_CDT1	0.931986	mid-early
chr1:18415788-18416717	C1_CDT1	1.24265	mid-early
chr1:18473239-18474178	C1_CDT1	0.931986	mid-early
chr1:18521537-18522195	C1_CDT1	0.310662	mid-early
chr1:18561793-18562793	C1_CDT1	2.79596	mid-late
chr1:18630195-18631109	C1_CDT1	1.24265	mid-late
chr1:18656666-18657456	C1_CDT1	4.34927	mid-late
chr1:18694864-18695800	C1_CDT1	0.931986	mid-late
chr1:18701283-18702193	C1_CDT1	0.931986	mid-late
chr1:18740393-18741126	C1_CDT1	2.17463	mid-late
chr1:18797234-18797933	C1_CDT1	0.310662	mid-late
chr1:18799447-18800204	C1_CDT1	1.86397	mid-late
chr1:18801815-18803169	C1_CDT1	3.41728	mid-late
chr1:18881840-18883001	C1_CDT1	3.10662	mid-early
chr1:18893017-18894017	C1_CDT1	1.24265	mid-early
chr1:18902946-18903544	C1_CDT1	1.24265	mid-late
chr1:18955700-18956687	C1_CDT1	0.931986	mid-early
chr1:18958884-18959975	C1_CDT1	0.621324	mid-early
chr1:18962091-18964511	C1_CDT1	3.10662	mid-early
chr1:19015932-19016570	C1_CDT1	1.55331	mid-early
chr1:19104245-19105938	C1_CDT1	1.86397	early
chr1:19118694-19120928	C1_CDT1	4.65993	early
chr1:19142796-19145261	C1_CDT1	7.45589	veryearly
chr1:19150569-19153617	C1_CDT1	52.8126	early
chr1:19176980-19178497	C1_CDT1	4.97059	veryearly
chr1:19183781-19186432	C1_CDT1	37.5901	veryearly
chr1:19189465-19190904	C1_CDT1	0.931986	veryearly
chr1:19201701-19203174	C1_CDT1	1.86397	veryearly
chr1:19206152-19207926	C1_CDT1	3.41728	veryearly
chr1:19213476-19217109	C1_CDT1	4.34927	early
chr1:19233745-19237165	C1_CDT1	4.65993	early
chr1:19270063-19271650	C1_CDT1	4.65993	early
chr1:19281881-19284932	C1_CDT1	3.41728	veryearly
chr1:19313108-19314026	C1_CDT1	3.10662	veryearly
chr1:19315483-19316286	C1_CDT1	4.34927	veryearly
chr1:19323448-19324649	C1_CDT1	2.4853	veryearly
chr1:19369472-19372084	C1_CDT1	3.41728	early
chr1:19372424-19373689	C1_CDT1	3.41728	early
chr1:19400931-19402670	C1_CDT1	1.24265	early
chr1:19441243-19442067	C1_CDT1	5.28126	early
chr1:19744125-19745025	C1_CDT1	1.24265	veryearly
chr1:19878169-19878934	C1_CDT1	0.310662	early
chr1:19990864-19993411	C1_CDT1	3.41728	veryearly
chr1:20085446-20086442	C1_CDT1	2.4853	early
chr1:20119682-20119955	C1_CDT1	1.24265	early
chr1:20140467-20143244	C1_CDT1	4.34927	early
chr1:20199919-20200989	C1_CDT1	6.5239	early
chr1:20370934-20371893	C1_CDT1	3.72795	early
chr1:20388336-20388694	C1_CDT1	0.310662	early
chr1:20397809-20399593	C1_CDT1	3.10662	early
chr1:20489515-20491607	C1_CDT1	4.65993	early
chr1:20596911-20597564	C1_CDT1	0.931986	early
chr1:20599766-20601009	C1_CDT1	19.5717	early
chr1:20612376-20613471	C1_CDT1	1.24265	early
chr1:20617206-20620077	C1_CDT1	8.69854	early
chr1:20620126-20622777	C1_CDT1	4.65993	early
chr1:20631747-20633116	C1_CDT1	3.72795	early
chr1:20633192-20634199	C1_CDT1	1.24265	early
chr1:20640234-20641260	C1_CDT1	1.55331	veryearly
chr1:20642051-20643014	C1_CDT1	1.24265	veryearly
chr1:20663669-20664952	C1_CDT1	1.55331	veryearly
chr1:20668729-20671026	C1_CDT1	9.94119	veryearly
chr1:20691099-20694493	C1_CDT1	7.45589	early
chr1:20801144-20802268	C1_CDT1	0.931986	mid-early
chr1:20841632-20842795	C1_CDT1	1.55331	early
chr1:20887243-20887916	C1_CDT1	0.931986	veryearly
chr1:20898826-20899595	C1_CDT1	1.86397	veryearly
chr1:20918966-20920323	C1_CDT1	2.79596	veryearly
chr1:20920408-20921292	C1_CDT1	1.55331	veryearly
chr1:20953510-20953948	C1_CDT1	1.86397	veryearly
chr1:21027131-21031538	C1_CDT1	34.1728	early
chr1:21035909-21036569	C1_CDT1	0.310662	early
chr1:21047190-21049643	C1_CDT1	1.86397	early
chr1:21543498-21544684	C1_CDT1	2.17463	early
chr1:21622351-21622628	C1_CDT1	0.621324	early
chr1:21670574-21674119	C1_CDT1	17.0864	early
chr1:21779085-21780289	C1_CDT1	1.55331	veryearly
chr1:21791788-21792147	C1_CDT1	0.621324	early
chr1:21835296-21837503	C1_CDT1	1.55331	early
chr1:21840324-21841053	C1_CDT1	1.24265	early
chr1:21867507-21869376	C1_CDT1	3.72795	early
chr1:21911616-21912332	C1_CDT1	0.931986	veryearly
chr1:21925423-21927657	C1_CDT1	4.97059	veryearly
chr1:21933877-21935750	C1_CDT1	5.28126	veryearly
chr1:21942891-21947686	C1_CDT1	8.38788	veryearly
chr1:21969001-21969966	C1_CDT1	6.5239	veryearly
chr1:22100300-22100687	C1_CDT1	0.931986	early
chr1:22210286-22215593	C1_CDT1	16.1544	veryearly
chr1:22229119-22230385	C1_CDT1	1.24265	early
chr1:22230533-22232194	C1_CDT1	7.14523	early
chr1:22240162-22243149	C1_CDT1	5.90258	early
chr1:22247815-22250447	C1_CDT1	3.72795	early
chr1:22256113-22257032	C1_CDT1	3.72795	early
chr1:22303207-22305179	C1_CDT1	4.03861	early
chr1:22457553-22459575	C1_CDT1	1.86397	early
chr1:22518108-22519071	C1_CDT1	4.65993	early
chr1:22552675-22553484	C1_CDT1	0.931986	early
chr1:22554847-22556379	C1_CDT1	0.621324	early
chr1:22570556-22571536	C1_CDT1	0.621324	early
chr1:22600846-22601182	C1_CDT1	0.931986	early
chr1:22657719-22660806	C1_CDT1	17.3971	early
chr1:22669979-22671147	C1_CDT1	1.24265	early
chr1:22748381-22751369	C1_CDT1	1.86397	early
chr1:22835574-22836000	C1_CDT1	0.621324	early
chr1:22838185-22838811	C1_CDT1	0.931986	early
chr1:22866932-22868334	C1_CDT1	4.97059	early
chr1:22884990-22886315	C1_CDT1	0.931986	early
chr1:22889731-22893447	C1_CDT1	13.6691	early
chr1:22905908-22907298	C1_CDT1	1.24265	early
chr1:22966822-22969692	C1_CDT1	10.2518	early
chr1:22986874-22988158	C1_CDT1	1.55331	early
chr1:23010442-23011453	C1_CDT1	1.86397	mid-early
chr1:23020843-23021928	C1_CDT1	0.931986	early
chr1:23025737-23026593	C1_CDT1	2.17463	early
chr1:23046162-23046915	C1_CDT1	0.931986	early
chr1:23066878-23068003	C1_CDT1	4.97059	early
chr1:23080960-23082135	C1_CDT1	3.72795	early
chr1:23089196-23090478	C1_CDT1	1.24265	early
chr1:23099772-23101702	C1_CDT1	3.10662	early
chr1:23104923-23106194	C1_CDT1	1.24265	veryearly
chr1:23113593-23115084	C1_CDT1	2.79596	veryearly
chr1:23127468-23129566	C1_CDT1	2.17463	veryearly
chr1:23136128-23138154	C1_CDT1	4.65993	early
chr1:23139730-23143320	C1_CDT1	11.1838	early
chr1:23170853-23171673	C1_CDT1	0.621324	early
chr1:23209445-23211172	C1_CDT1	4.65993	early
chr1:23216744-23217586	C1_CDT1	2.17463	early
chr1:23219241-23219793	C1_CDT1	1.24265	early
chr1:23225049-23225962	C1_CDT1	3.41728	early
chr1:23227845-23228614	C1_CDT1	1.24265	early
chr1:23235025-23238272	C1_CDT1	6.5239	early
chr1:23259261-23259768	C1_CDT1	0.621324	early
chr1:23332146-23332486	C1_CDT1	0.310662	veryearly
chr1:23515561-23516762	C1_CDT1	4.97059	veryearly
chr1:23540681-23541863	C1_CDT1	4.34927	veryearly
chr1:23541962-23543003	C1_CDT1	0.310662	veryearly
chr1:23719701-23721558	C1_CDT1	5.28126	early
chr1:23730232-23730841	C1_CDT1	0.621324	early
chr1:23765087-23766018	C1_CDT1	1.24265	early
chr1:23800146-23801567	C1_CDT1	2.17463	early
chr1:23802569-23803305	C1_CDT1	3.10662	early
chr1:23817021-23818423	C1_CDT1	3.41728	early
chr1:23844313-23845717	C1_CDT1	1.86397	early
chr1:23853697-23855074	C1_CDT1	0.310662	veryearly
chr1:23879230-23881817	C1_CDT1	4.97059	veryearly
chr1:23892589-23893756	C1_CDT1	1.55331	veryearly
chr1:23901817-23902561	C1_CDT1	3.72795	veryearly
chr1:23914855-23915414	C1_CDT1	0.621324	veryearly
chr1:23926542-23929201	C1_CDT1	4.65993	veryearly
chr1:23929847-23930575	C1_CDT1	1.55331	veryearly
chr1:23952247-23955144	C1_CDT1	21.125	early
chr1:23960961-23962822	C1_CDT1	4.65993	early
chr1:24034028-24034709	C1_CDT1	3.72795	early
chr1:24082250-24082704	C1_CDT1	0.310662	mid-early
chr1:24134668-24135024	C1_CDT1	0.310662	mid-early
chr1:24411884-24414485	C1_CDT1	6.21324	veryearly
chr1:24415375-24417003	C1_CDT1	2.17463	veryearly
chr1:24436283-24438557	C1_CDT1	3.72795	veryearly
chr1:24538234-24540010	C1_CDT1	18.3291	veryearly
chr1:24541842-24543783	C1_CDT1	5.28126	veryearly
chr1:24589230-24589552	C1_CDT1	0.310662	veryearly
chr1:24640137-24640618	C1_CDT1	0.931986	veryearly
chr1:24670005-24672256	C1_CDT1	4.34927	veryearly
chr1:24678850-24681465	C1_CDT1	18.9504	veryearly
chr1:24898440-24900340	C1_CDT1	2.79596	veryearly
chr1:24902205-24903284	C1_CDT1	2.17463	veryearly
chr1:24917679-24918744	C1_CDT1	1.24265	veryearly
chr1:24967982-24970707	C1_CDT1	4.03861	veryearly
chr1:24975766-24976124	C1_CDT1	0	veryearly
chr1:25187270-25191279	C1_CDT1	4.03861	veryearly
chr1:25192724-25194533	C1_CDT1	1.86397	veryearly
chr1:25202895-25203606	C1_CDT1	0.931986	veryearly
chr1:25205070-25205443	C1_CDT1	0	veryearly
chr1:25205498-25206344	C1_CDT1	0	veryearly
chr1:25236838-25239176	C1_CDT1	3.10662	veryearly
chr1:25249390-25250754	C1_CDT1	1.86397	veryearly
chr1:25251474-25252207	C1_CDT1	0.931986	veryearly
chr1:25315648-25319312	C1_CDT1	7.45589	early
chr1:25383821-25384105	C1_CDT1	0.621324	early
chr1:25391476-25393234	C1_CDT1	0.931986	early
chr1:25408859-25410147	C1_CDT1	2.79596	early
chr1:25493699-25495049	C1_CDT1	4.97059	early
chr1:25495944-25496551	C1_CDT1	1.55331	early
chr1:25523404-25526312	C1_CDT1	5.90258	veryearly
chr1:25604695-25605287	C1_CDT1	1.24265	veryearly
chr1:25711529-25713729	C1_CDT1	6.21324	early
chr1:25794682-25795166	C1_CDT1	1.55331	veryearly
chr1:25851143-25851919	C1_CDT1	2.79596	veryearly
chr1:25854292-25857240	C1_CDT1	18.3291	veryearly
chr1:25883328-25884778	C1_CDT1	4.34927	early
chr1:25887988-25889667	C1_CDT1	2.17463	early
chr1:25899322-25901581	C1_CDT1	3.72795	early
chr1:25994195-25994518	C1_CDT1	0.621324	early
chr1:26003774-26004243	C1_CDT1	0	veryearly
chr1:26052624-26053181	C1_CDT1	0.931986	early
chr1:26108530-26110428	C1_CDT1	1.55331	early
chr1:26115897-26117555	C1_CDT1	0.931986	early
chr1:26132006-26138738	C1_CDT1	5.28126	early
chr1:26140389-26143272	C1_CDT1	5.90258	early
chr1:26152908-26153385	C1_CDT1	0.931986	early
chr1:26153464-26154705	C1_CDT1	1.86397	early
chr1:26273957-26274596	C1_CDT1	0.621324	early
chr1:26284799-26285356	C1_CDT1	0.310662	early
chr1:26332257-26334370	C1_CDT1	4.65993	early
chr1:26347001-26347974	C1_CDT1	1.55331	early
chr1:26354908-26356235	C1_CDT1	2.17463	early
chr1:26360869-26364473	C1_CDT1	7.45589	early
chr1:26375715-26377007	C1_CDT1	2.79596	early
chr1:26385401-26386244	C1_CDT1	1.55331	veryearly
chr1:26394331-26394928	C1_CDT1	0.621324	veryearly
chr1:26415057-26415534	C1_CDT1	0.310662	veryearly
chr1:26468527-26469192	C1_CDT1	0.931986	veryearly
chr1:26480524-26484168	C1_CDT1	10.5625	early
chr1:26486076-26489823	C1_CDT1	2.79596	early
chr1:26490061-26493800	C1_CDT1	13.3585	early
chr1:26514574-26517588	C1_CDT1	3.72795	mid-early
chr1:26551236-26552961	C1_CDT1	3.41728	mid-early
chr1:26620433-26622698	C1_CDT1	5.90258	mid-early
chr1:26622797-26623640	C1_CDT1	0.621324	mid-early
chr1:26642384-26645161	C1_CDT1	7.45589	early
chr1:26653494-26654124	C1_CDT1	0.931986	early
chr1:26678022-26679591	C1_CDT1	9.94119	early
chr1:26682191-26685007	C1_CDT1	4.34927	early
chr1:26699747-26701020	C1_CDT1	1.24265	veryearly
chr1:26870369-26872016	C1_CDT1	3.41728	veryearly
chr1:26902018-26902623	C1_CDT1	1.86397	veryearly
chr1:26903773-26905509	C1_CDT1	4.03861	veryearly
chr1:26910916-26911222	C1_CDT1	0.310662	veryearly
chr1:27049581-27050449	C1_CDT1	1.86397	veryearly
chr1:27057402-27058158	C1_CDT1	3.72795	veryearly
chr1:27105763-27107421	C1_CDT1	3.72795	early
chr1:27119493-27122187	C1_CDT1	4.03861	early
chr1:27159670-27161742	C1_CDT1	7.14523	early
chr1:27209864-27210654	C1_CDT1	0.621324	mid-early
chr1:27220150-27221342	C1_CDT1	5.59192	early
chr1:27235702-27237901	C1_CDT1	9.0092	early
chr1:27238150-27238784	C1_CDT1	0	early
chr1:27266189-27268999	C1_CDT1	2.79596	mid-early
chr1:27285460-27287237	C1_CDT1	2.4853	mid-early
chr1:27318880-27322558	C1_CDT1	4.65993	mid-early
chr1:27376090-27376466	C1_CDT1	1.86397	early
chr1:27417831-27418322	C1_CDT1	0.621324	early
chr1:27439526-27440994	C1_CDT1	2.17463	early
chr1:27455791-27457141	C1_CDT1	0.931986	early
chr1:27457250-27458180	C1_CDT1	1.86397	early
chr1:27463646-27465851	C1_CDT1	4.03861	early
chr1:27520580-27521751	C1_CDT1	3.41728	early
chr1:27627049-27628700	C1_CDT1	1.24265	early
chr1:27658572-27659859	C1_CDT1	1.55331	early
chr1:27668748-27670325	C1_CDT1	8.07721	veryearly
chr1:27695628-27696527	C1_CDT1	0.931986	veryearly
chr1:27717195-27721503	C1_CDT1	9.94119	veryearly
chr1:27744811-27745343	C1_CDT1	0.931986	veryearly
chr1:27754651-27755472	C1_CDT1	0.310662	veryearly
chr1:27831949-27832832	C1_CDT1	0.621324	early
chr1:27857628-27860329	C1_CDT1	9.0092	early
chr1:27872939-27879738	C1_CDT1	6.83457	early
chr1:27886155-27892103	C1_CDT1	17.3971	early
chr1:27892258-27897463	C1_CDT1	15.8438	veryearly
chr1:27897768-27900240	C1_CDT1	4.65993	veryearly
chr1:27909184-27910308	C1_CDT1	3.10662	veryearly
chr1:27912117-27914763	C1_CDT1	6.83457	veryearly
chr1:27915023-27925516	C1_CDT1	69.5883	veryearly
chr1:27940823-27943436	C1_CDT1	5.90258	veryearly
chr1:27943884-27945663	C1_CDT1	5.90258	early
chr1:27949896-27952624	C1_CDT1	12.4265	early
chr1:28041621-28042594	C1_CDT1	4.34927	veryearly
chr1:28063133-28063711	C1_CDT1	0.310662	veryearly
chr1:28188674-28189956	C1_CDT1	5.59192	veryearly
chr1:28202694-28205002	C1_CDT1	2.17463	veryearly
chr1:28210025-28211773	C1_CDT1	4.03861	veryearly
chr1:28267974-28269518	C1_CDT1	4.03861	veryearly
chr1:28281797-28284334	C1_CDT1	9.63053	veryearly
chr1:28287576-28288213	C1_CDT1	0.931986	veryearly
chr1:28292573-28294321	C1_CDT1	3.10662	veryearly
chr1:28362279-28362666	C1_CDT1	0.310662	veryearly
chr1:28480688-28482199	C1_CDT1	0.621324	veryearly
chr1:28510836-28511665	C1_CDT1	3.41728	veryearly
chr1:28523263-28524213	C1_CDT1	0.621324	veryearly
chr1:28592965-28593722	C1_CDT1	0.621324	early
chr1:28608012-28609706	C1_CDT1	2.17463	veryearly
chr1:28772723-28773447	C1_CDT1	1.55331	early
chr1:28836500-28837411	C1_CDT1	1.55331	mid-early
chr1:28911668-28912184	C1_CDT1	2.17463	early
chr1:28912372-28913507	C1_CDT1	1.24265	early
chr1:28924708-28926973	C1_CDT1	2.4853	early
chr1:28978081-28979426	C1_CDT1	0.310662	early
chr1:29099583-29099887	C1_CDT1	0	early
chr1:29115694-29116521	C1_CDT1	2.17463	early
chr1:29137641-29137978	C1_CDT1	1.24265	early
chr1:29148389-29149872	C1_CDT1	4.34927	early
chr1:29205028-29205616	C1_CDT1	2.17463	early
chr1:29520539-29522000	C1_CDT1	3.41728	early
chr1:29585493-29587544	C1_CDT1	7.14523	mid-early
chr1:29690867-29691749	C1_CDT1	2.79596	mid-early
chr1:29723028-29723851	C1_CDT1	1.24265	mid-early
chr1:29759181-29759626	C1_CDT1	0.931986	mid-early
chr1:29771619-29772036	C1_CDT1	0	mid-early
chr1:29833262-29834148	C1_CDT1	0.931986	early
chr1:30033171-30033465	C1_CDT1	0.621324	mid-early
chr1:30126816-30127363	C1_CDT1	0.931986	mid-early
chr1:30173546-30173772	C1_CDT1	0.931986	mid-early
chr1:30182041-30183118	C1_CDT1	1.86397	mid-early
chr1:30190708-30191337	C1_CDT1	0.310662	mid-early
chr1:30202235-30203002	C1_CDT1	0.621324	mid-early
chr1:30217292-30218476	C1_CDT1	1.86397	mid-late
chr1:30328874-30330549	C1_CDT1	0.931986	mid-late
chr1:30404402-30405205	C1_CDT1	0	mid-late
chr1:30441838-30442268	C1_CDT1	1.86397	mid-late
chr1:30510051-30511741	C1_CDT1	3.72795	mid-late
chr1:30567983-30572034	C1_CDT1	5.59192	mid-late
chr1:30592676-30593637	C1_CDT1	1.24265	mid-late
chr1:30604202-30605963	C1_CDT1	2.17463	mid-late
chr1:30613775-30614098	C1_CDT1	0.310662	mid-late
chr1:30660903-30661623	C1_CDT1	1.55331	mid-late
chr1:30719698-30721443	C1_CDT1	1.86397	mid-late
chr1:30749988-30751185	C1_CDT1	4.03861	mid-late
chr1:30760183-30760468	C1_CDT1	0.621324	mid-late
chr1:30848251-30849223	C1_CDT1	4.65993	mid-early
chr1:30881823-30883144	C1_CDT1	3.10662	mid-early
chr1:30920568-30921300	C1_CDT1	0.931986	mid-early
chr1:30949743-30950913	C1_CDT1	8.07721	mid-early
chr1:31000030-31000764	C1_CDT1	0.621324	early
chr1:31042617-31043354	C1_CDT1	3.10662	mid-early
chr1:31070005-31071100	C1_CDT1	1.24265	early
chr1:31104610-31105503	C1_CDT1	0.621324	early
chr1:31121390-31123460	C1_CDT1	9.94119	early
chr1:31123837-31125706	C1_CDT1	18.0184	early
chr1:31127770-31132189	C1_CDT1	35.7261	early
chr1:31135467-31136263	C1_CDT1	0.931986	early
chr1:31137310-31137980	C1_CDT1	0.310662	early
chr1:31173275-31175542	C1_CDT1	6.83457	mid-early
chr1:31227488-31228938	C1_CDT1	3.72795	early
chr1:31254882-31262071	C1_CDT1	8.07721	veryearly
chr1:31262957-31264065	C1_CDT1	1.24265	veryearly
chr1:31295352-31298998	C1_CDT1	11.1838	veryearly
chr1:31324822-31326716	C1_CDT1	9.31986	veryearly
chr1:31327861-31328350	C1_CDT1	2.79596	veryearly
chr1:31343537-31346586	C1_CDT1	4.03861	early
chr1:31363545-31368641	C1_CDT1	42.5607	early
chr1:31368702-31370865	C1_CDT1	4.03861	early
chr1:31518675-31520140	C1_CDT1	1.24265	early
chr1:31554590-31555102	C1_CDT1	2.4853	early
chr1:31659297-31659704	C1_CDT1	0.931986	early
chr1:31672655-31673254	C1_CDT1	1.24265	early
chr1:31838588-31838972	C1_CDT1	1.55331	early
chr1:31879565-31880793	C1_CDT1	1.55331	veryearly
chr1:31905612-31908201	C1_CDT1	4.97059	veryearly
chr1:31913246-31913518	C1_CDT1	0.621324	veryearly
chr1:32012206-32013680	C1_CDT1	6.83457	veryearly
chr1:32013790-32015390	C1_CDT1	2.4853	veryearly
chr1:32029722-32030924	C1_CDT1	3.10662	veryearly
chr1:32086124-32086764	C1_CDT1	0.621324	veryearly
chr1:32091600-32094922	C1_CDT1	3.41728	veryearly
chr1:32095594-32096031	C1_CDT1	0.310662	veryearly
chr1:32120613-32122105	C1_CDT1	3.72795	veryearly
chr1:32134955-32136731	C1_CDT1	4.65993	veryearly
chr1:32185409-32186937	C1_CDT1	2.79596	veryearly
chr1:32200395-32206271	C1_CDT1	18.0184	veryearly
chr1:32206569-32210737	C1_CDT1	7.14523	veryearly
chr1:32225692-32230294	C1_CDT1	7.45589	veryearly
chr1:32232787-32233548	C1_CDT1	0.621324	veryearly
chr1:32233607-32234150	C1_CDT1	3.72795	veryearly
chr1:32332918-32334171	C1_CDT1	4.97059	veryearly
chr1:32538118-32539413	C1_CDT1	5.28126	early
chr1:32652882-32653795	C1_CDT1	2.4853	early
chr1:32665771-32667917	C1_CDT1	4.03861	early
chr1:32690976-32692278	C1_CDT1	1.24265	early
chr1:32693347-32694408	C1_CDT1	3.10662	early
chr1:32699566-32701464	C1_CDT1	2.17463	early
chr1:32712664-32713675	C1_CDT1	1.55331	early
chr1:32718408-32720455	C1_CDT1	6.83457	early
chr1:32766508-32767400	C1_CDT1	0.310662	early
chr1:32845479-32846915	C1_CDT1	2.79596	early
chr1:32865423-32865908	C1_CDT1	0.931986	early
chr1:32900513-32902133	C1_CDT1	5.90258	early
chr1:32964329-32964947	C1_CDT1	0.310662	veryearly
chr1:33002200-33002784	C1_CDT1	4.03861	veryearly
chr1:33190890-33191736	C1_CDT1	7.76655	early
chr1:33222664-33223404	C1_CDT1	7.14523	early
chr1:33235048-33239597	C1_CDT1	4.34927	early
chr1:33354354-33355075	C1_CDT1	0.621324	veryearly
chr1:33357688-33361859	C1_CDT1	8.07721	veryearly
chr1:33437991-33439207	C1_CDT1	1.86397	veryearly
chr1:33472659-33473055	C1_CDT1	0.310662	early
chr1:33495543-33496193	C1_CDT1	0.621324	early
chr1:33542119-33542456	C1_CDT1	0.621324	veryearly
chr1:33547580-33548838	C1_CDT1	4.65993	veryearly
chr1:33645854-33648788	C1_CDT1	9.94119	veryearly
chr1:33707248-33708067	C1_CDT1	5.28126	veryearly
chr1:33721080-33724235	C1_CDT1	4.34927	early
chr1:33724465-33725164	C1_CDT1	0.310662	early
chr1:33730711-33732866	C1_CDT1	4.65993	early
chr1:33736114-33738731	C1_CDT1	5.28126	early
chr1:33759938-33761071	C1_CDT1	1.24265	early
chr1:33765036-33765744	C1_CDT1	0.621324	early
chr1:33767298-33767895	C1_CDT1	0.310662	early
chr1:33837832-33840338	C1_CDT1	4.65993	veryearly
chr1:33905658-33907006	C1_CDT1	1.24265	veryearly
chr1:34089153-34091554	C1_CDT1	2.17463	mid-early
chr1:34128384-34129237	C1_CDT1	0.621324	early
chr1:34158246-34158887	C1_CDT1	0.931986	mid-early
chr1:34288329-34289202	C1_CDT1	1.55331	mid-late
chr1:34339159-34339530	C1_CDT1	0.621324	mid-early
chr1:34362120-34362910	C1_CDT1	2.4853	mid-late
chr1:34403521-34404787	C1_CDT1	2.17463	mid-late
chr1:34428041-34428474	C1_CDT1	2.17463	mid-late
chr1:34444049-34444949	C1_CDT1	3.41728	mid-late
chr1:34518447-34518885	C1_CDT1	0.931986	mid-late
chr1:34612386-34613942	C1_CDT1	5.59192	late
chr1:34628847-34633166	C1_CDT1	8.38788	late
chr1:34771423-34772478	C1_CDT1	2.79596	mid-late
chr1:34790477-34790976	C1_CDT1	0.310662	late
chr1:34806292-34807078	C1_CDT1	3.41728	late
chr1:34937319-34938817	C1_CDT1	3.72795	mid-late
chr1:35158473-35158855	C1_CDT1	0	early
chr1:35204111-35205504	C1_CDT1	1.24265	early
chr1:35222854-35224332	C1_CDT1	1.55331	early
chr1:35228066-35229419	C1_CDT1	6.21324	early
chr1:35235205-35236962	C1_CDT1	11.1838	early
chr1:35292117-35293443	C1_CDT1	1.86397	early
chr1:35504268-35504829	C1_CDT1	1.24265	early
chr1:35599294-35601103	C1_CDT1	8.07721	early
chr1:35602966-35603727	C1_CDT1	0.931986	early
chr1:36051896-36052731	C1_CDT1	8.69854	mid-early
chr1:36131108-36131766	C1_CDT1	0.931986	early
chr1:36155988-36156388	C1_CDT1	1.24265	veryearly
chr1:36194677-36194995	C1_CDT1	0	veryearly
chr1:36359769-36360496	C1_CDT1	1.24265	veryearly
chr1:36361880-36362317	C1_CDT1	0	veryearly
chr1:36475856-36476433	C1_CDT1	0.310662	veryearly
chr1:36551831-36553750	C1_CDT1	3.10662	early
chr1:36566527-36567078	C1_CDT1	2.17463	early
chr1:36576488-36577222	C1_CDT1	2.79596	early
chr1:36627193-36627997	C1_CDT1	5.59192	mid-early
chr1:36639975-36641190	C1_CDT1	1.86397	mid-early
chr1:36662084-36663478	C1_CDT1	0.621324	mid-early
chr1:36689229-36690724	C1_CDT1	2.79596	early
chr1:36785804-36789101	C1_CDT1	3.10662	veryearly
chr1:36797100-36801629	C1_CDT1	15.8438	veryearly
chr1:36853934-36854265	C1_CDT1	0.621324	veryearly
chr1:36899347-36899776	C1_CDT1	2.17463	veryearly
chr1:36946563-36947919	C1_CDT1	3.41728	veryearly
chr1:36953329-36954584	C1_CDT1	2.4853	veryearly
chr1:36982080-36983702	C1_CDT1	2.79596	veryearly
chr1:37022598-37024446	C1_CDT1	4.34927	veryearly
chr1:37033850-37035540	C1_CDT1	4.65993	veryearly
chr1:37090314-37091376	C1_CDT1	2.79596	early
chr1:37117798-37118958	C1_CDT1	4.03861	early
chr1:37134714-37136603	C1_CDT1	4.03861	early
chr1:37136678-37137036	C1_CDT1	0	early
chr1:37156408-37157436	C1_CDT1	2.17463	early
chr1:37158479-37160288	C1_CDT1	6.21324	early
chr1:37372749-37374163	C1_CDT1	1.55331	mid-early
chr1:37422587-37427885	C1_CDT1	9.63053	mid-early
chr1:37428403-37429411	C1_CDT1	1.86397	mid-early
chr1:37447409-37451614	C1_CDT1	9.94119	mid-early
chr1:37457762-37458408	C1_CDT1	2.4853	mid-early
chr1:37483577-37484302	C1_CDT1	1.24265	mid-early
chr1:37525914-37526987	C1_CDT1	1.55331	mid-early
chr1:37535108-37535684	C1_CDT1	0.310662	mid-early
chr1:37698163-37699774	C1_CDT1	3.72795	mid-early
chr1:37713005-37714399	C1_CDT1	2.17463	early
chr1:37769838-37770292	C1_CDT1	0.931986	early
chr1:37783345-37786011	C1_CDT1	24.5423	early
chr1:37898345-37899674	C1_CDT1	1.24265	early
chr1:37913500-37914959	C1_CDT1	2.4853	early
chr1:38022289-38024165	C1_CDT1	2.79596	veryearly
chr1:38095975-38097266	C1_CDT1	4.65993	early
chr1:38134080-38135257	C1_CDT1	4.65993	early
chr1:38313344-38313725	C1_CDT1	0	veryearly
chr1:38396479-38397940	C1_CDT1	2.4853	mid-early
chr1:38504659-38504972	C1_CDT1	0.310662	early
chr1:38539195-38540078	C1_CDT1	2.4853	mid-early
chr1:38546617-38546847	C1_CDT1	1.86397	mid-early
chr1:38580904-38581565	C1_CDT1	3.41728	early
chr1:38590911-38594021	C1_CDT1	6.5239	early
chr1:38605559-38606386	C1_CDT1	1.24265	early
chr1:38659511-38660226	C1_CDT1	1.55331	early
chr1:38672091-38674364	C1_CDT1	1.86397	mid-early
chr1:38677074-38678387	C1_CDT1	2.4853	mid-early
chr1:38715519-38716943	C1_CDT1	2.17463	mid-early
chr1:38860087-38860542	C1_CDT1	0.931986	early
chr1:39078774-39080121	C1_CDT1	1.86397	mid-early
chr1:39406910-39407904	C1_CDT1	2.4853	mid-early
chr1:39492698-39493131	C1_CDT1	0.310662	early
chr1:39951181-39951573	C1_CDT1	2.17463	early
chr1:39959134-39959806	C1_CDT1	1.24265	early
chr1:39989814-39991784	C1_CDT1	1.55331	early
chr1:40141769-40143980	C1_CDT1	3.72795	early
chr1:40155157-40158777	C1_CDT1	3.10662	early
chr1:40168380-40169593	C1_CDT1	0.931986	early
chr1:40227945-40229236	C1_CDT1	1.24265	early
chr1:40251878-40252727	C1_CDT1	0.621324	early
chr1:40356840-40357620	C1_CDT1	0.310662	veryearly
chr1:40423461-40424676	C1_CDT1	3.41728	early
chr1:40626891-40627921	C1_CDT1	1.24265	veryearly
chr1:40789479-40791277	C1_CDT1	3.41728	early
chr1:40791889-40792234	C1_CDT1	0.621324	mid-early
chr1:41105757-41106858	C1_CDT1	3.41728	mid-early
chr1:41232535-41233710	C1_CDT1	2.79596	early
chr1:41261698-41262185	C1_CDT1	1.55331	early
chr1:41280617-41282551	C1_CDT1	3.72795	early
chr1:41283625-41287291	C1_CDT1	5.59192	early
chr1:41302912-41305076	C1_CDT1	5.90258	early
chr1:41417937-41420728	C1_CDT1	3.72795	mid-early
chr1:41431618-41432414	C1_CDT1	2.17463	mid-early
chr1:41742994-41743730	C1_CDT1	1.86397	veryearly
chr1:41817034-41817540	C1_CDT1	0.621324	early
chr1:41886070-41886339	C1_CDT1	0.310662	early
chr1:41886452-41887357	C1_CDT1	1.24265	early
chr1:41889018-41894420	C1_CDT1	120.226	early
chr1:41913330-41915695	C1_CDT1	13.0478	early
chr1:41917257-41918478	C1_CDT1	2.4853	early
chr1:41921032-41921933	C1_CDT1	3.10662	early
chr1:41991451-41998176	C1_CDT1	324.331	early
chr1:41998358-42001212	C1_CDT1	10.5625	early
chr1:42025906-42026486	C1_CDT1	0.310662	early
chr1:42046273-42051706	C1_CDT1	7.14523	early
chr1:42060848-42061990	C1_CDT1	1.86397	early
chr1:42163860-42165787	C1_CDT1	3.10662	veryearly
chr1:42190993-42191378	C1_CDT1	0.310662	early
chr1:42245718-42246515	C1_CDT1	2.17463	early
chr1:42257982-42258462	C1_CDT1	0.310662	early
chr1:42286695-42287974	C1_CDT1	2.17463	early
chr1:42306049-42307078	C1_CDT1	2.4853	early
chr1:42307898-42308292	C1_CDT1	0.310662	early
chr1:42314036-42314848	C1_CDT1	4.65993	early
chr1:42366180-42367741	C1_CDT1	3.72795	early
chr1:42439280-42440459	C1_CDT1	6.21324	veryearly
chr1:42489179-42489411	C1_CDT1	0.621324	veryearly
chr1:42511180-42511769	C1_CDT1	1.55331	veryearly
chr1:42558640-42559126	C1_CDT1	0	early
chr1:42581566-42583532	C1_CDT1	3.72795	early
chr1:42631593-42634394	C1_CDT1	21.125	early
chr1:42828282-42828516	C1_CDT1	0.621324	early
chr1:43174656-43175199	C1_CDT1	3.41728	early
chr1:43246263-43247342	C1_CDT1	2.17463	veryearly
chr1:43258127-43259738	C1_CDT1	4.97059	veryearly
chr1:43308341-43309280	C1_CDT1	1.24265	veryearly
chr1:43478705-43479678	C1_CDT1	1.86397	early
chr1:43501515-43503345	C1_CDT1	4.65993	veryearly
chr1:43522950-43524848	C1_CDT1	18.6397	early
chr1:43552041-43555340	C1_CDT1	19.8824	early
chr1:43617184-43618254	C1_CDT1	2.79596	early
chr1:43622371-43623690	C1_CDT1	0.310662	early
chr1:43680768-43681371	C1_CDT1	1.86397	veryearly
chr1:43682615-43683768	C1_CDT1	5.28126	veryearly
chr1:43694598-43695291	C1_CDT1	0.931986	veryearly
chr1:43747642-43753631	C1_CDT1	13.6691	early
chr1:43766185-43766850	C1_CDT1	1.86397	early
chr1:43767944-43771518	C1_CDT1	8.69854	early
chr1:43854098-43855920	C1_CDT1	3.72795	veryearly
chr1:43883887-43884799	C1_CDT1	3.72795	veryearly
chr1:43890735-43891374	C1_CDT1	1.55331	veryearly
chr1:43902580-43903585	C1_CDT1	2.17463	veryearly
chr1:43906821-43907446	C1_CDT1	1.86397	veryearly
chr1:43917399-43918743	C1_CDT1	3.10662	veryearly
chr1:43922847-43923071	C1_CDT1	0	veryearly
chr1:43993746-43995384	C1_CDT1	3.10662	veryearly
chr1:44013048-44017420	C1_CDT1	6.21324	veryearly
chr1:44019082-44020328	C1_CDT1	2.79596	veryearly
chr1:44022832-44026960	C1_CDT1	21.125	veryearly
chr1:44066830-44071433	C1_CDT1	4.97059	early
chr1:44076864-44079700	C1_CDT1	13.3585	early
chr1:44134587-44135514	C1_CDT1	1.24265	veryearly
chr1:44158228-44159774	C1_CDT1	2.79596	veryearly
chr1:44271158-44271746	C1_CDT1	0.310662	veryearly
chr1:44364138-44366704	C1_CDT1	4.34927	veryearly
chr1:44384846-44387670	C1_CDT1	9.63053	veryearly
chr1:44428926-44429286	C1_CDT1	0.931986	veryearly
chr1:44430246-44434284	C1_CDT1	31.3769	veryearly
chr1:44439279-44443026	C1_CDT1	7.45589	veryearly
chr1:44443600-44449899	C1_CDT1	17.0864	veryearly
chr1:44459517-44460089	C1_CDT1	0.621324	early
chr1:44502708-44503251	C1_CDT1	4.34927	early
chr1:44539471-44540174	C1_CDT1	8.38788	early
chr1:44654424-44654834	C1_CDT1	1.24265	early
chr1:44710180-44711240	C1_CDT1	3.10662	early
chr1:44719209-44720545	C1_CDT1	4.03861	veryearly
chr1:44767967-44769018	C1_CDT1	2.17463	veryearly
chr1:44778096-44778724	C1_CDT1	0.621324	veryearly
chr1:44780171-44781537	C1_CDT1	2.4853	veryearly
chr1:44839400-44840392	C1_CDT1	1.86397	veryearly
chr1:44870485-44874189	C1_CDT1	5.59192	veryearly
chr1:44889290-44889760	C1_CDT1	0.621324	early
chr1:44968565-44970387	C1_CDT1	3.41728	veryearly
chr1:44988633-44990677	C1_CDT1	4.65993	veryearly
chr1:45004296-45005062	C1_CDT1	0	veryearly
chr1:45035192-45037290	C1_CDT1	4.65993	veryearly
chr1:45047150-45048417	C1_CDT1	1.24265	veryearly
chr1:45055536-45058977	C1_CDT1	12.7371	veryearly
chr1:45079621-45080460	C1_CDT1	0.310662	veryearly
chr1:45086188-45088180	C1_CDT1	5.28126	veryearly
chr1:45110156-45112965	C1_CDT1	1.86397	veryearly
chr1:45114237-45116551	C1_CDT1	5.59192	veryearly
chr1:45145411-45147120	C1_CDT1	4.03861	veryearly
chr1:45158427-45159075	C1_CDT1	0.621324	veryearly
chr1:45159141-45159672	C1_CDT1	1.86397	veryearly
chr1:45216913-45218136	C1_CDT1	1.55331	early
chr1:45297200-45300562	C1_CDT1	8.38788	early
chr1:45303430-45303866	C1_CDT1	0	early
chr1:45374481-45375014	C1_CDT1	1.86397	veryearly
chr1:45465753-45466230	C1_CDT1	0.621324	early
chr1:45545919-45546171	C1_CDT1	0.310662	veryearly
chr1:45586075-45586919	C1_CDT1	4.65993	veryearly
chr1:45729002-45729757	C1_CDT1	3.10662	veryearly
chr1:45787014-45787987	C1_CDT1	3.10662	early
chr1:45797516-45798543	C1_CDT1	0	early
chr1:46030764-46031049	C1_CDT1	0.310662	early
chr1:46383747-46384798	C1_CDT1	2.4853	veryearly
chr1:46509356-46510111	C1_CDT1	2.17463	veryearly
chr1:46529052-46530182	C1_CDT1	4.65993	veryearly
chr1:46689264-46690730	C1_CDT1	7.14523	mid-early
chr1:46807748-46809972	C1_CDT1	5.90258	mid-early
chr1:46859517-46861512	C1_CDT1	3.72795	early
chr1:46868470-46869481	C1_CDT1	1.86397	early
chr1:46881894-46882560	C1_CDT1	0.310662	early
chr1:46887684-46891580	C1_CDT1	27.6489	early
chr1:46910690-46911589	C1_CDT1	0.931986	early
chr1:46931354-46933026	C1_CDT1	5.90258	mid-early
chr1:46938352-46938893	C1_CDT1	1.86397	mid-early
chr1:46939314-46941758	C1_CDT1	9.0092	mid-early
chr1:46944211-46946339	C1_CDT1	12.4265	early
chr1:46965528-46966007	C1_CDT1	0.931986	mid-early
chr1:46991892-46993017	C1_CDT1	1.24265	mid-early
chr1:47007308-47010678	C1_CDT1	7.14523	mid-early
chr1:47080401-47081824	C1_CDT1	4.97059	veryearly
chr1:47266515-47267208	C1_CDT1	0.621324	early
chr1:47466041-47466937	C1_CDT1	9.31986	early
chr1:47573485-47574623	C1_CDT1	3.72795	mid-early
chr1:47665617-47666186	C1_CDT1	0.931986	early
chr1:47669698-47670332	C1_CDT1	1.55331	early
chr1:47687848-47688667	C1_CDT1	2.17463	early
chr1:47896832-47897671	C1_CDT1	1.55331	mid-early
chr1:47898137-47901323	C1_CDT1	2.79596	mid-early
chr1:47918079-47918720	C1_CDT1	0.931986	mid-early
chr1:47978864-47979555	C1_CDT1	0	mid-early
chr1:48025997-48026643	C1_CDT1	0.310662	early
chr1:48063970-48064802	C1_CDT1	1.86397	early
chr1:48108024-48108881	C1_CDT1	1.86397	early
chr1:48141011-48141856	C1_CDT1	2.4853	mid-early
chr1:48141925-48143489	C1_CDT1	3.72795	mid-early
chr1:48180742-48181257	C1_CDT1	3.10662	mid-early
chr1:48288943-48291369	C1_CDT1	4.65993	mid-late
chr1:48295053-48295968	C1_CDT1	3.72795	mid-late
chr1:48332316-48332923	C1_CDT1	0.310662	mid-late
chr1:48350452-48351155	C1_CDT1	0.931986	mid-late
chr1:48382827-48383327	C1_CDT1	0.310662	mid-late
chr1:48672760-48674311	C1_CDT1	1.86397	mid-late
chr1:48692435-48693748	C1_CDT1	10.8732	mid-late
chr1:49124300-49125101	C1_CDT1	2.17463	verylate
chr1:49140690-49141122	C1_CDT1	3.41728	verylate
chr1:50047137-50047738	C1_CDT1	1.86397	verylate
chr1:50727985-50729002	C1_CDT1	2.4853	mid-late
chr1:50814686-50815911	C1_CDT1	3.41728	mid-early
chr1:50833921-50835860	C1_CDT1	18.0184	mid-early
chr1:50881835-50883533	C1_CDT1	3.10662	mid-early
chr1:51526777-51527022	C1_CDT1	0.931986	veryearly
chr1:51534676-51535139	C1_CDT1	0.621324	veryearly
chr1:51760987-51764579	C1_CDT1	2.79596	early
chr1:51768837-51769638	C1_CDT1	0.621324	early
chr1:51948085-51948734	C1_CDT1	1.86397	veryearly
chr1:51966826-51967539	C1_CDT1	0.931986	veryearly
chr1:52454592-52457187	C1_CDT1	12.4265	veryearly
chr1:52822678-52823192	C1_CDT1	0.621324	early
chr1:53055214-53055751	C1_CDT1	1.24265	early
chr1:53094579-53094984	C1_CDT1	0.621324	early
chr1:53094987-53095290	C1_CDT1	0	early
chr1:53161387-53161944	C1_CDT1	2.17463	early
chr1:53316994-53317911	C1_CDT1	0.931986	early
chr1:53454334-53454713	C1_CDT1	0	early
chr1:53663078-53663985	C1_CDT1	7.14523	early
chr1:53682355-53682769	C1_CDT1	0	early
chr1:53723815-53724326	C1_CDT1	0.310662	early
chr1:53740086-53740620	C1_CDT1	1.55331	early
chr1:53773633-53774044	C1_CDT1	0.621324	early
chr1:53774113-53776170	C1_CDT1	3.10662	early
chr1:53786288-53788823	C1_CDT1	2.4853	early
chr1:53789936-53790491	C1_CDT1	0.931986	early
chr1:53797066-53798243	C1_CDT1	2.4853	early
chr1:53806816-53807440	C1_CDT1	2.17463	early
chr1:53807621-53809229	C1_CDT1	4.34927	early
chr1:53854739-53857052	C1_CDT1	2.4853	veryearly
chr1:53899042-53900360	C1_CDT1	4.34927	veryearly
chr1:53903966-53905748	C1_CDT1	0.310662	veryearly
chr1:53911638-53911934	C1_CDT1	0.310662	veryearly
chr1:53947576-53952833	C1_CDT1	6.83457	veryearly
chr1:53965517-53968097	C1_CDT1	5.28126	veryearly
chr1:54023777-54025705	C1_CDT1	6.21324	veryearly
chr1:54033011-54033478	C1_CDT1	0.931986	veryearly
chr1:54040278-54043182	C1_CDT1	7.14523	veryearly
chr1:54057539-54058993	C1_CDT1	2.17463	veryearly
chr1:54080807-54081139	C1_CDT1	0.310662	veryearly
chr1:54091557-54092220	C1_CDT1	1.86397	veryearly
chr1:54097297-54099391	C1_CDT1	31.6875	veryearly
chr1:54127395-54130048	C1_CDT1	6.21324	veryearly
chr1:54137843-54140715	C1_CDT1	4.03861	veryearly
chr1:54151188-54154330	C1_CDT1	4.34927	veryearly
chr1:54154865-54157846	C1_CDT1	6.21324	veryearly
chr1:54162056-54163189	C1_CDT1	3.72795	veryearly
chr1:54354894-54355671	C1_CDT1	0.621324	veryearly
chr1:54476603-54478239	C1_CDT1	2.79596	veryearly
chr1:54478383-54480444	C1_CDT1	5.59192	veryearly
chr1:54582984-54584492	C1_CDT1	4.03861	veryearly
chr1:54584564-54584928	C1_CDT1	1.24265	veryearly
chr1:54585067-54588422	C1_CDT1	57.1618	veryearly
chr1:54602944-54603770	C1_CDT1	3.10662	early
chr1:54636664-54637677	C1_CDT1	3.10662	veryearly
chr1:54640226-54640823	C1_CDT1	0.310662	early
chr1:54654937-54656064	C1_CDT1	5.59192	early
chr1:54664944-54666629	C1_CDT1	2.17463	early
chr1:54686678-54688441	C1_CDT1	2.4853	early
chr1:54719720-54720563	C1_CDT1	2.17463	early
chr1:54733914-54734337	C1_CDT1	0	mid-early
chr1:54768705-54769357	C1_CDT1	0.931986	early
chr1:54774956-54778270	C1_CDT1	6.21324	early
chr1:54806329-54806966	C1_CDT1	0.310662	early
chr1:54953146-54955484	C1_CDT1	2.79596	early
chr1:54961152-54961894	C1_CDT1	1.55331	early
chr1:55010596-55012120	C1_CDT1	2.4853	early
chr1:55054296-55055031	C1_CDT1	0.621324	early
chr1:55105819-55106341	C1_CDT1	4.34927	early
chr1:55124757-55125243	C1_CDT1	0	early
chr1:55129967-55131166	C1_CDT1	3.10662	early
chr1:55131358-55131825	C1_CDT1	0	early
chr1:55138694-55139469	C1_CDT1	2.4853	early
chr1:55202052-55202881	C1_CDT1	2.4853	early
chr1:55209051-55210109	C1_CDT1	2.4853	early
chr1:55252357-55254543	C1_CDT1	4.65993	early
chr1:55318649-55319647	C1_CDT1	0.931986	early
chr1:55350604-55351212	C1_CDT1	2.17463	early
chr1:55461093-55463656	C1_CDT1	4.65993	early
chr1:55467377-55467762	C1_CDT1	2.17463	early
chr1:55490798-55492680	C1_CDT1	9.63053	early
chr1:55705878-55706530	C1_CDT1	1.24265	early
chr1:55742494-55742935	C1_CDT1	0.310662	early
chr1:55846063-55847019	C1_CDT1	2.79596	mid-early
chr1:55893447-55894235	C1_CDT1	0.931986	mid-early
chr1:56098499-56099103	C1_CDT1	0.310662	mid-late
chr1:56897649-56899310	C1_CDT1	5.59192	mid-late
chr1:57304920-57305679	C1_CDT1	1.86397	late
chr1:58513864-58514444	C1_CDT1	2.79596	late
chr1:58873144-58873454	C1_CDT1	0.621324	mid-late
chr1:59086912-59087274	C1_CDT1	0.931986	early
chr1:59186519-59187228	C1_CDT1	5.28126	mid-early
chr1:59384675-59386001	C1_CDT1	3.10662	mid-early
chr1:59429658-59430311	C1_CDT1	0.310662	mid-early
chr1:59484201-59484899	C1_CDT1	1.24265	mid-late
chr1:59573187-59573658	C1_CDT1	0	mid-early
chr1:59593404-59593837	C1_CDT1	1.55331	mid-early
chr1:59900997-59902331	C1_CDT1	6.5239	mid-late
chr1:59915190-59915530	C1_CDT1	0	mid-late
chr1:60436620-60437088	C1_CDT1	0.621324	mid-late
chr1:62134073-62134378	C1_CDT1	1.55331	mid-early
chr1:62512894-62513365	C1_CDT1	0	mid-early
chr1:62725801-62727614	C1_CDT1	7.45589	mid-early
chr1:62736966-62737537	C1_CDT1	0.931986	mid-early
chr1:62818494-62819506	C1_CDT1	1.55331	early
chr1:63122328-63122864	C1_CDT1	1.55331	early
chr1:63370741-63371241	C1_CDT1	1.24265	early
chr1:63463799-63464271	C1_CDT1	0.931986	early
chr1:64068285-64068966	C1_CDT1	0.621324	mid-early
chr1:64170093-64170382	C1_CDT1	0.310662	mid-early
chr1:64194262-64194955	C1_CDT1	0.310662	early
chr1:64281991-64282501	C1_CDT1	0.931986	early
chr1:64376015-64376499	C1_CDT1	0.621324	mid-early
chr1:64817255-64818848	C1_CDT1	9.0092	mid-early
chr1:64819464-64820546	C1_CDT1	7.76655	mid-early
chr1:64896261-64896544	C1_CDT1	0.310662	mid-early
chr1:65165111-65165717	C1_CDT1	0.621324	early
chr1:65422252-65423652	C1_CDT1	3.72795	veryearly
chr1:65553128-65553519	C1_CDT1	1.24265	early
chr1:65848986-65849384	C1_CDT1	0.931986	early
chr1:66492797-66493472	C1_CDT1	1.55331	veryearly
chr1:66713649-66713978	C1_CDT1	0.621324	veryearly
chr1:66744336-66744839	C1_CDT1	1.55331	veryearly
chr1:66882695-66883229	C1_CDT1	0.621324	veryearly
chr1:67807943-67809028	C1_CDT1	13.9798	mid-early
chr1:67930164-67930805	C1_CDT1	1.86397	mid-early
chr1:68160483-68161634	C1_CDT1	11.1838	early
chr1:68320253-68320700	C1_CDT1	1.86397	early
chr1:68639690-68640531	C1_CDT1	2.17463	early
chr1:69329888-69330515	C1_CDT1	2.4853	mid-late
chr1:70835599-70837256	C1_CDT1	13.3585	mid-early
chr1:71194430-71195172	C1_CDT1	4.03861	mid-late
chr1:72006455-72006876	C1_CDT1	1.86397	verylate
chr1:72946730-72946950	C1_CDT1	0.310662	verylate
chr1:73457254-73458389	C1_CDT1	6.5239	verylate
chr1:75176604-75177152	C1_CDT1	2.17463	verylate
chr1:76646089-76646789	C1_CDT1	1.86397	mid-late
chr1:77058090-77058438	C1_CDT1	0.931986	mid-late
chr1:77230464-77231105	C1_CDT1	2.17463	mid-late
chr1:77364326-77365252	C1_CDT1	3.10662	mid-late
chr1:77864801-77865347	C1_CDT1	1.86397	early
chr1:78766738-78767278	C1_CDT1	0.310662	veryearly
chr1:80608569-80609214	C1_CDT1	4.03861	late
chr1:83421294-83422452	C1_CDT1	9.63053	late
chr1:84450809-84451210	C1_CDT1	0	veryearly
chr1:84723683-84724030	C1_CDT1	2.17463	veryearly
chr1:85048926-85049278	C1_CDT1	0.621324	veryearly
chr1:85545107-85545559	C1_CDT1	1.86397	veryearly
chr1:85882890-85883246	C1_CDT1	1.55331	early
chr1:87608775-87609433	C1_CDT1	1.24265	mid-late
chr1:88973191-88973725	C1_CDT1	0.931986	mid-early
chr1:90529537-90529804	C1_CDT1	0.621324	early
chr1:90968511-90969618	C1_CDT1	3.10662	mid-late
chr1:92135075-92136031	C1_CDT1	2.17463	mid-early
chr1:92300474-92300797	C1_CDT1	0.310662	mid-early
chr1:92491311-92492502	C1_CDT1	1.86397	early
chr1:92657700-92658549	C1_CDT1	3.41728	early
chr1:93467865-93468748	C1_CDT1	4.34927	veryearly
chr1:94072540-94073503	C1_CDT1	2.79596	early
chr1:94083337-94083769	C1_CDT1	0.310662	veryearly
chr1:94131028-94131782	C1_CDT1	5.59192	veryearly
chr1:94175998-94177004	C1_CDT1	1.24265	veryearly
chr1:94204052-94204768	C1_CDT1	2.17463	veryearly
chr1:94229318-94230414	C1_CDT1	4.65993	veryearly
chr1:94283083-94283707	C1_CDT1	3.41728	veryearly
chr1:94295416-94295724	C1_CDT1	0.310662	veryearly
chr1:94330715-94331063	C1_CDT1	0.310662	veryearly
chr1:94430249-94430884	C1_CDT1	1.55331	veryearly
chr1:94430953-94431478	C1_CDT1	1.55331	veryearly
chr1:94443714-94444941	C1_CDT1	3.10662	veryearly
chr1:94479760-94480633	C1_CDT1	1.86397	veryearly
chr1:94526790-94528074	C1_CDT1	4.97059	veryearly
chr1:94544621-94545063	C1_CDT1	1.86397	veryearly
chr1:94578481-94578839	C1_CDT1	0.621324	veryearly
chr1:94729997-94730716	C1_CDT1	2.79596	veryearly
chr1:95034022-95037040	C1_CDT1	9.31986	veryearly
chr1:95042580-95042971	C1_CDT1	0	veryearly
chr1:95099564-95099947	C1_CDT1	0.621324	veryearly
chr1:95189109-95189930	C1_CDT1	1.24265	veryearly
chr1:95463554-95463984	C1_CDT1	0.310662	early
chr1:95784897-95785432	C1_CDT1	2.79596	mid-early
chr1:97453324-97454371	C1_CDT1	3.10662	mid-late
chr1:101702440-101703148	C1_CDT1	2.4853	mid-late
chr1:106494159-106494936	C1_CDT1	2.4853	late
chr1:108595460-108596402	C1_CDT1	2.4853	late
chr1:109249235-109249459	C1_CDT1	0.310662	early
chr1:109429914-109430318	C1_CDT1	0.621324	early
chr1:109713050-109713636	C1_CDT1	2.79596	veryearly
chr1:109756225-109757673	C1_CDT1	3.10662	early
chr1:109839129-109840703	C1_CDT1	1.86397	veryearly
chr1:109844519-109845383	C1_CDT1	5.59192	veryearly
chr1:109881385-109881886	C1_CDT1	0	veryearly
chr1:109995997-109996221	C1_CDT1	0	veryearly
chr1:110003943-110004579	C1_CDT1	0	veryearly
chr1:110046786-110047510	C1_CDT1	0	early
chr1:110152424-110153206	C1_CDT1	2.4853	early
chr1:110159372-110160455	C1_CDT1	3.72795	early
chr1:110246546-110247589	C1_CDT1	4.97059	veryearly
chr1:110275834-110276826	C1_CDT1	1.55331	veryearly
chr1:110295168-110296451	C1_CDT1	1.24265	veryearly
chr1:110337975-110338502	C1_CDT1	0.931986	veryearly
chr1:110401146-110401513	C1_CDT1	0.310662	veryearly
chr1:110437133-110439127	C1_CDT1	3.41728	veryearly
chr1:110439524-110440244	C1_CDT1	2.4853	veryearly
chr1:110447267-110447653	C1_CDT1	0.621324	veryearly
chr1:110447819-110448943	C1_CDT1	1.86397	veryearly
chr1:110452672-110455772	C1_CDT1	6.5239	early
chr1:110523057-110524782	C1_CDT1	6.83457	early
chr1:110585513-110586377	C1_CDT1	0.931986	veryearly
chr1:110678043-110679281	C1_CDT1	2.79596	early
chr1:110705725-110706703	C1_CDT1	1.86397	early
chr1:110709028-110710029	C1_CDT1	0	early
chr1:110714253-110715169	C1_CDT1	0.621324	early
chr1:110740450-110742234	C1_CDT1	0.621324	early
chr1:110765163-110767068	C1_CDT1	2.4853	early
chr1:110767198-110767688	C1_CDT1	0.621324	early
chr1:110809484-110810233	C1_CDT1	0.931986	early
chr1:110937504-110938705	C1_CDT1	1.86397	veryearly
chr1:110986187-110986853	C1_CDT1	0.931986	early
chr1:111033444-111034415	C1_CDT1	2.4853	early
chr1:111077050-111078475	C1_CDT1	2.4853	early
chr1:111104009-111105228	C1_CDT1	1.55331	early
chr1:111148080-111151806	C1_CDT1	7.14523	early
chr1:111160112-111161507	C1_CDT1	3.72795	early
chr1:111719752-111720106	C1_CDT1	0.310662	mid-early
chr1:111770607-111771323	C1_CDT1	0.931986	mid-early
chr1:112061490-112061889	C1_CDT1	0.621324	early
chr1:112391129-112392567	C1_CDT1	4.34927	mid-early
chr1:112436360-112437012	C1_CDT1	0.621324	mid-late
chr1:112442065-112442994	C1_CDT1	0	mid-late
chr1:112461946-112462450	C1_CDT1	1.55331	mid-late
chr1:112532525-112533861	C1_CDT1	2.79596	mid-late
chr1:112537740-112538507	C1_CDT1	3.41728	mid-late
chr1:112544215-112545004	C1_CDT1	1.86397	mid-late
chr1:112692915-112693426	C1_CDT1	1.55331	mid-early
chr1:112781848-112782574	C1_CDT1	3.10662	veryearly
chr1:112852016-112852347	C1_CDT1	0	early
chr1:112884175-112884937	C1_CDT1	1.86397	early
chr1:113055713-113056938	C1_CDT1	3.41728	mid-early
chr1:113062791-113063513	C1_CDT1	1.86397	early
chr1:113284079-113285048	C1_CDT1	2.4853	mid-early
chr1:113285231-113287261	C1_CDT1	0.931986	mid-early
chr1:113360454-113360853	C1_CDT1	0	early
chr1:113698798-113699324	C1_CDT1	2.17463	mid-early
chr1:113808624-113809311	C1_CDT1	2.79596	early
chr1:113992729-113993583	C1_CDT1	10.2518	early
chr1:114544364-114545071	C1_CDT1	0.310662	veryearly
chr1:114556794-114557289	C1_CDT1	1.55331	early
chr1:114623173-114624469	C1_CDT1	6.83457	mid-early
chr1:114674840-114675999	C1_CDT1	3.10662	mid-early
chr1:114716008-114717369	C1_CDT1	4.03861	mid-early
chr1:115321323-115321746	C1_CDT1	0.310662	mid-early
chr1:115845180-115846605	C1_CDT1	15.8438	mid-early
chr1:116015740-116018579	C1_CDT1	9.94119	mid-late
chr1:116020829-116021625	C1_CDT1	4.65993	mid-late
chr1:116190146-116190852	C1_CDT1	4.65993	mid-early
chr1:116197493-116198171	C1_CDT1	0.621324	mid-early
chr1:116430241-116430458	C1_CDT1	0	mid-early
chr1:116705494-116706327	C1_CDT1	3.72795	mid-early
chr1:116708610-116709062	C1_CDT1	0	mid-early
chr1:116789073-116789707	C1_CDT1	1.55331	early
chr1:116937556-116938019	C1_CDT1	0	mid-early
chr1:116974522-116975286	C1_CDT1	2.4853	early
chr1:117012362-117013090	C1_CDT1	2.4853	early
chr1:117116462-117116873	C1_CDT1	1.24265	early
chr1:117142061-117143668	C1_CDT1	4.97059	early
chr1:117282533-117283873	C1_CDT1	5.90258	mid-early
chr1:117404985-117405461	C1_CDT1	1.24265	mid-early
chr1:117406183-117408457	C1_CDT1	9.31986	mid-early
chr1:118626376-118626847	C1_CDT1	1.24265	mid-late
chr1:119557313-119557802	C1_CDT1	1.55331	late
chr1:119969464-119969799	C1_CDT1	0.310662	mid-late
chr1:119989820-119990136	C1_CDT1	0.310662	mid-late
chr1:119991696-119993390	C1_CDT1	4.03861	mid-late
chr1:120111265-120112129	C1_CDT1	3.10662	mid-early
chr1:120577860-120578964	C1_CDT1	6.5239	early
chr1:142564806-142565193	C1_CDT1	1.24265	mid-late
chr1:142587608-142588132	C1_CDT1	0.621324	mid-late
chr1:142671718-142674361	C1_CDT1	21.125	late
chr1:142676028-142677690	C1_CDT1	6.83457	late
chr1:142685625-142686562	C1_CDT1	4.97059	late
chr1:142784998-142786042	C1_CDT1	6.21324	late
chr1:142799114-142799832	C1_CDT1	1.55331	late
chr1:142916694-142917703	C1_CDT1	3.72795	late
chr1:143162706-143163882	C1_CDT1	3.72795	late
chr1:143168110-143170846	C1_CDT1	16.4651	late
chr1:143175896-143176605	C1_CDT1	4.34927	late
chr1:143259903-143261064	C1_CDT1	2.17463	late
chr1:143278436-143281409	C1_CDT1	41.3181	late
chr1:143282442-143282895	C1_CDT1	1.24265	late
chr1:143414137-143415462	C1_CDT1	9.63053	late
chr1:143422088-143423886	C1_CDT1	3.10662	late
chr1:143912248-143916361	C1_CDT1	4.34927	mid-late
chr1:143916715-143917162	C1_CDT1	0.621324	mid-late
chr1:143963073-143963630	C1_CDT1	4.34927	mid-late
chr1:144022869-144023243	C1_CDT1	0.621324	mid-early
chr1:144886794-144887055	C1_CDT1	1.86397	early
chr1:145038771-145040538	C1_CDT1	5.28126	early
chr1:145049700-145050163	C1_CDT1	1.55331	early
chr1:145074923-145076440	C1_CDT1	14.2905	early
chr1:145640943-145641535	C1_CDT1	3.41728	early
chr1:145679679-145680163	C1_CDT1	0.310662	veryearly
chr1:145951304-145952712	C1_CDT1	3.10662	early
chr1:145956260-145956493	C1_CDT1	0.621324	early
chr1:146005041-146005528	C1_CDT1	0.310662	early
chr1:146031431-146031870	C1_CDT1	0.621324	early
chr1:146548698-146552684	C1_CDT1	2.79596	mid-early
chr1:147104562-147104855	C1_CDT1	1.24265	mid-early
chr1:147232016-147232708	C1_CDT1	0.931986	mid-early
chr1:147374099-147375090	C1_CDT1	2.79596	early
chr1:147492894-147494414	C1_CDT1	1.55331	early
chr1:147497820-147498266	C1_CDT1	0.621324	early
chr1:147546868-147547306	C1_CDT1	0.310662	early
chr1:148247013-148248170	C1_CDT1	0.931986	early
chr1:148901468-148903593	C1_CDT1	4.97059	late
chr1:148927289-148931462	C1_CDT1	14.2905	late
chr1:149129458-149130062	C1_CDT1	0.621324	late
chr1:149174357-149175321	C1_CDT1	0.931986	verylate
chr1:149664625-149665737	C1_CDT1	2.4853	mid-early
chr1:149761757-149762396	C1_CDT1	6.5239	mid-early
chr1:149807286-149807665	C1_CDT1	1.24265	mid-early
chr1:149877446-149878268	C1_CDT1	1.24265	early
chr1:149879465-149881848	C1_CDT1	13.6691	early
chr1:149884371-149886136	C1_CDT1	3.10662	early
chr1:150449235-150450170	C1_CDT1	2.79596	veryearly
chr1:150465704-150466111	C1_CDT1	0.621324	veryearly
chr1:150470711-150471442	C1_CDT1	3.72795	veryearly
chr1:150475520-150476098	C1_CDT1	4.03861	veryearly
chr1:150486576-150488897	C1_CDT1	3.72795	veryearly
chr1:150491898-150492687	C1_CDT1	2.4853	veryearly
chr1:150533147-150535515	C1_CDT1	2.79596	early
chr1:150541804-150542626	C1_CDT1	1.24265	early
chr1:150558265-150558925	C1_CDT1	1.24265	early
chr1:150707956-150708591	C1_CDT1	0.310662	veryearly
chr1:150869571-150869983	C1_CDT1	0	veryearly
chr1:150903500-150904079	C1_CDT1	0	veryearly
chr1:150938548-150941631	C1_CDT1	8.69854	veryearly
chr1:151090272-151090760	C1_CDT1	0.621324	early
chr1:151129078-151130112	C1_CDT1	2.79596	early
chr1:151257999-151258548	C1_CDT1	0.310662	early
chr1:151258797-151259646	C1_CDT1	0.310662	early
chr1:151270508-151271251	C1_CDT1	3.10662	veryearly
chr1:151315331-151315929	C1_CDT1	0.621324	veryearly
chr1:151319172-151320715	C1_CDT1	2.4853	veryearly
chr1:151434423-151435565	C1_CDT1	3.41728	early
chr1:151454844-151455723	C1_CDT1	0.931986	veryearly
chr1:151584270-151586377	C1_CDT1	5.28126	early
chr1:151802518-151804457	C1_CDT1	7.14523	veryearly
chr1:151913703-151913959	C1_CDT1	1.55331	veryearly
chr1:152014443-152015680	C1_CDT1	5.59192	early
chr1:152128935-152129373	C1_CDT1	0.931986	veryearly
chr1:152185899-152190077	C1_CDT1	8.69854	veryearly
chr1:152190138-152191482	C1_CDT1	2.79596	veryearly
chr1:152283359-152285230	C1_CDT1	2.17463	mid-early
chr1:152451065-152452340	C1_CDT1	1.86397	mid-early
chr1:152972076-152973088	C1_CDT1	1.86397	mid-early
chr1:153352574-153353018	C1_CDT1	0.621324	veryearly
chr1:153360205-153361064	C1_CDT1	0	veryearly
chr1:153366474-153368266	C1_CDT1	1.55331	veryearly
chr1:153404981-153406169	C1_CDT1	2.4853	veryearly
chr1:153444774-153445806	C1_CDT1	3.10662	early
chr1:153445909-153447097	C1_CDT1	2.17463	early
chr1:153475120-153476674	C1_CDT1	1.24265	veryearly
chr1:153478848-153480457	C1_CDT1	4.03861	early
chr1:153515465-153516364	C1_CDT1	4.34927	early
chr1:153517154-153518794	C1_CDT1	3.41728	early
chr1:153569216-153569818	C1_CDT1	0	mid-early
chr1:153579627-153582532	C1_CDT1	4.34927	mid-early
chr1:153584290-153585741	C1_CDT1	4.34927	mid-early
chr1:153598077-153602805	C1_CDT1	15.8438	mid-early
chr1:153603940-153604674	C1_CDT1	3.10662	mid-early
chr1:153617414-153617926	C1_CDT1	0.931986	mid-early
chr1:153621229-153622111	C1_CDT1	3.10662	mid-early
chr1:153630994-153632010	C1_CDT1	1.55331	mid-early
chr1:153657912-153661962	C1_CDT1	6.83457	mid-early
chr1:153748774-153751263	C1_CDT1	5.90258	veryearly
chr1:153771831-153776500	C1_CDT1	9.94119	veryearly
chr1:153785572-153785908	C1_CDT1	0	veryearly
chr1:153903853-153905722	C1_CDT1	2.17463	veryearly
chr1:153908247-153909616	C1_CDT1	1.86397	early
chr1:153957851-153959023	C1_CDT1	7.45589	mid-early
chr1:154019257-154019658	C1_CDT1	0.621324	early
chr1:154182755-154183357	C1_CDT1	1.24265	early
chr1:154229312-154230088	C1_CDT1	2.17463	early
chr1:154240990-154242232	C1_CDT1	5.28126	early
chr1:154281143-154281968	C1_CDT1	1.86397	mid-early
chr1:154284821-154286039	C1_CDT1	9.63053	early
chr1:154297168-154299873	C1_CDT1	4.03861	early
chr1:154324250-154327074	C1_CDT1	6.21324	early
chr1:154356513-154357744	C1_CDT1	0.621324	early
chr1:154414474-154415215	C1_CDT1	3.72795	early
chr1:154415564-154416780	C1_CDT1	3.72795	early
chr1:154423493-154425315	C1_CDT1	3.41728	early
chr1:154486899-154488280	C1_CDT1	2.4853	early
chr1:154512556-154514344	C1_CDT1	9.63053	early
chr1:154541781-154542462	C1_CDT1	1.55331	early
chr1:154543544-154545319	C1_CDT1	3.41728	early
chr1:154546873-154547662	C1_CDT1	0.621324	early
chr1:154560074-154560882	C1_CDT1	1.55331	early
chr1:154693185-154694137	C1_CDT1	1.55331	veryearly
chr1:154776056-154776819	C1_CDT1	1.86397	veryearly
chr1:154790438-154791227	C1_CDT1	1.24265	early
chr1:154812782-154814063	C1_CDT1	1.55331	veryearly
chr1:154814277-154815321	C1_CDT1	0.931986	veryearly
chr1:154822262-154824644	C1_CDT1	5.90258	veryearly
chr1:154834760-154835804	C1_CDT1	4.03861	veryearly
chr1:154845579-154846259	C1_CDT1	0.310662	veryearly
chr1:154846458-154847004	C1_CDT1	1.86397	veryearly
chr1:154924273-154925967	C1_CDT1	3.10662	veryearly
chr1:154939841-154944143	C1_CDT1	14.9118	early
chr1:154975171-154978665	C1_CDT1	4.97059	early
chr1:154987058-154989366	C1_CDT1	4.65993	early
chr1:155010930-155011316	C1_CDT1	1.55331	early
chr1:155032371-155037000	C1_CDT1	7.14523	early
chr1:155040833-155041602	C1_CDT1	0.931986	early
chr1:155041954-155044850	C1_CDT1	0.931986	early
chr1:155064953-155066199	C1_CDT1	2.79596	early
chr1:155077862-155078623	C1_CDT1	1.86397	early
chr1:155082902-155083780	C1_CDT1	2.4853	early
chr1:155088633-155090416	C1_CDT1	5.28126	early
chr1:155098417-155100713	C1_CDT1	3.41728	early
chr1:155110186-155110538	C1_CDT1	1.24265	early
chr1:155153817-155158670	C1_CDT1	27.6489	early
chr1:155162454-155165458	C1_CDT1	3.72795	early
chr1:155169858-155171466	C1_CDT1	6.5239	early
chr1:155171621-155175480	C1_CDT1	7.45589	early
chr1:155196295-155196969	C1_CDT1	4.97059	early
chr1:155203826-155206354	C1_CDT1	2.4853	early
chr1:155236380-155239481	C1_CDT1	3.41728	mid-early
chr1:155275863-155277056	C1_CDT1	4.65993	early
chr1:155279374-155280486	C1_CDT1	1.24265	early
chr1:155629638-155630645	C1_CDT1	0.310662	early
chr1:155656942-155659158	C1_CDT1	3.72795	early
chr1:155837481-155838797	C1_CDT1	3.72795	veryearly
chr1:155944166-155946872	C1_CDT1	12.4265	early
chr1:155961387-155963594	C1_CDT1	3.10662	early
chr1:155970269-155971557	C1_CDT1	2.4853	early
chr1:156066429-156067916	C1_CDT1	1.24265	early
chr1:156071928-156077508	C1_CDT1	9.31986	early
chr1:156083062-156086819	C1_CDT1	8.38788	early
chr1:156086869-156087472	C1_CDT1	0.310662	early
chr1:156089687-156091600	C1_CDT1	3.41728	early
chr1:156098287-156099431	C1_CDT1	1.55331	early
chr1:156113316-156114048	C1_CDT1	1.55331	early
chr1:156125392-156126748	C1_CDT1	2.4853	early
chr1:156142948-156143764	C1_CDT1	4.65993	early
chr1:156163404-156164366	C1_CDT1	0.621324	early
chr1:156180307-156180940	C1_CDT1	1.86397	mid-early
chr1:156181094-156181859	C1_CDT1	0.931986	mid-early
chr1:156200718-156202437	C1_CDT1	2.79596	mid-early
chr1:156210203-156214310	C1_CDT1	7.45589	mid-early
chr1:156246922-156248143	C1_CDT1	5.28126	veryearly
chr1:156262770-156263655	C1_CDT1	0.931986	early
chr1:156263681-156265563	C1_CDT1	5.90258	early
chr1:156313036-156313784	C1_CDT1	3.72795	veryearly
chr1:156329628-156330284	C1_CDT1	3.10662	veryearly
chr1:156363665-156365398	C1_CDT1	1.24265	veryearly
chr1:156367894-156371629	C1_CDT1	8.69854	veryearly
chr1:156387032-156388469	C1_CDT1	11.1838	veryearly
chr1:156430486-156430862	C1_CDT1	0.931986	veryearly
chr1:156461812-156464946	C1_CDT1	5.59192	veryearly
chr1:156499447-156500979	C1_CDT1	1.24265	veryearly
chr1:156524708-156525363	C1_CDT1	0.621324	early
chr1:156536088-156537216	C1_CDT1	2.4853	early
chr1:156564678-156566132	C1_CDT1	7.76655	early
chr1:156571995-156572749	C1_CDT1	0.931986	early
chr1:156592929-156595933	C1_CDT1	9.0092	veryearly
chr1:156621468-156623757	C1_CDT1	9.63053	veryearly
chr1:156624316-156624944	C1_CDT1	1.55331	veryearly
chr1:156625046-156630389	C1_CDT1	16.4651	veryearly
chr1:156642472-156647529	C1_CDT1	8.69854	veryearly
chr1:156654499-156655530	C1_CDT1	1.55331	veryearly
chr1:156655701-156656406	C1_CDT1	0.931986	veryearly
chr1:156659667-156663694	C1_CDT1	9.63053	veryearly
chr1:156670338-156671336	C1_CDT1	1.55331	veryearly
chr1:156695390-156697316	C1_CDT1	4.03861	early
chr1:156701598-156702681	C1_CDT1	3.72795	veryearly
chr1:156718105-156718975	C1_CDT1	1.55331	veryearly
chr1:156719089-156719410	C1_CDT1	0	veryearly
chr1:156752649-156753146	C1_CDT1	0.621324	veryearly
chr1:156785337-156786819	C1_CDT1	2.79596	veryearly
chr1:156791186-156792038	C1_CDT1	2.4853	veryearly
chr1:156803806-156805225	C1_CDT1	4.03861	veryearly
chr1:156813992-156816339	C1_CDT1	4.65993	veryearly
chr1:156832659-156833810	C1_CDT1	7.45589	veryearly
chr1:156833885-156835313	C1_CDT1	2.17463	veryearly
chr1:156851516-156854303	C1_CDT1	10.5625	veryearly
chr1:156857208-156859080	C1_CDT1	5.28126	veryearly
chr1:156870414-156876630	C1_CDT1	22.3677	veryearly
chr1:156876882-156879293	C1_CDT1	4.97059	veryearly
chr1:156881750-156885644	C1_CDT1	4.65993	veryearly
chr1:156891530-156892517	C1_CDT1	4.03861	veryearly
chr1:156893209-156895549	C1_CDT1	4.03861	veryearly
chr1:156900042-156901087	C1_CDT1	2.17463	veryearly
chr1:156910254-156912003	C1_CDT1	3.10662	veryearly
chr1:157188328-157189587	C1_CDT1	1.86397	early
chr1:157233504-157234055	C1_CDT1	1.24265	early
chr1:157244143-157249414	C1_CDT1	30.4449	early
chr1:157256927-157258042	C1_CDT1	2.4853	veryearly
chr1:157350904-157351344	C1_CDT1	0.931986	early
chr1:157379809-157380503	C1_CDT1	0.931986	mid-early
chr1:157384375-157385152	C1_CDT1	1.55331	mid-early
chr1:157434979-157435295	C1_CDT1	0.310662	mid-late
chr1:157739857-157740281	C1_CDT1	0.931986	mid-late
chr1:157866704-157867170	C1_CDT1	0.621324	mid-late
chr1:158040246-158041483	C1_CDT1	4.34927	mid-early
chr1:158058347-158060332	C1_CDT1	12.7371	mid-early
chr1:158066168-158066608	C1_CDT1	2.17463	mid-early
chr1:158226895-158227572	C1_CDT1	2.79596	mid-late
chr1:159173425-159175457	C1_CDT1	7.45589	late
chr1:159758158-159758751	C1_CDT1	0.310662	mid-early
chr1:159854066-159854510	C1_CDT1	0.621324	early
chr1:159879742-159880667	C1_CDT1	7.45589	veryearly
chr1:159883329-159884921	C1_CDT1	7.14523	veryearly
chr1:159897822-159902986	C1_CDT1	11.1838	veryearly
chr1:159949645-159950845	C1_CDT1	0.621324	veryearly
chr1:160091637-160092048	C1_CDT1	0.931986	veryearly
chr1:160104738-160107513	C1_CDT1	6.21324	veryearly
chr1:160113456-160114057	C1_CDT1	1.24265	veryearly
chr1:160121269-160122904	C1_CDT1	7.45589	early
chr1:160162556-160166006	C1_CDT1	106.868	early
chr1:160298127-160298454	C1_CDT1	0.310662	veryearly
chr1:160333903-160334455	C1_CDT1	1.86397	early
chr1:160383068-160386746	C1_CDT1	6.21324	early
chr1:160516235-160516530	C1_CDT1	0	veryearly
chr1:160647054-160648480	C1_CDT1	2.79596	mid-early
chr1:160703425-160703782	C1_CDT1	0.310662	early
chr1:161017558-161019410	C1_CDT1	6.83457	early
chr1:161020991-161023177	C1_CDT1	5.59192	early
chr1:161056310-161056935	C1_CDT1	0.931986	early
chr1:161058622-161059930	C1_CDT1	2.79596	veryearly
chr1:161086730-161088192	C1_CDT1	0.931986	veryearly
chr1:161135492-161138905	C1_CDT1	4.65993	mid-early
chr1:161165223-161165826	C1_CDT1	2.4853	early
chr1:161166214-161172030	C1_CDT1	16.7758	early
chr1:161181796-161183254	C1_CDT1	2.17463	early
chr1:161274800-161277175	C1_CDT1	4.03861	early
chr1:161342166-161342822	C1_CDT1	0.931986	early
chr1:161362309-161362856	C1_CDT1	3.41728	early
chr1:161370484-161371073	C1_CDT1	3.10662	early
chr1:161407591-161407838	C1_CDT1	0.931986	mid-early
chr1:161409374-161415490	C1_CDT1	71.4523	mid-early
chr1:161423113-161428428	C1_CDT1	80.1508	mid-early
chr1:161430520-161437024	C1_CDT1	91.6453	mid-early
chr1:161558075-161560085	C1_CDT1	5.90258	veryearly
chr1:162194844-162195164	C1_CDT1	0.621324	veryearly
chr1:162646817-162647163	C1_CDT1	0	veryearly
chr1:163018301-163019240	C1_CDT1	0.931986	mid-early
chr1:163102619-163103170	C1_CDT1	2.79596	mid-early
chr1:164640605-164641147	C1_CDT1	2.79596	late
chr1:165529756-165530629	C1_CDT1	2.79596	early
chr1:166064490-166065254	C1_CDT1	4.03861	mid-early
chr1:167054187-167054783	C1_CDT1	1.55331	mid-early
chr1:167283779-167284351	C1_CDT1	2.79596	mid-early
chr1:167421081-167422122	C1_CDT1	2.17463	early
chr1:167453569-167455344	C1_CDT1	4.97059	early
chr1:167486802-167487954	C1_CDT1	2.17463	early
chr1:168091584-168092097	C1_CDT1	1.24265	early
chr1:168283202-168283453	C1_CDT1	1.24265	early
chr1:168578216-168579613	C1_CDT1	9.0092	mid-early
chr1:168817515-168817924	C1_CDT1	0.621324	mid-early
chr1:169071678-169073278	C1_CDT1	3.72795	mid-early
chr1:169598851-169599351	C1_CDT1	1.55331	mid-early
chr1:171175547-171176562	C1_CDT1	2.17463	mid-early
chr1:171307099-171307909	C1_CDT1	4.97059	mid-early
chr1:171400548-171400922	C1_CDT1	0.621324	mid-late
chr1:171820066-171820383	C1_CDT1	0.621324	veryearly
chr1:171869412-171869676	C1_CDT1	0.310662	veryearly
chr1:171995472-171995890	C1_CDT1	0.931986	veryearly
chr1:173093723-173094378	C1_CDT1	2.79596	early
chr1:173445677-173447402	C1_CDT1	1.55331	veryearly
chr1:175064445-175065659	C1_CDT1	0.621324	mid-late
chr1:175112573-175113601	C1_CDT1	3.41728	late
chr1:175148069-175148569	C1_CDT1	0.931986	mid-late
chr1:175348599-175349166	C1_CDT1	0.621324	late
chr1:175471259-175472042	C1_CDT1	0.621324	mid-late
chr1:175547226-175548148	C1_CDT1	4.03861	mid-late
chr1:175559718-175560283	C1_CDT1	0.621324	mid-late
chr1:175667121-175668300	C1_CDT1	4.34927	mid-late
chr1:175669685-175670808	C1_CDT1	3.41728	mid-late
chr1:175868822-175869055	C1_CDT1	0.931986	late
chr1:177430884-177431215	C1_CDT1	0.310662	late
chr1:177661651-177662333	C1_CDT1	0.621324	mid-late
chr1:177789516-177790097	C1_CDT1	2.79596	mid-late
chr1:178019176-178019684	C1_CDT1	0.310662	early
chr1:178461948-178462991	C1_CDT1	1.86397	early
chr1:178463545-178464302	C1_CDT1	0.310662	early
chr1:178482841-178483334	C1_CDT1	0.931986	early
chr1:179047972-179048304	C1_CDT1	0.310662	mid-early
chr1:179185877-179186154	C1_CDT1	0.310662	mid-early
chr1:179785370-179786019	C1_CDT1	0.621324	early
chr1:180033223-180033530	C1_CDT1	0.310662	veryearly
chr1:180093287-180095343	C1_CDT1	7.14523	early
chr1:180100759-180101617	C1_CDT1	3.41728	early
chr1:180126222-180126603	C1_CDT1	0.310662	veryearly
chr1:180151065-180152468	C1_CDT1	1.24265	early
chr1:180152823-180153699	C1_CDT1	1.24265	early
chr1:180155880-180156723	C1_CDT1	0.931986	early
chr1:180160250-180162187	C1_CDT1	4.97059	early
chr1:180212709-180213239	C1_CDT1	0.621324	early
chr1:180885122-180888409	C1_CDT1	2.79596	mid-early
chr1:180892339-180893295	C1_CDT1	1.86397	mid-early
chr1:180896752-180897793	C1_CDT1	1.86397	mid-early
chr1:181078701-181080672	C1_CDT1	2.17463	early
chr1:181121656-181122734	C1_CDT1	1.55331	early
chr1:181128228-181129641	C1_CDT1	2.4853	early
chr1:181129820-181130068	C1_CDT1	0	early
chr1:181134990-181135687	C1_CDT1	1.24265	early
chr1:181146493-181147012	C1_CDT1	0.621324	early
chr1:181149602-181150128	C1_CDT1	0.621324	early
chr1:181271883-181272109	C1_CDT1	0.621324	mid-early
chr1:181283657-181284236	C1_CDT1	2.4853	mid-early
chr1:181295545-181296270	C1_CDT1	0.621324	mid-early
chr1:181312066-181312847	C1_CDT1	2.79596	mid-early
chr1:181360722-181360989	C1_CDT1	0.310662	mid-late
chr1:181385439-181386960	C1_CDT1	2.4853	mid-early
chr1:181394144-181396934	C1_CDT1	23.2997	mid-early
chr1:181444343-181446049	C1_CDT1	7.14523	mid-early
chr1:181515075-181516835	C1_CDT1	2.79596	mid-early
chr1:181518771-181521074	C1_CDT1	9.63053	mid-late
chr1:181569064-181569861	C1_CDT1	2.4853	mid-late
chr1:181767362-181768239	C1_CDT1	1.24265	late
chr1:182168319-182168988	C1_CDT1	1.55331	mid-late
chr1:182640561-182642037	C1_CDT1	8.38788	early
chr1:182644168-182645024	C1_CDT1	4.65993	early
chr1:182789619-182790089	C1_CDT1	0.931986	early
chr1:182808111-182809448	C1_CDT1	2.4853	early
chr1:183002375-183002667	C1_CDT1	0.621324	early
chr1:183341126-183341702	C1_CDT1	2.17463	early
chr1:183531895-183532644	C1_CDT1	2.17463	early
chr1:183561944-183562771	C1_CDT1	3.72795	early
chr1:184404848-184405792	C1_CDT1	3.72795	mid-early
chr1:184428875-184429358	C1_CDT1	1.86397	mid-early
chr1:184488001-184488285	C1_CDT1	0.621324	mid-late
chr1:184503779-184504508	C1_CDT1	3.41728	mid-late
chr1:184604039-184604615	C1_CDT1	2.4853	mid-early
chr1:184787476-184787911	C1_CDT1	2.17463	mid-early
chr1:185389646-185390526	C1_CDT1	7.76655	mid-late
chr1:193417958-193418356	C1_CDT1	0	mid-early
chr1:197863527-197863971	C1_CDT1	0.621324	mid-early
chr1:199233230-199233583	C1_CDT1	0.310662	late
chr1:199658341-199658695	C1_CDT1	1.86397	mid-early
chr1:200624246-200624806	C1_CDT1	0.931986	veryearly
chr1:200877022-200878702	C1_CDT1	4.97059	early
chr1:200884404-200886161	C1_CDT1	1.24265	early
chr1:200916664-200917872	C1_CDT1	2.79596	early
chr1:200933959-200935658	C1_CDT1	3.41728	early
chr1:200939906-200945478	C1_CDT1	9.63053	early
chr1:200999863-201000512	C1_CDT1	0.310662	early
chr1:201065839-201067237	C1_CDT1	1.24265	early
chr1:201075296-201075977	C1_CDT1	1.86397	early
chr1:201079088-201080677	C1_CDT1	2.79596	early
chr1:201115390-201116575	C1_CDT1	0.931986	early
chr1:201116620-201117140	C1_CDT1	0.621324	early
chr1:201126738-201128061	C1_CDT1	2.4853	early
chr1:201171355-201171775	C1_CDT1	0.621324	veryearly
chr1:201175029-201176074	C1_CDT1	1.55331	veryearly
chr1:201176179-201183036	C1_CDT1	51.2592	veryearly
chr1:201184674-201186951	C1_CDT1	1.55331	veryearly
chr1:201243151-201243846	C1_CDT1	0.310662	veryearly
chr1:201244120-201245026	C1_CDT1	0.621324	veryearly
chr1:201252215-201254094	C1_CDT1	2.4853	veryearly
chr1:201281419-201282000	C1_CDT1	1.24265	early
chr1:201319822-201320846	C1_CDT1	6.5239	veryearly
chr1:201325471-201331750	C1_CDT1	12.1158	veryearly
chr1:201340810-201342856	C1_CDT1	2.79596	veryearly
chr1:201353141-201354154	C1_CDT1	1.55331	early
chr1:201365713-201369126	C1_CDT1	3.10662	veryearly
chr1:201370977-201372410	C1_CDT1	2.17463	veryearly
chr1:201381891-201382439	C1_CDT1	1.24265	early
chr1:201398480-201399639	C1_CDT1	1.55331	early
chr1:201423031-201424814	C1_CDT1	5.28126	early
chr1:201430436-201432458	C1_CDT1	4.03861	early
chr1:201449301-201453087	C1_CDT1	2.79596	early
chr1:201502897-201503384	C1_CDT1	0.310662	veryearly
chr1:201507372-201509708	C1_CDT1	3.41728	veryearly
chr1:201560401-201562477	C1_CDT1	3.72795	veryearly
chr1:201562549-201562843	C1_CDT1	1.55331	veryearly
chr1:201565742-201567214	C1_CDT1	3.41728	veryearly
chr1:201577459-201578921	C1_CDT1	0.621324	veryearly
chr1:201585364-201585977	C1_CDT1	0.931986	veryearly
chr1:201591117-201592955	C1_CDT1	5.59192	veryearly
chr1:201609676-201610076	C1_CDT1	0.310662	veryearly
chr1:201643716-201644638	C1_CDT1	0	veryearly
chr1:201708178-201710486	C1_CDT1	2.79596	veryearly
chr1:201710589-201711139	C1_CDT1	0.931986	veryearly
chr1:201756850-201758087	C1_CDT1	5.59192	veryearly
chr1:201795698-201796423	C1_CDT1	2.17463	veryearly
chr1:201798157-201798976	C1_CDT1	3.10662	veryearly
chr1:201837601-201838386	C1_CDT1	1.24265	veryearly
chr1:201868132-201869999	C1_CDT1	10.8732	veryearly
chr1:201872985-201873836	C1_CDT1	0.931986	veryearly
chr1:201877623-201878888	C1_CDT1	0.621324	veryearly
chr1:201883067-201885337	C1_CDT1	9.0092	veryearly
chr1:201912498-201912906	C1_CDT1	0.310662	veryearly
chr1:201968916-201969367	C1_CDT1	0.310662	veryearly
chr1:201981549-201984672	C1_CDT1	1.86397	veryearly
chr1:202013445-202016895	C1_CDT1	6.21324	veryearly
chr1:202023733-202027441	C1_CDT1	5.28126	veryearly
chr1:202027514-202027949	C1_CDT1	1.24265	veryearly
chr1:202038326-202038751	C1_CDT1	0.310662	veryearly
chr1:202053323-202055533	C1_CDT1	2.17463	early
chr1:202056836-202057602	C1_CDT1	5.59192	early
chr1:202065871-202066997	C1_CDT1	1.24265	early
chr1:202089728-202091008	C1_CDT1	4.03861	early
chr1:202091801-202093477	C1_CDT1	3.41728	early
chr1:202121429-202122037	C1_CDT1	0.310662	early
chr1:202125652-202126754	C1_CDT1	1.24265	early
chr1:202132098-202135385	C1_CDT1	4.34927	early
chr1:202153054-202159363	C1_CDT1	13.9798	veryearly
chr1:202172805-202175760	C1_CDT1	51.2592	early
chr1:202183920-202185139	C1_CDT1	2.79596	veryearly
chr1:202223492-202223840	C1_CDT1	0.621324	veryearly
chr1:202224099-202224716	C1_CDT1	0.931986	veryearly
chr1:202228614-202228999	C1_CDT1	2.79596	veryearly
chr1:202249170-202249598	C1_CDT1	0.621324	veryearly
chr1:202249712-202250191	C1_CDT1	1.55331	veryearly
chr1:202337065-202337563	C1_CDT1	0.621324	veryearly
chr1:202583816-202587019	C1_CDT1	7.45589	veryearly
chr1:202614887-202616474	C1_CDT1	5.59192	early
chr1:202653670-202654810	C1_CDT1	2.17463	veryearly
chr1:202866150-202866681	C1_CDT1	0.931986	early
chr1:202870348-202870801	C1_CDT1	0.310662	early
chr1:202883666-202883980	C1_CDT1	0.310662	early
chr1:203000205-203000849	C1_CDT1	3.10662	early
chr1:203069007-203069894	C1_CDT1	0.621324	veryearly
chr1:203089460-203090996	C1_CDT1	6.5239	veryearly
chr1:203095115-203100134	C1_CDT1	3.72795	veryearly
chr1:203134230-203139913	C1_CDT1	6.5239	veryearly
chr1:203143052-203145758	C1_CDT1	2.17463	veryearly
chr1:203151386-203153629	C1_CDT1	3.10662	veryearly
chr1:203170010-203171794	C1_CDT1	3.41728	veryearly
chr1:203194380-203195485	C1_CDT1	0.310662	veryearly
chr1:203260486-203260863	C1_CDT1	0	early
chr1:203350500-203351807	C1_CDT1	4.34927	early
chr1:203468207-203470183	C1_CDT1	26.0956	early
chr1:203482809-203485749	C1_CDT1	6.21324	early
chr1:203486648-203488116	C1_CDT1	2.17463	early
chr1:203546752-203548163	C1_CDT1	3.10662	early
chr1:203566272-203567805	C1_CDT1	7.45589	early
chr1:203600196-203600655	C1_CDT1	1.86397	early
chr1:203702066-203702410	C1_CDT1	3.10662	veryearly
chr1:203706776-203708201	C1_CDT1	4.65993	veryearly
chr1:203979609-203980018	C1_CDT1	2.17463	veryearly
chr1:203982107-203982806	C1_CDT1	3.72795	veryearly
chr1:204009901-204010769	C1_CDT1	4.97059	veryearly
chr1:204089268-204090373	C1_CDT1	2.79596	early
chr1:204090718-204091626	C1_CDT1	1.86397	early
chr1:204093511-204094483	C1_CDT1	1.86397	early
chr1:204119388-204122355	C1_CDT1	2.17463	mid-early
chr1:204124977-204126649	C1_CDT1	3.10662	mid-early
chr1:204126896-204127913	C1_CDT1	2.79596	mid-early
chr1:204128442-204130064	C1_CDT1	2.4853	early
chr1:204149902-204150536	C1_CDT1	2.79596	early
chr1:204163762-204165390	C1_CDT1	52.1912	early
chr1:204237643-204239941	C1_CDT1	9.94119	early
chr1:204335746-204336870	C1_CDT1	2.17463	veryearly
chr1:204379955-204381376	C1_CDT1	0.931986	veryearly
chr1:204453551-204454243	C1_CDT1	2.17463	veryearly
chr1:204547991-204549657	C1_CDT1	3.10662	early
chr1:204553919-204555761	C1_CDT1	5.59192	early
chr1:204595004-204595995	C1_CDT1	6.83457	early
chr1:204632233-204634520	C1_CDT1	5.28126	veryearly
chr1:204639301-204641298	C1_CDT1	5.28126	veryearly
chr1:204667118-204668461	C1_CDT1	1.55331	veryearly
chr1:204743700-204744268	C1_CDT1	0.310662	veryearly
chr1:204780890-204781330	C1_CDT1	0.310662	veryearly
chr1:204800072-204802023	C1_CDT1	5.90258	early
chr1:204904617-204906176	C1_CDT1	1.86397	veryearly
chr1:204913358-204914386	C1_CDT1	0.931986	veryearly
chr1:204951773-204953335	C1_CDT1	2.17463	early
chr1:204961305-204962175	C1_CDT1	1.24265	early
chr1:204975408-204976334	C1_CDT1	5.59192	early
chr1:205004326-205005286	C1_CDT1	1.86397	early
chr1:205007198-205008451	C1_CDT1	4.03861	early
chr1:205029992-205031890	C1_CDT1	1.55331	early
chr1:205033004-205034525	C1_CDT1	5.28126	early
chr1:205113152-205113654	C1_CDT1	0.621324	veryearly
chr1:205125325-205126031	C1_CDT1	0.931986	veryearly
chr1:205205737-205206032	C1_CDT1	0.621324	veryearly
chr1:205299634-205300915	C1_CDT1	7.14523	veryearly
chr1:205397430-205398099	C1_CDT1	4.03861	veryearly
chr1:205413248-205414702	C1_CDT1	3.41728	veryearly
chr1:205418228-205420939	C1_CDT1	7.14523	veryearly
chr1:205448777-205450506	C1_CDT1	3.10662	early
chr1:205452337-205454062	C1_CDT1	5.59192	early
chr1:205628136-205630223	C1_CDT1	3.10662	early
chr1:205644394-205645124	C1_CDT1	2.17463	veryearly
chr1:205650830-205651247	C1_CDT1	2.17463	veryearly
chr1:205786092-205786952	C1_CDT1	1.55331	veryearly
chr1:205806714-205807255	C1_CDT1	1.55331	veryearly
chr1:205813562-205814030	C1_CDT1	1.24265	veryearly
chr1:205889900-205891604	C1_CDT1	1.86397	veryearly
chr1:205920370-205921254	C1_CDT1	1.24265	veryearly
chr1:206101994-206102928	C1_CDT1	3.10662	early
chr1:206195058-206196676	C1_CDT1	4.65993	early
chr1:206242838-206243582	C1_CDT1	1.55331	veryearly
chr1:206273442-206273844	C1_CDT1	1.24265	veryearly
chr1:206307030-206307498	C1_CDT1	1.24265	early
chr1:206639591-206640973	C1_CDT1	5.90258	early
chr1:206672301-206672599	C1_CDT1	1.24265	mid-early
chr1:206699163-206700033	C1_CDT1	2.4853	mid-early
chr1:206707185-206707472	C1_CDT1	0	mid-early
chr1:206748137-206749094	C1_CDT1	1.86397	veryearly
chr1:206749201-206749844	C1_CDT1	0	veryearly
chr1:206844312-206845733	C1_CDT1	1.86397	veryearly
chr1:206889342-206890193	C1_CDT1	4.65993	veryearly
chr1:207072210-207072728	C1_CDT1	1.55331	early
chr1:207101927-207102406	C1_CDT1	0.931986	mid-early
chr1:207125512-207126382	C1_CDT1	0.621324	early
chr1:207139009-207139511	C1_CDT1	0.621324	early
chr1:207162802-207163042	C1_CDT1	0.310662	early
chr1:207914726-207915320	C1_CDT1	0.621324	mid-early
chr1:208146087-208146720	C1_CDT1	0	mid-late
chr1:208205059-208206145	C1_CDT1	2.4853	mid-late
chr1:208210626-208211461	C1_CDT1	3.41728	mid-late
chr1:208217320-208218603	C1_CDT1	1.24265	mid-late
chr1:208316868-208317632	C1_CDT1	2.79596	mid-late
chr1:208404187-208404951	C1_CDT1	2.17463	mid-late
chr1:208421023-208421596	C1_CDT1	0.621324	mid-late
chr1:208439823-208440273	C1_CDT1	1.24265	late
chr1:208985517-208986138	C1_CDT1	0.310662	late
chr1:209312703-209313901	C1_CDT1	11.4945	verylate
chr1:209644919-209645246	C1_CDT1	0.931986	mid-late
chr1:209943083-209945745	C1_CDT1	70.831	mid-early
chr1:210061639-210062879	C1_CDT1	1.55331	mid-early
chr1:210349121-210349450	C1_CDT1	0.621324	mid-early
chr1:210555973-210556297	C1_CDT1	0.621324	mid-late
chr1:210775288-210776245	C1_CDT1	2.17463	mid-late
chr1:210795227-210796272	C1_CDT1	1.24265	mid-late
chr1:211183481-211183887	C1_CDT1	0.931986	mid-late
chr1:211765310-211765965	C1_CDT1	3.10662	early
chr1:211793126-211794043	C1_CDT1	8.07721	veryearly
chr1:211868457-211868851	C1_CDT1	0.310662	veryearly
chr1:211884524-211885248	C1_CDT1	1.55331	veryearly
chr1:211921760-211922115	C1_CDT1	0.310662	veryearly
chr1:212029393-212029654	C1_CDT1	0.310662	early
chr1:212057902-212058552	C1_CDT1	1.24265	early
chr1:212063313-212063645	C1_CDT1	0.310662	early
chr1:212170106-212170836	C1_CDT1	1.86397	veryearly
chr1:212228493-212229812	C1_CDT1	2.79596	early
chr1:212286991-212287735	C1_CDT1	1.86397	early
chr1:212361534-212362165	C1_CDT1	0.931986	early
chr1:212429618-212430267	C1_CDT1	3.72795	veryearly
chr1:212494462-212495519	C1_CDT1	0	early
chr1:212558322-212560067	C1_CDT1	5.90258	veryearly
chr1:212585126-212586209	C1_CDT1	1.86397	veryearly
chr1:212656177-212657333	C1_CDT1	1.86397	veryearly
chr1:212672546-212673966	C1_CDT1	2.4853	veryearly
chr1:212696124-212696749	C1_CDT1	3.72795	veryearly
chr1:212868391-212869071	C1_CDT1	0	veryearly
chr1:213134185-213135166	C1_CDT1	2.4853	early
chr1:213216325-213216868	C1_CDT1	1.86397	mid-early
chr1:213431289-213431643	C1_CDT1	0.931986	early
chr1:213554389-213555129	C1_CDT1	2.17463	mid-late
chr1:213766276-213767287	C1_CDT1	3.10662	late
chr1:213919620-213920215	C1_CDT1	1.86397	mid-late
chr1:214024832-214025428	C1_CDT1	1.55331	mid-late
chr1:214087385-214088312	C1_CDT1	2.17463	late
chr1:214486995-214487528	C1_CDT1	0.931986	mid-early
chr1:214596319-214596874	C1_CDT1	1.55331	early
chr1:214845660-214847217	C1_CDT1	3.41728	early
chr1:218520217-218520976	C1_CDT1	0.310662	mid-early
chr1:220543793-220544205	C1_CDT1	0.621324	mid-early
chr1:220868200-220869439	C1_CDT1	3.41728	early
chr1:220947877-220948148	C1_CDT1	0.931986	mid-early
chr1:221207634-221208616	C1_CDT1	7.45589	mid-late
chr1:221913465-221914550	C1_CDT1	1.55331	late
chr1:222123948-222124373	C1_CDT1	0.931986	late
chr1:222617928-222619453	C1_CDT1	2.4853	mid-early
chr1:222677690-222678172	C1_CDT1	0.621324	mid-early
chr1:222696785-222697729	C1_CDT1	3.10662	early
chr1:223270070-223271195	C1_CDT1	3.41728	mid-late
chr1:223395083-223395307	C1_CDT1	0.621324	mid-early
chr1:223415624-223416119	C1_CDT1	0.621324	mid-early
chr1:223468599-223469571	C1_CDT1	4.03861	mid-early
chr1:223489347-223490237	C1_CDT1	1.24265	mid-early
chr1:223514590-223515476	C1_CDT1	0.621324	mid-early
chr1:223566217-223568635	C1_CDT1	1.24265	early
chr1:223652937-223654861	C1_CDT1	13.3585	mid-early
chr1:223886540-223888381	C1_CDT1	5.90258	mid-early
chr1:223942370-223944346	C1_CDT1	13.9798	early
chr1:223947815-223948232	C1_CDT1	0.310662	early
chr1:224107289-224107754	C1_CDT1	0.310662	early
chr1:224752608-224753534	C1_CDT1	1.55331	veryearly
chr1:224840206-224840956	C1_CDT1	1.55331	veryearly
chr1:224850841-224851188	C1_CDT1	0	early
chr1:225030139-225033090	C1_CDT1	8.69854	early
chr1:225611066-225611530	C1_CDT1	1.55331	veryearly
chr1:225612311-225612793	C1_CDT1	0.621324	veryearly
chr1:225647450-225650561	C1_CDT1	6.83457	early
chr1:225667253-225668829	C1_CDT1	1.24265	veryearly
chr1:225704930-225705768	C1_CDT1	4.03861	veryearly
chr1:225961137-225961789	C1_CDT1	2.4853	veryearly
chr1:226060596-226061969	C1_CDT1	1.24265	veryearly
chr1:226126609-226127726	C1_CDT1	1.55331	veryearly
chr1:226274121-226275058	C1_CDT1	0.931986	early
chr1:226280972-226283328	C1_CDT1	4.03861	early
chr1:226508632-226509697	C1_CDT1	0.931986	veryearly
chr1:226560986-226561957	C1_CDT1	1.86397	veryearly
chr1:226584794-226585719	C1_CDT1	0.621324	veryearly
chr1:226658517-226659587	C1_CDT1	2.17463	veryearly
chr1:226719201-226719986	C1_CDT1	4.97059	veryearly
chr1:226767619-226768687	C1_CDT1	4.65993	veryearly
chr1:226787838-226788469	C1_CDT1	0.310662	early
chr1:226815246-226816019	C1_CDT1	0.931986	early
chr1:226941179-226942192	C1_CDT1	3.72795	veryearly
chr1:227151243-227154699	C1_CDT1	4.65993	mid-early
chr1:227181732-227183099	C1_CDT1	3.10662	mid-early
chr1:227745980-227750413	C1_CDT1	13.0478	early
chr1:227958451-227960504	C1_CDT1	1.24265	early
chr1:227981819-227985284	C1_CDT1	4.34927	veryearly
chr1:228104376-228106299	C1_CDT1	8.38788	mid-early
chr1:228217737-228220135	C1_CDT1	5.90258	early
chr1:228331081-228332562	C1_CDT1	10.5625	early
chr1:228352176-228352780	C1_CDT1	0.621324	early
chr1:228358325-228359947	C1_CDT1	2.79596	early
chr1:228359978-228365237	C1_CDT1	12.4265	early
chr1:228379694-228380887	C1_CDT1	1.24265	mid-early
chr1:228414552-228415558	C1_CDT1	0.621324	early
chr1:228481771-228483380	C1_CDT1	1.55331	mid-early
chr1:228491081-228492479	C1_CDT1	2.79596	mid-early
chr1:228498740-228499829	C1_CDT1	0.931986	mid-early
chr1:228557576-228565230	C1_CDT1	14.9118	early
chr1:228655474-228656013	C1_CDT1	0.621324	mid-early
chr1:228688346-228688830	C1_CDT1	0	early
chr1:228701040-228701830	C1_CDT1	0.931986	mid-early
chr1:228743781-228782655	C1_CDT1	510.728	mid-late
chr1:228917425-228921035	C1_CDT1	62.1324	early
chr1:228928202-228929191	C1_CDT1	4.34927	early
chr1:229011982-229012268	C1_CDT1	0	early
chr1:229013748-229014430	C1_CDT1	0.621324	early
chr1:229015606-229016083	C1_CDT1	0.621324	early
chr1:229124915-229125921	C1_CDT1	0.621324	mid-early
chr1:229127899-229128208	C1_CDT1	0.310662	mid-early
chr1:229128339-229128922	C1_CDT1	0	mid-early
chr1:229200337-229200798	C1_CDT1	1.55331	early
chr1:229202047-229203572	C1_CDT1	2.17463	early
chr1:229300400-229300938	C1_CDT1	1.24265	mid-early
chr1:229310897-229312603	C1_CDT1	10.2518	mid-early
chr1:229465465-229466882	C1_CDT1	3.41728	mid-early
chr1:229503913-229504321	C1_CDT1	2.17463	mid-early
chr1:229532343-229533390	C1_CDT1	3.10662	early
chr1:229544793-229545446	C1_CDT1	0.621324	early
chr1:230079232-230080433	C1_CDT1	2.79596	mid-early
chr1:230193872-230194249	C1_CDT1	0.931986	mid-early
chr1:230207685-230208164	C1_CDT1	1.55331	mid-early
chr1:230218507-230219379	C1_CDT1	8.38788	mid-early
chr1:230414810-230417669	C1_CDT1	2.17463	mid-late
chr1:230452578-230453950	C1_CDT1	1.55331	mid-late
chr1:230653286-230653945	C1_CDT1	1.86397	mid-late
chr1:230742272-230743496	C1_CDT1	9.31986	mid-early
chr1:230847945-230848972	C1_CDT1	3.10662	mid-early
chr1:230955262-230956596	C1_CDT1	4.03861	mid-early
chr1:231133215-231134256	C1_CDT1	2.79596	early
chr1:231162770-231164151	C1_CDT1	3.10662	early
chr1:231326238-231326787	C1_CDT1	1.24265	mid-early
chr1:231431510-231432805	C1_CDT1	3.72795	mid-early
chr1:231435626-231444483	C1_CDT1	38.8328	mid-early
chr1:231868277-231870093	C1_CDT1	72.0736	mid-early
chr1:231898787-231898997	C1_CDT1	0	mid-early
chr1:231948873-231949559	C1_CDT1	0.621324	early
chr1:232244311-232245028	C1_CDT1	3.72795	mid-late
chr1:232320952-232321742	C1_CDT1	1.86397	mid-late
chr1:232456386-232456820	C1_CDT1	0.310662	mid-early
chr1:233143217-233143778	C1_CDT1	0.621324	mid-early
chr1:233188353-233189107	C1_CDT1	0.931986	mid-early
chr1:233599381-233600649	C1_CDT1	12.4265	mid-early
chr1:233743449-233743752	C1_CDT1	0	mid-early
chr1:233768292-233768641	C1_CDT1	0.621324	mid-early
chr1:233823528-233824288	C1_CDT1	2.4853	mid-early
chr1:234458252-234458988	C1_CDT1	0.931986	early
chr1:234526375-234526734	C1_CDT1	0.621324	veryearly
chr1:234688793-234689394	C1_CDT1	0.621324	mid-early
chr1:234689632-234690156	C1_CDT1	1.55331	mid-early
chr1:234816090-234818271	C1_CDT1	13.6691	mid-early
chr1:234839840-234840613	C1_CDT1	1.24265	mid-early
chr1:234849133-234850159	C1_CDT1	0.931986	mid-early
chr1:234869950-234871020	C1_CDT1	1.24265	early
chr1:234902344-234903103	C1_CDT1	1.86397	early
chr1:234929602-234930055	C1_CDT1	0	early
chr1:234939420-234940620	C1_CDT1	4.34927	early
chr1:234946459-234947363	C1_CDT1	7.45589	early
chr1:234998688-234999378	C1_CDT1	0.931986	early
chr1:235004541-235005993	C1_CDT1	5.59192	early
chr1:235049521-235051169	C1_CDT1	2.4853	early
chr1:235124936-235126324	C1_CDT1	1.24265	early
chr1:235145311-235146193	C1_CDT1	2.4853	early
chr1:235525069-235526130	C1_CDT1	3.41728	veryearly
chr1:235749506-235752326	C1_CDT1	80.4615	early
chr1:235797600-235798130	C1_CDT1	1.24265	early
chr1:235805230-235806745	C1_CDT1	4.97059	early
chr1:236115617-236116072	C1_CDT1	0.621324	mid-early
chr1:236165292-236166325	C1_CDT1	1.86397	mid-early
chr1:236248494-236249938	C1_CDT1	18.3291	mid-early
chr1:236733316-236734025	C1_CDT1	3.41728	mid-early
[truncated: 35,305 more rows]
