# Supplementary material for: Dynamics of replication origin over-activation
Source: Nat Commun. 2021 Jun 8;12:3448. doi: 10.1038/s41467-021-23835-0 (PMC8187443; doi:10.1038/s41467-021-23835-0)
Supplement: Supplementary file 4 — Source Data [file 41467_2021_23835_MOESM4_ESM.zip › source data 051221/Fig. 1g MLNN4924 fork rate and originn distance.xlsx]

## Sheet: Fork rate
Control	MLN4924
1.77375	1.032
1.38675	0.41925
0.79015	0.98365
1.66085	0.87075
0.9675	2.17685
1.161	1.32225
0.80625	1.32225
1.806	0.67725
0.516	0.774
1.0965	1.677
2.03175	2.2575
1.0965	1.58025
0.8385	1.4835
1.806	0.74175
1.25775	1.548
2.09625	0.4515
1.0965	1.83825
1.29	1.45125
1.29	0.9675
1.161	0.903
1.38675	3.38625
2.87025	1.161
1.161	0
2.5155	1.70925
1.0965	2.28975
0.61275	1.419
1.51575	1.38065
1.29	2.35425
1.32225	1.25775
2.22525	0.3225
2.7735	1.0804
1.96725	1.06425
1.677	0.516
1.4835	1.935
1.06425	1.5964
1.83825	0.3709
1.2255	0.387
1.419	1.4835
1.12875	1.7415
1.25775	0.54825
1.58025	0.645
1.2255	0.8385
1.12875	0.387
1.419	1.4835
1.29	1.419
0.41925	1.419
2.87025	0.129
1.9995	0.75785
1.3545	0.93525
0.67725	0.387
1.83825	1.548
1.4835	0.22575
1.6125	0.774
1.548	0.35475
1.25775	0.54825
1.12875	1.0965
2.6445	0.54825
1.7415	0.387
1.19325	0.48375
1.0965	0.87075
1.8705	1.12875
1.90275	0.258
1.12875	0.74175
1.032	0.3709
1.58025	0.41925
1.032	1.25775
1.29	0.4515
1.45125	0.2569
1.3545	0.1129
1.548	0.8869
0.9675	0.903
1.25775	0.3386
1.548	0.41925
0.80625	0.2741
1.3545	0.4676
0.93525	0.16125
2.28975	1.17715
0.99975	0.40315
1.806	0.1774
0.645	0.30635
1.19325	0.1451
1.32225	0.95135
1.7415	0.35475
5.031	0.5321
1.45125	0.5805
1.161	0.40315
1.70925	0.29025
2.1285	0.645
1.032	1.032
1.90275	1.19325
1.58025	0.516
1.64475	0.61275
1.7415	0.1935
1.2094	0.387
1.548	0.2741
1.548	1.17715
1.677	0.22575
1.06425	0.80625
1.3545	0.258
1.19325	0.54825
1.58025	0.87075
1.7415	0.7095
0.4515	0.35475
0.9675	0.8385
1.12875	0.516
0.774	0.41925
1.548	0.258
2.064	0.22575
1.40285	0.30635
1.4835	1.56415
1.12875	1.2739
0.645	1.64475
1.419	0.645
0.9675	1.45125
1.06425	2.35425
0.93525	0.41925
1.51575	0.5805
1.677	1.32225
1.58025	0.75785
1.29	1.032
1.2255	1.25775
1.32225	1.677
1.6125	2.48325
1.7415	0.903
1.032	1.3545
1.58025	3.2895
1.12875	1.32225
1.38675	1.8705
1.32225	0.387
1.19325	1.19325
1.6125	3.06375
1.3545	0.5805
1.161	0.99975
0.99975	0.41925
1.6125	1.45125
0.903	0.29025
1.935	0.24185
5.25675	1.91885
1.2255	0.903
1.58025	1.96725
4.28925	1.6125
0.99975	1.4835
1.677	0.1451
0.99975	1.0965
1.419	2.41875
1.0965	2.709
0.258	1.2255
1.19325	1.45125
0.903	0.48375
0.8385	1.806
1.29	1.38675
1.25775	0.56435
1.3545	1.3384
1.032	0.14515
1.51575	0.59665
1.29	0.37085
1.12875	0.56435
1.677	0.33865
1.6125	0.3225
1.83825	0.7095
1.419	0.35475
1.161	1.51575
2.193	0.3225
1.6125	0.774
1.25775	0.6934
1.19325	0.40315
2.09625	0.75785
1.90275	0.67725
1.32225	0.7095
1.3545	0.774
1.4835	0.41925
2.99925	0.516
0.8385	0.17735
1.6125	0.645
2.35425	1.14485
1.45125	0.9514
1.83825	0.29025
0.5805	1.7254
1.677	1.01585
2.41875	0.59665
1.77375	0.14515
0.41925	0.7095
1.677	0.29025
2.6445	0.6934
0.87075	0.3064
1.32225	0.37085
1.64475	0.27415
0.74175	0.129
1.19325	0.1451
1.19325	0.4354
1.29	0.516
3.8055	0.67725
0.774	0.29025
0.387	0.22575
0.41925	0.1774
0.99975	0.387
1.32225	0.35475
0.8385	0.93525
1.29	0.93525
0.93525	0.87075
1.06425	0.9675
0.48375	0.3225
1.51575	0.7095
1.3384	0.67725
1.25775	0.35475
2.16075	0.4515
1.12875	0.645
1.3545	0.8385
0.93525	0.80625
1.51575	0.61275
3.6765	2.451
1.2255	1.2255
1.51575	0.1935
2.3865	0.387
2.03175	0.29025
2.451	0.516
1.8705	0.61275
1.4835	0.9675
1.2255	0.129
0.99975	0.258
1.7415	0.16125
2.87025	0.1774
2.064	0.54825
0.80625	0.61275
0.5805	0.387
1.51575	1.548
3.1605	1.45125
1.12875	0.74175
1.8705	1.4029
0.80625	0.69335
1.19325	0.87075
1.419	2.17685
0.903	0.11285
1.2255	0.87075
1.12875	1.4835
3.225	0.4515
1.0965	0.8385
1.032	0.387
0.74175	0.7095
0.774	0.4515
1.032	0.29025
0.54825	0.67725
1.2255	0.387
1.2255	0.53215
1.806	0.29025
1.677	0.3225
0.8385	0.29025
1.19325	1.77375
1.70925	0.41925
3.0315	0.74175
0.5805	0.4515
2.16075	0.258
1.64475	1.3545
0.67725	0.903
0.99975	0.48375
1.419	0.4515
1.64475	1.66085
3.0315	0.29025
1.58025	1.0159
1.161	1.64475
1.161	2.74125
1.548	0.61275
0.99975	1.032
1.58025	1.7415
1.548	1.806
1.51575	1.0965
1.161	1.19325
1.032	2.2575
1.51575	1.33685
0.903	0.29025
0.774	1.01585
0.5805	0.61275
1.419	1.8544
1.25775	0.46765
1.06425	0.41925
1.45125	0.20965
2.1285	0.5805
1.419	0.9675
1.2255	0.74175
1.032	1.38675
1.32225	0.129
1.70925	0.33865
0.48375	0.61275
1.3545	0.48375
1.29	0.8385
0.67725	0.41925
1.06425	0.3693
1.38675	0.7579
1.32225	0.4515
1.2255	0.16125
0.61275	0.6934
0.74175	0.129
0.61275	0.129
0.645	0.29025
1.548	0.40315
0.80625	0.54825
4.902	0.22575
1.58025	0.774
0.9675	0.35475
0.516	0.61275
1.70925	0.1935
1.45125	0.4515
1.25775	0.99975
1.2255	0.53155
1.29	0.7579
1.64475	2.09625
0.5805	0.7095
1.29	1.8705
1.3545	0.41925
1.9995	0.88685
0.387	1.8705
0.74175	1.32225
1.806	2.838
1.32225	0.41925
1.032	1.19325
0.61275	0.774
	0.7095
	0.41925
	1.06425
	0.7095
	1.29
	1.25775
	1.032
	1.677
	0.87075
	0.93525
	0.8385
	0.5805
	0.5805
	3.51525
	0.903
	1.06425
	0.6289
	0.29025
	1.1449
	0.2096
	1.12875
	1.78985
	0.4354
	1.1771
	0.35475
	1.1771
	2.67675
	2.49935
	0.8224
	0.56435
	1.419
	1.6125
	1.4835
	1.419
	0.387
	0.87075
	0.7095
	1.19325
	0.67725
	1.2739
	0.9191
	0.29025
	0.3225
	0.59665
	0.516
	0.4515
	0.2096
	0.1935
	0.24185
	1.8705
	0.54825
	0.67725
	0.5805
	2.322
	0.56435
	0.49985
	0.16125
	0.54825
	1.4835
	0.387
	0.53215
	0.8869
	1.08035
	0.3225
	0.387
	0.30635
	1.677
	0.7256
	0.9514
	0.8385
	0.61275
	0.29025
	0.7256
	0.4515
	0.56435
	0.8224
	1.2416
	0.6611
	0.8385
	0.74175
	0.56435
	0.1935
	0.61275
	0.6289
	0.61275
	1.6931
	0.4515
	1.032
	1.2255
	3.0315
	1.06425
	0.8385
	0.774
	0.774
	0.4515
	0.7095
	0.61275
	0.87075
	1.2255
	0.516
	0.5805
	0.80625
	1.77375
	0.61275
	0.5805
	0.48375
	0.54825
	0.4515
	0.516
	0.1451
	0.3225
	0.129
	0.3386
	0.37085
	0.22575
	2.0479
	1.032
	1.419
	0.54825
	0.387
	1.0965
	0.774
	1.77375
	1.70925
	0.87075
	0.8385
	1.06425
	1.161
	1.64475
	0.7095
	0.74175
	0.5805
	2.193
	2.3865
	2.03175
	1.51575
	0.9825
	1.32225
	0.46765
	0.54825
	0.30635
	0.14515
	0.98365
	2.3865
	0.22575
	0.35475
	0.48375
	0.9675
	0.53215
	0.99975
	0.258
	0.645
	2.67675
	1.12875
	0.4515
	0.5644
	0.4999
	0.20965
	2.54775
	0.516
	0.387
	0.29025
	0.29025
	0.67725
	0.4515
	0.387
	0.387
	1.3545
	1.38675
	0.2741
	0.258
	0.41925
	0.4515
	0.61275
	0.289
	0.24185
	2.2091
	0.903
	0.3064
	0.40315
	0.8546
	0.48375
	0.49985
	0.4676
	0.3225
	0.48375
	0.93525
	0.1451
	1.45125
	0.48375
	1.4674
	0.8869
	0.3064
	1.12875
	0.903
	0.387
	0.35475
	0.516
	0.35475
	0.9836
	0.516
	0.33865
	0.61275
	0.87075
	0.48375
	0.99975
	0.774
	1.677
	0.4515
	0.7095
	0.645
	1.419
	0.22575
	0.27415
	0.1774
	0.35475
	0.8869
	0.4354
	0.258
	0.774
	0.53215
	0.41925
	0.54825
	0.61275
	0.4515
	0.516
	1.9995
	0.8385
	0.3225
	0.4676
	0.61275
	0.5966
	0.54825
	0.5805
	2.48325
	0.903
	0.5805
	0.258
	0.20965
	0.645
	0.54825
	0.46765
	0.5805
	0.3386
	0.35475
	0.1935
	1.2255
	0.41925
	0.5805
	0.516
	0.3064
	0.29025
	0.56435
	0.4515
	2.3059
	0.5805
	1.51575
	0.774
	1.1114
	0.516
	0.41925
	1.06425
	2.58
	0.516
	1.25775
	0.774
	0.645
	0.54825
	0.9675
	0.54825
	0.516
	5.6115
	2.3865
	0.9503
	0.61275
	0.129
	0.79015
	2.1446
	0.30635
	0.4354
	0.516
	0.54825
	1.06425
	0.16125
	1.38675
	0.61275
	0.4031
	0.3225
	0.1935
	0.645
	0.61275
	0.3532
	0.20965
	0.48375
	0.59665
	0.56435
	0.41925
	0.1935
	1.11265
	0.2741
	0.29025
	0.258
	1.32225
	0.67725
	0.93525
	0.75785

## Sheet: Innter-origin distannce
Control	MLN4924
120.749	38.056
155.454	30.707
102.227	53.34
94.197	42.205
185.803	31.735
82.076	27.664
68.12	65.727
147.258	70.026
194.22	36.444
62.115	72.431
121.843	103.54
103.379	36.137
112.389	64.829
138.573	22.554
131.482	50.308
97.319	71.934
86.932	70.976
154.471	60.983
69.822	51.043
143.499	101.643
171.553	94.758
81.876	57.843
136.263	51.548
194.831	57.958
125.762	60.019
197.84	85.944
227.392	172.276
131.023	36.2815
169.23	49.5045
120.54	46.4405
199.267	254.774
80.932	36.4425
62.638	120.131
121.704	44.666
99.461	164.637
109.005	90.945
170.818	66.1125
188.576	99.0075
155.181	81.5925
76.11	22.091
154.455	105.78
117.051	45.1495
156.115
276.382
182.566
221.208
168.382
137.708
109.328
90.6225
232.523
115.778
201.562
207.69
66.435
129.806
94.3315
120.938
202.789
124.992
146.28
152.22
75.1425
37.0875
148.35
105.135
35.7975
181.245
141.9
105.457
79.0125
68.6925
47.73
65.4675
128.678
97.395
229.62
81.5925
157.38
88.0425
110.295
252.952
258.179
155.531
49.9645
81.7985
59.857
32.249
153.641
191.887
122.862
173.356
96.75
90.3
111.49
68.1815
95.919
57.627
72.267
51.9585
126.175
167.637
122.805
74.4165
139.643
53.507
189.978
114.66
45.469
39.0595
103.019
94.109
73.0875
162.54
119.97
136.555
90.945
117.065
230.959
98.0185
110.94
30.315
99.0075
143.19
137.062
103.2
162.863
54.825
78.3675
71.9175
120.615
93.525
68.363
36.0885
46.9775
152.291
129.822
115.455
115.778
181.89
258.645
105.457
110.94
122.873
260.875
173.809
92.562
160.131
169.915
168.139
216.398
95.4665
43.5185
166.732
105.781
47.085
97.395
146.738
28.38
76.4325
95.8155
220.911
131.741
148.35
81.9405
137.407
67.7365
188.34
177.697
104.168
