# Supplementary material for: Dynamics of replication origin over-activation
Source: Nat Commun. 2021 Jun 8;12:3448. doi: 10.1038/s41467-021-23835-0 (PMC8187443; doi:10.1038/s41467-021-23835-0)
Supplement: Supplementary file 4 — Source Data [file 41467_2021_23835_MOESM4_ESM.zip › source data 051221/Supplementary Fig. 10c MCM2_control_and_rereplication_signal_strengths.xlsx]

## Sheet: FigS10C_MCM2_control_and_rerepl
coordinate	Sample (C1_139 is control, M1_139 is rereplication)	Signal (normalized)	Replication timing
chr1:12227-12709	C1_139	1.52568	early
chr1:13086-13861	C1_139	3.09494	early
chr1:14368-15360	C1_139	1.8744	early
chr1:15445-15904	C1_139	0.871815	early
chr1:15966-16258	C1_139	0.741043	early
chr1:16602-16932	C1_139	0.653861	early
chr1:17290-17838	C1_139	1.4385	early
chr1:17936-18350	C1_139	0.784634	early
chr1:19111-19621	C1_139	3.00776	early
chr1:20914-21300	C1_139	1.30772	early
chr1:21479-21981	C1_139	1.35131	early
chr1:22161-22872	C1_139	1.83081	early
chr1:29026-29376	C1_139	0.174363	early
chr1:29432-29883	C1_139	0.305135	early
chr1:36757-37000	C1_139	0.653861	early
chr1:37511-37729	C1_139	1.96158	early
chr1:40151-40546	C1_139	1.96158	early
chr1:51627-51850	C1_139	0.261545	early
chr1:79079-79766	C1_139	1.26413	early
chr1:88545-88944	C1_139	1.04618	early
chr1:130857-131426	C1_139	1.4385	early
chr1:131709-132099	C1_139	0.392317	early
chr1:132425-132748	C1_139	0.653861	early
chr1:132808-134213	C1_139	1.4385	early
chr1:134996-136125	C1_139	0.784634	early
chr1:136303-138474	C1_139	1.74363	early
chr1:138693-139598	C1_139	2.44108	early
chr1:171738-172533	C1_139	1.30772	early
chr1:172695-173052	C1_139	0.348726	early
chr1:324477-325588	C1_139	1.35131	early
chr1:325756-326938	C1_139	0.915406	early
chr1:327239-328237	C1_139	0.741043	early
chr1:329349-330517	C1_139	1.04618	early
chr1:331151-331742	C1_139	0.479498	early
chr1:331869-332594	C1_139	1.70004	early
chr1:341864-342091	C1_139	0.130772	mid-early
chr1:436631-438304	C1_139	2.00517	mid-early
chr1:438649-439361	C1_139	0.56668	mid-early
chr1:441903-442427	C1_139	0.392317	mid-early
chr1:443897-444178	C1_139	0.261545	mid-early
chr1:445392-445734	C1_139	0.130772	mid-early
chr1:449225-450567	C1_139	0.828225	mid-early
chr1:455045-455325	C1_139	0.741043	mid-early
chr1:455718-456059	C1_139	0.305135	mid-early
chr1:459133-459432	C1_139	0.741043	mid-early
chr1:459722-460507	C1_139	1.22054	mid-early
chr1:470906-471185	C1_139	0.130772	mid-early
chr1:522912-523773	C1_139	1.00259	mid-late
chr1:526005-526247	C1_139	0.305135	mid-late
chr1:526967-527177	C1_139	0.130772	mid-late
chr1:533193-534202	C1_139	0.087182	mid-late
chr1:539648-539998	C1_139	0.261545	mid-late
chr1:543856-544185	C1_139	0.610271	mid-late
chr1:545087-547981	C1_139	6.75657	mid-late
chr1:569273-569698	C1_139	27.8109	mid-late
chr1:569770-570108	C1_139	17.8286	mid-late
chr1:657213-657851	C1_139	1.22054	early
chr1:658763-659011	C1_139	0.392317	early
chr1:659191-660595	C1_139	1.3949	early
chr1:661471-665164	C1_139	3.3129	early
chr1:668835-669196	C1_139	0.653861	early
chr1:675665-675998	C1_139	0.479498	early
chr1:706317-706593	C1_139	0.348726	early
chr1:707525-708198	C1_139	1.08977	early
chr1:708273-708847	C1_139	0.392317	early
chr1:713625-714616	C1_139	0.958997	early
chr1:750076-750386	C1_139	0.653861	early
chr1:754065-754312	C1_139	0.741043	early
chr1:762327-763529	C1_139	0.697452	early
chr1:765458-765748	C1_139	0.915406	early
chr1:767631-767917	C1_139	0.392317	early
chr1:777835-778313	C1_139	0.392317	early
chr1:779963-780206	C1_139	0.392317	early
chr1:790940-791148	C1_139	0.479498	early
chr1:795957-796271	C1_139	0.56668	early
chr1:799146-799542	C1_139	1.22054	early
chr1:800397-800758	C1_139	0.784634	early
chr1:801912-802588	C1_139	2.70263	early
chr1:804948-805707	C1_139	1.08977	early
chr1:811273-812127	C1_139	0.784634	early
chr1:812396-812738	C1_139	0.697452	early
chr1:813016-813245	C1_139	0.261545	early
chr1:821606-822485	C1_139	1.35131	early
chr1:830369-830883	C1_139	0.741043	early
chr1:834199-835117	C1_139	0.653861	early
chr1:835250-835681	C1_139	1.22054	early
chr1:836490-836830	C1_139	0.523089	early
chr1:837512-838882	C1_139	1.52568	early
chr1:839109-840042	C1_139	0.479498	early
chr1:840221-840930	C1_139	0.174363	early
chr1:841017-842577	C1_139	3.3129	early
chr1:842861-843425	C1_139	0.915406	early
chr1:844234-847171	C1_139	2.00517	early
chr1:848301-850246	C1_139	2.22313	early
chr1:850668-852390	C1_139	1.83081	early
chr1:852671-853492	C1_139	1.08977	early
chr1:854249-856303	C1_139	1.48209	early
chr1:857157-857601	C1_139	0.392317	early
chr1:857801-859165	C1_139	2.48467	early
chr1:860153-860443	C1_139	0.043591	early
chr1:860503-860879	C1_139	0.087182	early
chr1:861015-861567	C1_139	0.435908	early
chr1:861678-863419	C1_139	2.00517	early
chr1:863507-865995	C1_139	2.52826	early
chr1:866115-866552	C1_139	0.087182	early
chr1:866865-867179	C1_139	0.305135	early
chr1:867812-868972	C1_139	1.13336	veryearly
chr1:869048-870143	C1_139	0.523089	veryearly
chr1:870215-871704	C1_139	1.56927	veryearly
chr1:871909-873213	C1_139	1.00259	veryearly
chr1:873315-875276	C1_139	1.61286	veryearly
chr1:875844-877626	C1_139	0.741043	veryearly
chr1:878199-879541	C1_139	0.610271	veryearly
chr1:880572-880859	C1_139	0.174363	veryearly
chr1:880994-882556	C1_139	1.04618	veryearly
chr1:882745-883439	C1_139	0.261545	veryearly
chr1:883618-885263	C1_139	1.30772	veryearly
chr1:886041-887506	C1_139	1.78722	veryearly
chr1:887580-889867	C1_139	2.78981	veryearly
chr1:890150-890722	C1_139	0.871815	veryearly
chr1:891309-891718	C1_139	0.392317	veryearly
chr1:892640-893076	C1_139	0.435908	veryearly
chr1:893363-894033	C1_139	1.00259	veryearly
chr1:894178-895232	C1_139	0.435908	veryearly
chr1:895368-896166	C1_139	0.305135	veryearly
chr1:896265-897609	C1_139	0.784634	veryearly
chr1:897795-898479	C1_139	0.305135	veryearly
chr1:898531-901384	C1_139	2.13595	veryearly
chr1:902101-903715	C1_139	0.697452	veryearly
chr1:905270-907260	C1_139	1.00259	veryearly
chr1:907356-910519	C1_139	1.91799	veryearly
chr1:911153-912146	C1_139	0.915406	veryearly
chr1:912453-912768	C1_139	0.087182	veryearly
chr1:913964-914751	C1_139	0.087182	veryearly
chr1:914826-915487	C1_139	0.523089	veryearly
chr1:915614-916991	C1_139	0.828225	veryearly
chr1:917073-918832	C1_139	2.13595	veryearly
chr1:918910-919637	C1_139	0.871815	veryearly
chr1:925450-925870	C1_139	0.915406	veryearly
chr1:928266-928633	C1_139	0.697452	veryearly
chr1:928882-929800	C1_139	0.741043	veryearly
chr1:930959-933069	C1_139	1.35131	veryearly
chr1:933324-935460	C1_139	0.217954	veryearly
chr1:936041-937456	C1_139	0.610271	veryearly
chr1:938098-942356	C1_139	3.7924	veryearly
chr1:944022-944424	C1_139	0.828225	veryearly
chr1:945119-945641	C1_139	0.392317	veryearly
chr1:948605-949269	C1_139	0.479498	veryearly
chr1:949323-950112	C1_139	0.261545	veryearly
chr1:950274-950900	C1_139	0.392317	veryearly
chr1:951018-952446	C1_139	1.8744	veryearly
chr1:952538-953043	C1_139	1.08977	veryearly
chr1:953646-954082	C1_139	0.261545	veryearly
chr1:954135-954687	C1_139	0.523089	veryearly
chr1:956354-958853	C1_139	3.22572	veryearly
chr1:960499-960996	C1_139	0.130772	veryearly
chr1:961218-962084	C1_139	0.828225	veryearly
chr1:962221-969362	C1_139	10.1131	veryearly
chr1:969557-969873	C1_139	0.043591	veryearly
chr1:970467-973818	C1_139	4.48985	veryearly
chr1:974015-974756	C1_139	1.8744	veryearly
chr1:974868-976183	C1_139	1.04618	veryearly
chr1:976828-984472	C1_139	9.11047	veryearly
chr1:984532-987662	C1_139	1.91799	veryearly
chr1:988403-989776	C1_139	1.61286	veryearly
chr1:989928-991154	C1_139	0.741043	veryearly
chr1:991268-992723	C1_139	2.96417	veryearly
chr1:993370-995641	C1_139	2.13595	veryearly
chr1:995769-996245	C1_139	0.479498	veryearly
chr1:996558-997408	C1_139	1.08977	veryearly
chr1:997686-998039	C1_139	0.261545	veryearly
chr1:998096-1001090	C1_139	2.31031	veryearly
chr1:1001852-1004010	C1_139	1.70004	veryearly
chr1:1004103-1006187	C1_139	1.13336	veryearly
chr1:1006367-1008374	C1_139	1.74363	veryearly
chr1:1008522-1009152	C1_139	0.348726	veryearly
chr1:1009367-1011983	C1_139	1.48209	veryearly
chr1:1012105-1013102	C1_139	0.217954	veryearly
chr1:1013820-1016073	C1_139	1.56927	veryearly
chr1:1016217-1018166	C1_139	1.04618	veryearly
chr1:1018353-1023585	C1_139	4.2283	veryearly
chr1:1023657-1026245	C1_139	1.83081	veryearly
chr1:1026389-1028370	C1_139	1.65645	veryearly
chr1:1034050-1034286	C1_139	0.479498	veryearly
chr1:1038824-1039250	C1_139	0.479498	veryearly
chr1:1040612-1040907	C1_139	0.610271	veryearly
chr1:1042126-1042689	C1_139	0.479498	veryearly
chr1:1042964-1043262	C1_139	0.305135	veryearly
chr1:1043323-1044584	C1_139	3.92317	veryearly
chr1:1045836-1046328	C1_139	0.653861	veryearly
chr1:1046978-1047212	C1_139	0.130772	veryearly
chr1:1047362-1048627	C1_139	2.04877	veryearly
chr1:1049170-1049956	C1_139	0.523089	veryearly
chr1:1050507-1050810	C1_139	0.435908	veryearly
chr1:1052815-1053153	C1_139	0.348726	veryearly
chr1:1053379-1053855	C1_139	0.56668	veryearly
chr1:1054790-1055289	C1_139	1.04618	veryearly
chr1:1055721-1061114	C1_139	7.49761	veryearly
chr1:1061423-1062822	C1_139	0.697452	veryearly
chr1:1062892-1063257	C1_139	0.043591	veryearly
chr1:1063362-1064981	C1_139	1.00259	veryearly
chr1:1065956-1066199	C1_139	0.087182	veryearly
chr1:1067260-1068371	C1_139	1.3949	veryearly
chr1:1068553-1069053	C1_139	0.479498	veryearly
chr1:1069167-1070529	C1_139	1.91799	veryearly
chr1:1071655-1072914	C1_139	1.04618	veryearly
chr1:1073026-1073868	C1_139	0.828225	veryearly
chr1:1074055-1082199	C1_139	6.23348	veryearly
chr1:1082799-1083390	C1_139	0.741043	veryearly
chr1:1083543-1083818	C1_139	0.348726	veryearly
chr1:1083977-1085686	C1_139	2.48467	veryearly
chr1:1085878-1086569	C1_139	0.435908	veryearly
chr1:1086662-1087306	C1_139	0.523089	veryearly
chr1:1087391-1088056	C1_139	1.17695	veryearly
chr1:1088410-1089096	C1_139	2.44108	veryearly
chr1:1091156-1091900	C1_139	0.958997	veryearly
chr1:1092072-1093203	C1_139	0.56668	veryearly
chr1:1093296-1094266	C1_139	0.261545	veryearly
chr1:1094321-1094823	C1_139	0.697452	veryearly
chr1:1094902-1099540	C1_139	3.53085	veryearly
chr1:1099820-1100846	C1_139	0.479498	veryearly
chr1:1100914-1101174	C1_139	0	veryearly
chr1:1101268-1102038	C1_139	0.348726	veryearly
chr1:1102104-1104038	C1_139	0.610271	veryearly
chr1:1104116-1104782	C1_139	0.435908	veryearly
chr1:1104959-1105667	C1_139	0.348726	veryearly
chr1:1106099-1106346	C1_139	0	veryearly
chr1:1106464-1108079	C1_139	1.04618	veryearly
chr1:1108336-1110336	C1_139	1.65645	veryearly
chr1:1110778-1112207	C1_139	0.610271	veryearly
chr1:1112267-1112881	C1_139	1.26413	veryearly
chr1:1113005-1115100	C1_139	1.56927	veryearly
chr1:1115175-1121115	C1_139	6.23348	veryearly
chr1:1121473-1121780	C1_139	0.523089	veryearly
chr1:1131820-1132276	C1_139	0.56668	veryearly
chr1:1132426-1136719	C1_139	3.26931	veryearly
chr1:1136779-1139901	C1_139	1.3949	veryearly
chr1:1140045-1140745	C1_139	0.828225	veryearly
chr1:1140805-1141708	C1_139	0.305135	veryearly
chr1:1141869-1143386	C1_139	0.784634	veryearly
chr1:1143485-1144922	C1_139	1.52568	veryearly
chr1:1145338-1145898	C1_139	0.828225	veryearly
chr1:1146054-1147026	C1_139	0.523089	veryearly
chr1:1147090-1150797	C1_139	2.61545	veryearly
chr1:1151524-1156529	C1_139	4.01035	veryearly
chr1:1157116-1157719	C1_139	0.305135	veryearly
chr1:1157776-1160089	C1_139	3.13854	veryearly
chr1:1160359-1161786	C1_139	2.13595	veryearly
chr1:1161900-1164672	C1_139	1.30772	veryearly
chr1:1165040-1165575	C1_139	0.653861	veryearly
chr1:1166589-1167103	C1_139	0.523089	veryearly
chr1:1169113-1171033	C1_139	1.91799	veryearly
chr1:1171090-1180061	C1_139	6.80016	veryearly
chr1:1180833-1183479	C1_139	1.04618	veryearly
chr1:1183655-1184258	C1_139	0.261545	veryearly
chr1:1184390-1184922	C1_139	0.130772	veryearly
chr1:1186697-1187213	C1_139	0.697452	veryearly
chr1:1188921-1189287	C1_139	0.261545	veryearly
chr1:1189440-1191321	C1_139	1.52568	veryearly
chr1:1191758-1192573	C1_139	0.435908	veryearly
chr1:1192657-1194423	C1_139	3.40008	veryearly
chr1:1194663-1195345	C1_139	1.08977	veryearly
chr1:1195528-1196124	C1_139	0.958997	veryearly
chr1:1196282-1197727	C1_139	1.61286	veryearly
chr1:1197873-1198273	C1_139	0.305135	veryearly
chr1:1200672-1201699	C1_139	1.13336	veryearly
chr1:1202731-1204094	C1_139	2.13595	veryearly
chr1:1204444-1204830	C1_139	0.174363	veryearly
chr1:1205677-1206668	C1_139	3.92317	veryearly
chr1:1209942-1210420	C1_139	0.217954	veryearly
chr1:1210510-1211079	C1_139	0.174363	veryearly
chr1:1213990-1215215	C1_139	1.4385	veryearly
chr1:1216039-1216450	C1_139	0.261545	veryearly
chr1:1216580-1219438	C1_139	2.8334	veryearly
chr1:1219836-1220681	C1_139	0.697452	veryearly
chr1:1221193-1223753	C1_139	1.3949	veryearly
chr1:1224951-1227530	C1_139	2.17954	veryearly
chr1:1227664-1228663	C1_139	0.784634	veryearly
chr1:1229201-1230643	C1_139	0.479498	veryearly
chr1:1230873-1232394	C1_139	1.00259	veryearly
chr1:1233209-1235951	C1_139	2.3539	veryearly
chr1:1236437-1236637	C1_139	0.043591	veryearly
chr1:1236749-1237367	C1_139	0.741043	veryearly
chr1:1238283-1239206	C1_139	0.653861	veryearly
chr1:1239312-1239717	C1_139	0.130772	veryearly
chr1:1239938-1240823	C1_139	0.653861	veryearly
chr1:1240880-1241519	C1_139	0.741043	veryearly
chr1:1241609-1242060	C1_139	0.610271	veryearly
chr1:1242292-1243172	C1_139	0.174363	veryearly
chr1:1244639-1245938	C1_139	0.217954	veryearly
chr1:1246034-1246913	C1_139	0.435908	veryearly
chr1:1247620-1250880	C1_139	3.09494	veryearly
chr1:1252070-1252480	C1_139	0.217954	veryearly
chr1:1254240-1257669	C1_139	3.70521	veryearly
chr1:1259250-1261318	C1_139	1.13336	veryearly
chr1:1261828-1262614	C1_139	1.04618	veryearly
chr1:1262830-1263867	C1_139	0.653861	veryearly
chr1:1264331-1265541	C1_139	1.78722	veryearly
chr1:1265725-1266769	C1_139	0.653861	veryearly
chr1:1266881-1267810	C1_139	0.348726	veryearly
chr1:1267903-1270619	C1_139	1.65645	veryearly
chr1:1270770-1276716	C1_139	7.23607	veryearly
chr1:1276942-1279052	C1_139	1.78722	veryearly
chr1:1279243-1282234	C1_139	2.3539	veryearly
chr1:1282365-1283098	C1_139	1.30772	veryearly
chr1:1286791-1288450	C1_139	1.96158	veryearly
chr1:1289124-1291308	C1_139	1.13336	veryearly
chr1:1291441-1293018	C1_139	1.26413	veryearly
chr1:1293631-1294480	C1_139	1.04618	veryearly
chr1:1294754-1296291	C1_139	2.52826	veryearly
chr1:1296669-1297266	C1_139	0.56668	veryearly
chr1:1303934-1304287	C1_139	0.392317	veryearly
chr1:1304813-1305341	C1_139	0.828225	veryearly
chr1:1305932-1307729	C1_139	1.26413	veryearly
chr1:1307847-1308176	C1_139	0.130772	veryearly
chr1:1308359-1310478	C1_139	2.00517	veryearly
chr1:1310569-1311171	C1_139	0.261545	veryearly
chr1:1313329-1313584	C1_139	0.217954	veryearly
chr1:1314892-1315676	C1_139	0.828225	veryearly
chr1:1315969-1317249	C1_139	0.828225	veryearly
chr1:1317505-1318282	C1_139	2.96417	veryearly
chr1:1319282-1319824	C1_139	0.479498	veryearly
chr1:1320194-1321032	C1_139	0.56668	veryearly
chr1:1322200-1323345	C1_139	0.784634	veryearly
chr1:1325448-1325755	C1_139	0.653861	veryearly
chr1:1328878-1329185	C1_139	0.610271	veryearly
chr1:1330658-1331189	C1_139	1.78722	veryearly
chr1:1331641-1332357	C1_139	1.26413	veryearly
chr1:1333632-1334816	C1_139	0.828225	veryearly
chr1:1334873-1335231	C1_139	0.087182	veryearly
chr1:1335302-1335993	C1_139	1.13336	veryearly
chr1:1336341-1337077	C1_139	1.91799	veryearly
chr1:1339440-1339812	C1_139	0.479498	veryearly
chr1:1340124-1340521	C1_139	0.56668	veryearly
chr1:1341405-1342777	C1_139	1.17695	veryearly
chr1:1342877-1343425	C1_139	0.305135	veryearly
chr1:1344268-1344652	C1_139	0.610271	veryearly
chr1:1346166-1346561	C1_139	0.958997	veryearly
chr1:1346750-1347308	C1_139	1.00259	veryearly
chr1:1353347-1353734	C1_139	0.261545	veryearly
chr1:1354206-1355109	C1_139	0.305135	veryearly
chr1:1355187-1355585	C1_139	0	veryearly
chr1:1355865-1356340	C1_139	0.130772	veryearly
chr1:1356440-1358390	C1_139	2.13595	veryearly
chr1:1359045-1360448	C1_139	2.17954	veryearly
chr1:1360894-1363009	C1_139	3.87958	veryearly
chr1:1365166-1367222	C1_139	2.17954	veryearly
chr1:1367291-1368896	C1_139	1.17695	veryearly
chr1:1368964-1369644	C1_139	0.217954	veryearly
chr1:1370651-1371141	C1_139	0.087182	veryearly
chr1:1371427-1372046	C1_139	0.392317	veryearly
chr1:1372116-1378063	C1_139	3.26931	veryearly
chr1:1378348-1378805	C1_139	0.56668	veryearly
chr1:1379502-1380120	C1_139	0.958997	veryearly
chr1:1380225-1380772	C1_139	0.174363	veryearly
chr1:1381245-1381478	C1_139	0.392317	veryearly
chr1:1381774-1382346	C1_139	0.784634	veryearly
chr1:1385729-1386554	C1_139	1.13336	veryearly
chr1:1386989-1388022	C1_139	0.915406	veryearly
chr1:1388324-1388658	C1_139	0.174363	veryearly
chr1:1389271-1393222	C1_139	3.61803	veryearly
chr1:1393500-1393821	C1_139	0.828225	veryearly
chr1:1394090-1395301	C1_139	0.56668	veryearly
chr1:1395534-1396897	C1_139	0.915406	veryearly
chr1:1397170-1398724	C1_139	2.3539	veryearly
chr1:1399479-1399941	C1_139	0.217954	veryearly
chr1:1401362-1401724	C1_139	0.56668	veryearly
chr1:1402726-1403292	C1_139	0.261545	veryearly
chr1:1403358-1404470	C1_139	0.697452	veryearly
chr1:1404594-1405140	C1_139	1.04618	veryearly
chr1:1406796-1406999	C1_139	0.130772	veryearly
chr1:1407232-1408063	C1_139	0.435908	veryearly
chr1:1408163-1408674	C1_139	1.08977	veryearly
chr1:1408854-1409164	C1_139	0.305135	veryearly
chr1:1409413-1410289	C1_139	1.83081	veryearly
chr1:1410348-1410967	C1_139	1.00259	veryearly
chr1:1411424-1413545	C1_139	3.48726	veryearly
chr1:1413641-1416717	C1_139	10.2874	veryearly
chr1:1416844-1418017	C1_139	0.697452	veryearly
chr1:1418539-1419718	C1_139	1.35131	veryearly
chr1:1419790-1421695	C1_139	0.784634	veryearly
chr1:1421880-1423296	C1_139	1.22054	veryearly
chr1:1424684-1426604	C1_139	1.48209	veryearly
chr1:1426728-1427002	C1_139	0.174363	veryearly
chr1:1427694-1428192	C1_139	0.697452	veryearly
chr1:1429538-1430300	C1_139	0.435908	veryearly
chr1:1430368-1432040	C1_139	1.78722	veryearly
chr1:1432189-1432913	C1_139	0.828225	veryearly
chr1:1432975-1434196	C1_139	1.74363	veryearly
chr1:1434289-1434731	C1_139	0.174363	veryearly
chr1:1437817-1438230	C1_139	0.174363	veryearly
chr1:1438668-1440332	C1_139	2.65904	veryearly
chr1:1443144-1443878	C1_139	0.871815	veryearly
chr1:1444304-1445229	C1_139	0.56668	veryearly
chr1:1445314-1446124	C1_139	1.52568	veryearly
chr1:1446845-1447528	C1_139	0.217954	veryearly
chr1:1447780-1448630	C1_139	0.958997	veryearly
chr1:1448800-1450499	C1_139	1.65645	veryearly
chr1:1451173-1451801	C1_139	1.00259	veryearly
chr1:1452376-1453058	C1_139	0.217954	veryearly
chr1:1453121-1454766	C1_139	8.28225	veryearly
chr1:1454889-1455893	C1_139	1.08977	veryearly
chr1:1456601-1457111	C1_139	0.479498	veryearly
chr1:1457288-1457572	C1_139	0.435908	veryearly
chr1:1457777-1459706	C1_139	0.915406	veryearly
chr1:1459887-1460691	C1_139	0.523089	veryearly
chr1:1461474-1463377	C1_139	1.30772	veryearly
chr1:1463549-1465487	C1_139	1.48209	veryearly
chr1:1467905-1468389	C1_139	0.261545	veryearly
chr1:1468824-1472784	C1_139	2.61545	veryearly
chr1:1473859-1474294	C1_139	0.174363	veryearly
chr1:1474412-1475026	C1_139	0.479498	veryearly
chr1:1475150-1476289	C1_139	0.348726	veryearly
chr1:1476490-1476738	C1_139	0.174363	veryearly
chr1:1477346-1478084	C1_139	0.653861	veryearly
chr1:1478148-1478396	C1_139	0.217954	veryearly
chr1:1478540-1479152	C1_139	0.348726	veryearly
chr1:1479349-1479869	C1_139	0.828225	veryearly
chr1:1480488-1481077	C1_139	0.784634	veryearly
chr1:1481213-1481533	C1_139	0.217954	veryearly
chr1:1482076-1482824	C1_139	0.392317	veryearly
chr1:1482974-1483657	C1_139	0.871815	veryearly
chr1:1483827-1484365	C1_139	0.56668	veryearly
chr1:1484759-1485031	C1_139	0.523089	veryearly
chr1:1485601-1486553	C1_139	1.35131	veryearly
chr1:1486875-1487637	C1_139	0.784634	veryearly
chr1:1487760-1488027	C1_139	0.174363	veryearly
chr1:1488901-1489293	C1_139	0.130772	veryearly
chr1:1489693-1491154	C1_139	1.00259	veryearly
chr1:1491343-1492199	C1_139	0.915406	veryearly
chr1:1493256-1493510	C1_139	0.261545	veryearly
chr1:1494560-1494797	C1_139	0.392317	veryearly
chr1:1496339-1497442	C1_139	2.22313	veryearly
chr1:1498004-1498503	C1_139	0.435908	veryearly
chr1:1499664-1500034	C1_139	0.828225	veryearly
chr1:1502402-1502738	C1_139	0.56668	veryearly
chr1:1503018-1503393	C1_139	0.56668	veryearly
chr1:1503780-1504139	C1_139	0.523089	veryearly
chr1:1506179-1506812	C1_139	0.56668	veryearly
chr1:1509398-1509685	C1_139	0.348726	veryearly
chr1:1509800-1510012	C1_139	0.043591	veryearly
chr1:1510203-1510645	C1_139	0.217954	veryearly
chr1:1512687-1513025	C1_139	0.174363	veryearly
chr1:1518838-1520076	C1_139	1.83081	veryearly
chr1:1520646-1521282	C1_139	0.915406	veryearly
chr1:1522200-1522972	C1_139	0.915406	veryearly
chr1:1523152-1523765	C1_139	0.958997	veryearly
chr1:1524031-1524400	C1_139	0.784634	veryearly
chr1:1524629-1525574	C1_139	1.83081	veryearly
chr1:1526286-1526647	C1_139	1.13336	veryearly
chr1:1527999-1528374	C1_139	0.56668	veryearly
chr1:1529097-1530287	C1_139	1.08977	veryearly
chr1:1532299-1533156	C1_139	0.56668	veryearly
chr1:1533361-1534993	C1_139	1.13336	veryearly
chr1:1535640-1535923	C1_139	0.087182	veryearly
chr1:1536048-1537030	C1_139	0.56668	veryearly
chr1:1537142-1538175	C1_139	0.741043	veryearly
chr1:1539322-1540081	C1_139	0.348726	veryearly
chr1:1540602-1542124	C1_139	4.01035	veryearly
chr1:1542779-1543271	C1_139	1.08977	veryearly
chr1:1546106-1546501	C1_139	0.697452	veryearly
chr1:1547002-1547414	C1_139	0.348726	veryearly
chr1:1547852-1548883	C1_139	0.784634	veryearly
chr1:1550087-1551128	C1_139	0.523089	veryearly
chr1:1551922-1552567	C1_139	0.392317	veryearly
chr1:1553918-1556138	C1_139	1.8744	veryearly
chr1:1556214-1557717	C1_139	0.784634	veryearly
chr1:1557811-1559946	C1_139	1.3949	veryearly
chr1:1560170-1563764	C1_139	2.78981	veryearly
chr1:1564119-1564515	C1_139	0.217954	veryearly
chr1:1564731-1566931	C1_139	1.83081	veryearly
chr1:1567756-1569964	C1_139	1.22054	veryearly
chr1:1570031-1570558	C1_139	0.174363	veryearly
chr1:1570652-1572055	C1_139	1.30772	veryearly
chr1:1572149-1573216	C1_139	1.13336	veryearly
chr1:1573303-1574226	C1_139	1.17695	veryearly
chr1:1574710-1576236	C1_139	1.08977	veryearly
chr1:1577676-1578013	C1_139	0.348726	veryearly
chr1:1578310-1578797	C1_139	0.610271	veryearly
chr1:1579987-1580955	C1_139	1.61286	veryearly
chr1:1582817-1583324	C1_139	1.17695	veryearly
chr1:1585961-1586402	C1_139	0.828225	veryearly
chr1:1589394-1589820	C1_139	0.56668	veryearly
chr1:1590006-1590798	C1_139	0.435908	veryearly
chr1:1591029-1591456	C1_139	0.915406	veryearly
chr1:1591625-1592121	C1_139	0.392317	veryearly
chr1:1594455-1595319	C1_139	1.4385	veryearly
chr1:1595777-1596372	C1_139	1.00259	veryearly
chr1:1596499-1597091	C1_139	0.435908	veryearly
chr1:1597190-1597794	C1_139	0.348726	veryearly
chr1:1598030-1598418	C1_139	0.523089	veryearly
chr1:1600885-1601298	C1_139	0.305135	veryearly
chr1:1601613-1601986	C1_139	0.261545	veryearly
chr1:1602258-1603308	C1_139	0.653861	veryearly
chr1:1604785-1605273	C1_139	0.697452	veryearly
chr1:1606141-1607308	C1_139	1.22054	veryearly
chr1:1607654-1608498	C1_139	0.915406	veryearly
chr1:1608789-1609134	C1_139	0.610271	veryearly
chr1:1609355-1610818	C1_139	1.48209	veryearly
chr1:1611043-1611533	C1_139	0.348726	veryearly
chr1:1611634-1612520	C1_139	0.784634	veryearly
chr1:1614717-1615175	C1_139	0.56668	veryearly
chr1:1615400-1616460	C1_139	1.08977	veryearly
chr1:1618478-1618837	C1_139	0.828225	veryearly
chr1:1619324-1619934	C1_139	1.04618	veryearly
chr1:1620183-1620632	C1_139	0.784634	veryearly
chr1:1622837-1623396	C1_139	1.13336	veryearly
chr1:1623472-1624329	C1_139	0.435908	veryearly
chr1:1625699-1626227	C1_139	0.871815	veryearly
chr1:1626912-1627271	C1_139	0.784634	veryearly
chr1:1627922-1630017	C1_139	4.18471	veryearly
chr1:1630363-1630698	C1_139	0.305135	veryearly
chr1:1631013-1631516	C1_139	0.523089	veryearly
chr1:1631619-1636867	C1_139	3.57444	veryearly
chr1:1637986-1639027	C1_139	0.828225	veryearly
chr1:1639090-1639440	C1_139	0.261545	veryearly
chr1:1640757-1641311	C1_139	0.56668	veryearly
chr1:1641448-1641971	C1_139	0.915406	veryearly
chr1:1643428-1643900	C1_139	0.435908	veryearly
chr1:1646142-1646727	C1_139	0.610271	veryearly
chr1:1650033-1650332	C1_139	0.56668	veryearly
chr1:1651502-1652000	C1_139	1.22054	veryearly
chr1:1652326-1652652	C1_139	2.96417	veryearly
chr1:1654708-1655143	C1_139	0.828225	veryearly
chr1:1656322-1656763	C1_139	0.56668	early
chr1:1657261-1657837	C1_139	0.828225	early
chr1:1658046-1658351	C1_139	0.479498	early
chr1:1658439-1658850	C1_139	0.697452	early
chr1:1660518-1661488	C1_139	1.70004	early
chr1:1661647-1662839	C1_139	1.30772	early
chr1:1663159-1663580	C1_139	0.915406	early
chr1:1663849-1664232	C1_139	0.435908	early
chr1:1667319-1668098	C1_139	1.61286	early
chr1:1669086-1670159	C1_139	1.70004	early
chr1:1670410-1671939	C1_139	2.39749	early
chr1:1673062-1673670	C1_139	0.958997	early
chr1:1675866-1676715	C1_139	1.00259	early
chr1:1676772-1677640	C1_139	0.305135	early
chr1:1679191-1679660	C1_139	0.435908	early
chr1:1680507-1682637	C1_139	1.8744	early
chr1:1682885-1683422	C1_139	0.828225	veryearly
chr1:1684379-1686234	C1_139	1.30772	veryearly
chr1:1686403-1686636	C1_139	0.174363	veryearly
chr1:1686833-1690087	C1_139	3.74881	veryearly
chr1:1690313-1692403	C1_139	1.61286	veryearly
chr1:1692479-1693151	C1_139	1.30772	veryearly
chr1:1693462-1693796	C1_139	0.871815	veryearly
chr1:1695614-1696258	C1_139	0.915406	veryearly
chr1:1700488-1701160	C1_139	0.56668	veryearly
chr1:1710200-1710850	C1_139	0.174363	veryearly
chr1:1712617-1712976	C1_139	0.56668	veryearly
chr1:1713154-1713687	C1_139	0.697452	veryearly
chr1:1714350-1715085	C1_139	0.653861	veryearly
chr1:1715234-1715945	C1_139	0.653861	veryearly
chr1:1716462-1716692	C1_139	0.261545	veryearly
chr1:1718941-1719498	C1_139	1.65645	veryearly
chr1:1719597-1719946	C1_139	0.435908	veryearly
chr1:1720183-1721249	C1_139	1.48209	veryearly
chr1:1721701-1722014	C1_139	0.610271	veryearly
chr1:1725203-1725598	C1_139	1.04618	veryearly
chr1:1726530-1727271	C1_139	0.523089	veryearly
chr1:1736451-1737169	C1_139	0.653861	veryearly
chr1:1739072-1739761	C1_139	0.653861	veryearly
chr1:1744070-1744418	C1_139	1.30772	veryearly
chr1:1762082-1762644	C1_139	1.04618	veryearly
chr1:1768919-1769294	C1_139	0.610271	veryearly
chr1:1775207-1775583	C1_139	0.610271	veryearly
chr1:1781485-1781910	C1_139	0.56668	veryearly
chr1:1783276-1783886	C1_139	0.610271	veryearly
chr1:1786635-1787158	C1_139	0.435908	veryearly
chr1:1791914-1792585	C1_139	0.784634	veryearly
chr1:1796783-1796995	C1_139	0.435908	veryearly
chr1:1798025-1798765	C1_139	0.610271	veryearly
chr1:1803783-1804186	C1_139	0.56668	veryearly
chr1:1805581-1805900	C1_139	0.392317	veryearly
chr1:1819713-1820393	C1_139	1.26413	veryearly
chr1:1821239-1822269	C1_139	0.305135	veryearly
chr1:1822633-1825771	C1_139	3.57444	veryearly
chr1:1826878-1827401	C1_139	0.697452	veryearly
chr1:1827901-1828811	C1_139	0.828225	veryearly
chr1:1828889-1829479	C1_139	0.610271	veryearly
chr1:1830904-1831717	C1_139	0.348726	veryearly
chr1:1831850-1832175	C1_139	0.348726	veryearly
chr1:1832720-1833241	C1_139	0.435908	veryearly
chr1:1833311-1834774	C1_139	1.30772	veryearly
chr1:1835300-1835836	C1_139	0.697452	veryearly
chr1:1836865-1837258	C1_139	0.305135	veryearly
chr1:1837733-1838204	C1_139	0.435908	veryearly
chr1:1838266-1839843	C1_139	1.17695	veryearly
chr1:1840383-1841696	C1_139	0.958997	veryearly
chr1:1841917-1842987	C1_139	1.4385	veryearly
chr1:1845385-1846572	C1_139	1.78722	veryearly
chr1:1846666-1849861	C1_139	2.52826	veryearly
chr1:1850551-1860764	C1_139	8.5002	veryearly
chr1:1861219-1861963	C1_139	0.523089	veryearly
chr1:1863055-1863876	C1_139	0.828225	veryearly
chr1:1864273-1864799	C1_139	0.479498	veryearly
chr1:1867247-1867769	C1_139	1.3949	veryearly
chr1:1868549-1869446	C1_139	2.48467	veryearly
chr1:1869646-1870398	C1_139	2.31031	veryearly
chr1:1870547-1871759	C1_139	0.828225	veryearly
chr1:1872237-1872878	C1_139	0.479498	veryearly
chr1:1872931-1873795	C1_139	1.22054	veryearly
chr1:1873875-1876019	C1_139	0.871815	veryearly
chr1:1876471-1877105	C1_139	0.610271	veryearly
chr1:1877161-1878716	C1_139	2.31031	veryearly
chr1:1879512-1879862	C1_139	0.305135	veryearly
chr1:1883227-1883647	C1_139	0.958997	veryearly
chr1:1886001-1887891	C1_139	1.26413	veryearly
chr1:1888169-1889003	C1_139	0.392317	veryearly
chr1:1889509-1890607	C1_139	1.65645	veryearly
chr1:1890831-1891887	C1_139	1.13336	veryearly
chr1:1892518-1892976	C1_139	1.00259	veryearly
chr1:1895511-1895871	C1_139	0.348726	veryearly
chr1:1895955-1896775	C1_139	0.784634	veryearly
chr1:1897093-1898082	C1_139	0.523089	veryearly
chr1:1898303-1899218	C1_139	0.653861	veryearly
chr1:1899666-1902503	C1_139	2.92058	veryearly
chr1:1902586-1903943	C1_139	2.04877	veryearly
chr1:1904279-1906657	C1_139	2.8334	veryearly
chr1:1907371-1907903	C1_139	0.784634	veryearly
chr1:1908046-1908273	C1_139	0.523089	veryearly
chr1:1908951-1909247	C1_139	0.523089	veryearly
chr1:1909612-1911099	C1_139	2.13595	veryearly
chr1:1911193-1913945	C1_139	4.01035	veryearly
chr1:1913997-1914645	C1_139	0.741043	veryearly
chr1:1914853-1915895	C1_139	0.610271	veryearly
chr1:1916064-1916550	C1_139	0.653861	veryearly
chr1:1917062-1919304	C1_139	1.61286	veryearly
chr1:1919638-1920196	C1_139	0.435908	veryearly
chr1:1920570-1921049	C1_139	1.00259	veryearly
chr1:1925212-1925545	C1_139	0.392317	veryearly
chr1:1927116-1927388	C1_139	0.261545	veryearly
chr1:1928545-1928792	C1_139	0.261545	veryearly
chr1:1932358-1933012	C1_139	0.828225	veryearly
chr1:1934959-1935727	C1_139	0.523089	veryearly
chr1:1936229-1937014	C1_139	1.35131	veryearly
chr1:1940751-1941943	C1_139	1.56927	veryearly
chr1:1943708-1943989	C1_139	0.479498	veryearly
chr1:1944803-1945328	C1_139	1.04618	veryearly
chr1:1945748-1946093	C1_139	0.523089	veryearly
chr1:1946514-1946833	C1_139	0.56668	veryearly
chr1:1947048-1947311	C1_139	0.392317	veryearly
chr1:1949333-1949692	C1_139	0.435908	veryearly
chr1:1950076-1950659	C1_139	0.392317	veryearly
chr1:1951192-1951691	C1_139	0.130772	veryearly
chr1:1951826-1954086	C1_139	2.3539	veryearly
chr1:1954268-1955105	C1_139	0.741043	veryearly
chr1:1955260-1955497	C1_139	0.305135	veryearly
chr1:1955638-1957744	C1_139	1.35131	veryearly
chr1:1957981-1958450	C1_139	1.30772	veryearly
chr1:1958839-1960705	C1_139	1.3949	veryearly
chr1:1960844-1965195	C1_139	2.8334	veryearly
chr1:1965568-1965998	C1_139	0.392317	veryearly
chr1:1966287-1966849	C1_139	1.13336	veryearly
chr1:1968428-1969077	C1_139	0.958997	veryearly
chr1:1971448-1971671	C1_139	0.087182	veryearly
chr1:1971841-1972463	C1_139	0.915406	veryearly
chr1:1972521-1973752	C1_139	1.65645	veryearly
chr1:1973943-1974722	C1_139	0.523089	veryearly
chr1:1974787-1975458	C1_139	0.56668	veryearly
chr1:1976128-1976861	C1_139	0.479498	veryearly
chr1:1977080-1977548	C1_139	0.697452	veryearly
chr1:1977702-1978323	C1_139	0.261545	veryearly
chr1:1978379-1979194	C1_139	0.435908	veryearly
chr1:1979465-1981715	C1_139	2.31031	veryearly
chr1:1981958-1982417	C1_139	0.087182	veryearly
chr1:1982661-1983951	C1_139	1.3949	veryearly
chr1:1984131-1985544	C1_139	1.13336	veryearly
chr1:1985887-1986600	C1_139	0.56668	veryearly
chr1:1986930-1987326	C1_139	0.130772	veryearly
chr1:1987389-1988967	C1_139	0.958997	veryearly
chr1:1990921-1993364	C1_139	2.31031	veryearly
chr1:1998668-1999209	C1_139	0.828225	veryearly
chr1:1999344-2002788	C1_139	2.8334	veryearly
chr1:2003926-2008910	C1_139	5.97194	veryearly
chr1:2010294-2011615	C1_139	1.17695	veryearly
chr1:2011669-2012071	C1_139	0.741043	veryearly
chr1:2012145-2012532	C1_139	0.435908	veryearly
chr1:2012653-2014779	C1_139	2.78981	veryearly
chr1:2015616-2016904	C1_139	1.70004	veryearly
chr1:2017080-2017432	C1_139	0.305135	veryearly
chr1:2017807-2018355	C1_139	0.828225	veryearly
chr1:2018637-2018986	C1_139	0.828225	veryearly
chr1:2019297-2020149	C1_139	0.915406	veryearly
chr1:2020554-2020932	C1_139	0.653861	veryearly
chr1:2022980-2023964	C1_139	0.915406	veryearly
chr1:2024209-2024487	C1_139	0.130772	veryearly
chr1:2024542-2025605	C1_139	0.435908	veryearly
chr1:2025699-2027166	C1_139	0.653861	veryearly
chr1:2027450-2028331	C1_139	0.435908	veryearly
chr1:2028528-2029137	C1_139	0.784634	veryearly
chr1:2029838-2030664	C1_139	1.04618	veryearly
chr1:2030716-2031237	C1_139	0.523089	veryearly
chr1:2032010-2032385	C1_139	0.741043	veryearly
chr1:2033458-2034030	C1_139	0.697452	veryearly
chr1:2034332-2036668	C1_139	1.8744	veryearly
chr1:2036934-2038958	C1_139	1.56927	veryearly
chr1:2039295-2043358	C1_139	4.48985	veryearly
chr1:2044908-2045706	C1_139	2.48467	veryearly
chr1:2046446-2048094	C1_139	1.74363	veryearly
chr1:2051242-2051559	C1_139	0.523089	veryearly
chr1:2053794-2054170	C1_139	0.174363	veryearly
chr1:2054431-2055055	C1_139	1.52568	veryearly
chr1:2055253-2055825	C1_139	1.35131	veryearly
chr1:2056003-2056480	C1_139	0.784634	veryearly
chr1:2056894-2057975	C1_139	1.56927	veryearly
chr1:2058027-2059803	C1_139	0.871815	veryearly
chr1:2060275-2060539	C1_139	0.174363	veryearly
chr1:2061924-2062786	C1_139	1.3949	veryearly
chr1:2063761-2064178	C1_139	0.741043	veryearly
chr1:2064244-2065701	C1_139	0.741043	veryearly
chr1:2066054-2066660	C1_139	0.348726	veryearly
chr1:2066713-2067252	C1_139	0.523089	veryearly
chr1:2067348-2067713	C1_139	0.697452	veryearly
chr1:2067891-2068291	C1_139	1.04618	veryearly
chr1:2068392-2069035	C1_139	1.56927	veryearly
chr1:2069097-2069574	C1_139	0.523089	veryearly
chr1:2069708-2070231	C1_139	0.958997	veryearly
chr1:2073193-2074348	C1_139	2.61545	veryearly
chr1:2075168-2076808	C1_139	1.3949	veryearly
chr1:2077677-2078587	C1_139	3.05135	veryearly
chr1:2080669-2081676	C1_139	1.17695	veryearly
chr1:2083970-2084624	C1_139	1.22054	veryearly
chr1:2084759-2085916	C1_139	1.26413	veryearly
chr1:2086815-2087405	C1_139	6.97452	veryearly
chr1:2089257-2090154	C1_139	2.17954	veryearly
chr1:2090288-2090999	C1_139	0.741043	veryearly
chr1:2091742-2092948	C1_139	0.958997	veryearly
chr1:2094412-2094906	C1_139	1.00259	veryearly
chr1:2095090-2095337	C1_139	0.305135	veryearly
chr1:2095785-2096582	C1_139	0.958997	veryearly
chr1:2096717-2097643	C1_139	1.4385	veryearly
chr1:2098844-2099194	C1_139	0.479498	veryearly
chr1:2099692-2100284	C1_139	1.4385	veryearly
chr1:2100375-2101360	C1_139	1.74363	veryearly
chr1:2102991-2104918	C1_139	2.00517	veryearly
chr1:2105054-2108355	C1_139	5.14371	veryearly
chr1:2108447-2110110	C1_139	1.91799	veryearly
chr1:2110170-2113273	C1_139	3.66162	veryearly
chr1:2113327-2114664	C1_139	1.83081	veryearly
chr1:2116052-2116893	C1_139	0.915406	veryearly
chr1:2117244-2118244	C1_139	0.741043	veryearly
chr1:2118840-2119360	C1_139	0.56668	veryearly
chr1:2119616-2121283	C1_139	1.3949	veryearly
chr1:2121430-2122588	C1_139	0.479498	veryearly
chr1:2122779-2123439	C1_139	0.523089	veryearly
chr1:2123516-2123780	C1_139	0.130772	veryearly
chr1:2124686-2126099	C1_139	0.828225	veryearly
chr1:2128140-2128520	C1_139	0.305135	veryearly
chr1:2129820-2131632	C1_139	1.35131	veryearly
chr1:2131743-2132483	C1_139	0.871815	veryearly
chr1:2132612-2132950	C1_139	0.305135	veryearly
chr1:2133037-2133824	C1_139	0.653861	veryearly
chr1:2134483-2134875	C1_139	0.261545	veryearly
chr1:2134938-2137768	C1_139	1.65645	veryearly
chr1:2137992-2139490	C1_139	1.35131	veryearly
chr1:2139836-2142674	C1_139	2.96417	veryearly
chr1:2143125-2144364	C1_139	0.915406	veryearly
chr1:2144489-2145328	C1_139	0.697452	veryearly
chr1:2145674-2148307	C1_139	1.83081	veryearly
chr1:2151482-2152145	C1_139	0.697452	veryearly
chr1:2153479-2154277	C1_139	1.22054	veryearly
chr1:2154442-2154802	C1_139	0.130772	veryearly
chr1:2155603-2155988	C1_139	0.479498	veryearly
chr1:2156168-2156686	C1_139	0.523089	veryearly
chr1:2157111-2157399	C1_139	0.653861	veryearly
chr1:2157991-2158519	C1_139	0.217954	veryearly
chr1:2160754-2163531	C1_139	2.00517	veryearly
chr1:2163666-2164456	C1_139	0.741043	veryearly
chr1:2164656-2166134	C1_139	1.4385	veryearly
chr1:2166704-2167746	C1_139	1.08977	veryearly
chr1:2168059-2169031	C1_139	1.3949	veryearly
chr1:2169187-2170519	C1_139	0.479498	veryearly
chr1:2170905-2172605	C1_139	2.04877	veryearly
chr1:2173030-2173637	C1_139	2.09236	veryearly
chr1:2174381-2175250	C1_139	2.22313	veryearly
chr1:2176432-2176676	C1_139	0.305135	veryearly
chr1:2177089-2177675	C1_139	0.741043	veryearly
chr1:2177866-2178469	C1_139	1.00259	veryearly
chr1:2178584-2180153	C1_139	1.30772	veryearly
chr1:2180303-2181628	C1_139	1.48209	veryearly
chr1:2181700-2182624	C1_139	0.741043	veryearly
chr1:2183693-2184175	C1_139	0.697452	veryearly
chr1:2184393-2184752	C1_139	0.523089	veryearly
chr1:2185116-2185899	C1_139	0.56668	veryearly
chr1:2185980-2186516	C1_139	0.828225	veryearly
chr1:2187889-2188497	C1_139	0.871815	veryearly
chr1:2188642-2189061	C1_139	0.348726	veryearly
chr1:2193440-2194176	C1_139	0.958997	veryearly
chr1:2197628-2198255	C1_139	0.741043	veryearly
chr1:2198589-2200362	C1_139	1.56927	veryearly
chr1:2200652-2202177	C1_139	1.74363	veryearly
chr1:2202364-2203149	C1_139	0.392317	veryearly
chr1:2203310-2203640	C1_139	0.523089	veryearly
chr1:2204154-2205492	C1_139	1.35131	veryearly
chr1:2205732-2207355	C1_139	1.74363	veryearly
chr1:2207544-2207980	C1_139	0.305135	veryearly
chr1:2210031-2211586	C1_139	1.61286	veryearly
chr1:2212123-2212573	C1_139	0.217954	veryearly
chr1:2213703-2214375	C1_139	1.17695	veryearly
chr1:2214475-2216319	C1_139	1.61286	veryearly
chr1:2217210-2217773	C1_139	0.741043	veryearly
chr1:2217976-2218652	C1_139	0.348726	veryearly
chr1:2218846-2219664	C1_139	0.828225	veryearly
chr1:2219901-2222310	C1_139	2.26672	veryearly
chr1:2222626-2223131	C1_139	0.305135	veryearly
chr1:2223497-2224900	C1_139	1.04618	veryearly
chr1:2225040-2225703	C1_139	0.610271	veryearly
chr1:2225825-2226366	C1_139	0.305135	veryearly
chr1:2228100-2228432	C1_139	0.697452	veryearly
chr1:2228677-2230975	C1_139	1.78722	veryearly
chr1:2231081-2232062	C1_139	0.305135	veryearly
chr1:2232332-2233919	C1_139	1.3949	veryearly
chr1:2234094-2238044	C1_139	3.40008	veryearly
chr1:2238103-2239089	C1_139	0.653861	veryearly
chr1:2240029-2240461	C1_139	0.348726	veryearly
chr1:2241525-2245909	C1_139	2.22313	veryearly
chr1:2246712-2247335	C1_139	0.174363	veryearly
chr1:2247535-2248080	C1_139	0.261545	veryearly
chr1:2248748-2250097	C1_139	0.697452	veryearly
chr1:2250274-2250601	C1_139	0.348726	veryearly
chr1:2250788-2251498	C1_139	0.087182	veryearly
chr1:2251583-2253412	C1_139	1.3949	veryearly
chr1:2253502-2255377	C1_139	0.958997	veryearly
chr1:2255601-2256273	C1_139	0.261545	veryearly
chr1:2257269-2257598	C1_139	0.217954	veryearly
chr1:2257757-2258334	C1_139	0.305135	veryearly
chr1:2258916-2260084	C1_139	0.479498	veryearly
chr1:2260139-2261891	C1_139	1.17695	veryearly
chr1:2262089-2262687	C1_139	0.653861	veryearly
chr1:2262793-2264745	C1_139	0.871815	veryearly
chr1:2264887-2269676	C1_139	3.53085	veryearly
chr1:2270413-2273603	C1_139	2.61545	veryearly
chr1:2273789-2274400	C1_139	0.697452	veryearly
chr1:2274837-2275134	C1_139	0.087182	veryearly
chr1:2275251-2277683	C1_139	1.61286	veryearly
chr1:2277961-2278435	C1_139	0.217954	veryearly
chr1:2278601-2280878	C1_139	1.48209	veryearly
chr1:2281320-2281605	C1_139	0.697452	veryearly
chr1:2281923-2283153	C1_139	1.22054	veryearly
chr1:2283848-2284923	C1_139	0.697452	veryearly
chr1:2285440-2286334	C1_139	1.22054	veryearly
chr1:2286593-2288188	C1_139	1.3949	veryearly
chr1:2288313-2288907	C1_139	0.261545	veryearly
chr1:2290141-2290416	C1_139	0.174363	veryearly
chr1:2290485-2291582	C1_139	0.610271	veryearly
chr1:2292069-2292307	C1_139	0.523089	veryearly
chr1:2299601-2300085	C1_139	1.30772	veryearly
chr1:2302331-2302738	C1_139	1.00259	veryearly
chr1:2303988-2305793	C1_139	0.828225	veryearly
chr1:2305909-2306191	C1_139	0.261545	veryearly
chr1:2306697-2307663	C1_139	0.523089	veryearly
chr1:2307745-2309016	C1_139	1.30772	veryearly
chr1:2309091-2310429	C1_139	1.08977	veryearly
chr1:2310738-2311912	C1_139	1.78722	veryearly
chr1:2312161-2312966	C1_139	0.392317	veryearly
chr1:2313526-2314651	C1_139	0.871815	veryearly
chr1:2315030-2315545	C1_139	0.784634	veryearly
chr1:2316522-2316961	C1_139	0.174363	veryearly
chr1:2317469-2317765	C1_139	0.56668	veryearly
chr1:2318114-2319063	C1_139	0.741043	veryearly
chr1:2319426-2319788	C1_139	0.523089	veryearly
chr1:2321625-2321891	C1_139	1.13336	veryearly
chr1:2322243-2322598	C1_139	0.305135	veryearly
chr1:2322663-2323302	C1_139	0.087182	veryearly
chr1:2326148-2326592	C1_139	0.392317	veryearly
chr1:2327467-2327918	C1_139	0.828225	veryearly
chr1:2329430-2329727	C1_139	0.348726	veryearly
chr1:2331318-2332068	C1_139	1.08977	veryearly
chr1:2333522-2334360	C1_139	1.13336	veryearly
chr1:2334776-2335004	C1_139	0.174363	veryearly
chr1:2336431-2336899	C1_139	0.435908	veryearly
chr1:2337214-2339633	C1_139	2.39749	veryearly
chr1:2339924-2341701	C1_139	1.61286	veryearly
chr1:2342568-2343217	C1_139	0.653861	veryearly
chr1:2344056-2344871	C1_139	0.130772	veryearly
chr1:2345021-2345371	C1_139	0.130772	veryearly
chr1:2346088-2348737	C1_139	3.05135	veryearly
chr1:2348826-2351304	C1_139	2.26672	veryearly
chr1:2351434-2352148	C1_139	0.435908	veryearly
chr1:2353192-2353615	C1_139	0.741043	veryearly
chr1:2357010-2357456	C1_139	0.741043	veryearly
chr1:2357686-2358871	C1_139	0.435908	veryearly
chr1:2359037-2360128	C1_139	0.392317	veryearly
chr1:2360282-2362895	C1_139	4.05394	veryearly
chr1:2362965-2366395	C1_139	3.00776	veryearly
chr1:2366673-2367266	C1_139	0.348726	veryearly
chr1:2368093-2369132	C1_139	1.65645	veryearly
chr1:2369254-2369526	C1_139	0.305135	veryearly
chr1:2369592-2370503	C1_139	0.653861	veryearly
chr1:2371225-2373031	C1_139	1.83081	veryearly
chr1:2373686-2374987	C1_139	0.479498	veryearly
chr1:2375385-2376184	C1_139	0.479498	veryearly
chr1:2376373-2377213	C1_139	0.479498	veryearly
chr1:2377693-2378861	C1_139	0.784634	veryearly
chr1:2379041-2380607	C1_139	1.26413	veryearly
chr1:2380833-2381279	C1_139	0.217954	veryearly
chr1:2381414-2382078	C1_139	0.610271	veryearly
chr1:2382401-2385700	C1_139	2.09236	veryearly
chr1:2386130-2386556	C1_139	0	veryearly
chr1:2386661-2389085	C1_139	0.871815	veryearly
chr1:2389954-2394406	C1_139	3.57444	veryearly
chr1:2394467-2395790	C1_139	1.13336	veryearly
chr1:2395899-2397679	C1_139	1.04618	veryearly
chr1:2397778-2400767	C1_139	1.61286	veryearly
chr1:2401073-2402957	C1_139	1.04618	veryearly
chr1:2403089-2403411	C1_139	0	veryearly
chr1:2403511-2405115	C1_139	1.00259	veryearly
chr1:2405198-2409494	C1_139	2.26672	veryearly
chr1:2409566-2411703	C1_139	1.3949	veryearly
chr1:2411912-2412500	C1_139	0.653861	veryearly
chr1:2412687-2413295	C1_139	0.435908	veryearly
chr1:2413757-2414182	C1_139	0.043591	veryearly
chr1:2415223-2416537	C1_139	3.35649	veryearly
chr1:2416749-2419387	C1_139	3.66162	veryearly
chr1:2420764-2422282	C1_139	1.04618	veryearly
chr1:2422341-2426160	C1_139	3.74881	veryearly
chr1:2426238-2428022	C1_139	1.26413	veryearly
chr1:2428080-2432051	C1_139	1.70004	veryearly
chr1:2432731-2434217	C1_139	0.392317	veryearly
chr1:2434273-2436163	C1_139	1.00259	veryearly
chr1:2436222-2436859	C1_139	0.174363	veryearly
chr1:2436940-2439642	C1_139	2.00517	veryearly
chr1:2440187-2442238	C1_139	1.65645	veryearly
chr1:2442297-2442889	C1_139	0.305135	veryearly
chr1:2443148-2443841	C1_139	0.828225	veryearly
chr1:2444138-2446262	C1_139	0.915406	veryearly
chr1:2446456-2448293	C1_139	1.30772	veryearly
chr1:2448470-2449706	C1_139	0.958997	veryearly
chr1:2449759-2450784	C1_139	0.523089	veryearly
chr1:2450934-2452097	C1_139	0.348726	veryearly
chr1:2452732-2453505	C1_139	0.915406	veryearly
chr1:2454587-2454881	C1_139	0.392317	veryearly
chr1:2454998-2455934	C1_139	1.4385	veryearly
chr1:2456189-2456810	C1_139	1.83081	veryearly
chr1:2457112-2458039	C1_139	0.305135	veryearly
chr1:2458167-2459673	C1_139	0.784634	veryearly
chr1:2462431-2464910	C1_139	2.22313	veryearly
chr1:2464966-2465335	C1_139	0.697452	veryearly
chr1:2465913-2466682	C1_139	0.610271	veryearly
chr1:2466810-2469503	C1_139	3.57444	veryearly
chr1:2469777-2470088	C1_139	1.35131	veryearly
chr1:2470498-2472364	C1_139	1.00259	veryearly
chr1:2472452-2472786	C1_139	0.261545	veryearly
chr1:2473417-2475059	C1_139	1.4385	veryearly
chr1:2475187-2475883	C1_139	0.392317	veryearly
chr1:2476124-2477759	C1_139	1.8744	veryearly
chr1:2477818-2479424	C1_139	0.435908	veryearly
chr1:2480060-2480684	C1_139	0.435908	veryearly
chr1:2481784-2482519	C1_139	0.915406	veryearly
chr1:2482752-2483169	C1_139	0.610271	veryearly
chr1:2483519-2485841	C1_139	1.96158	veryearly
chr1:2485938-2488139	C1_139	1.48209	veryearly
chr1:2488227-2491523	C1_139	2.26672	veryearly
chr1:2491705-2492391	C1_139	0.348726	veryearly
chr1:2492446-2493112	C1_139	0.871815	veryearly
chr1:2493291-2494276	C1_139	0.523089	veryearly
chr1:2494388-2495152	C1_139	0.653861	veryearly
chr1:2495391-2497351	C1_139	2.78981	veryearly
chr1:2497478-2498422	C1_139	0.915406	veryearly
chr1:2498520-2500340	C1_139	1.83081	veryearly
chr1:2500410-2501560	C1_139	0.610271	veryearly
chr1:2501788-2502108	C1_139	0.610271	veryearly
chr1:2506309-2506827	C1_139	1.08977	veryearly
chr1:2507546-2508674	C1_139	0.610271	veryearly
chr1:2508944-2510226	C1_139	1.08977	veryearly
chr1:2512582-2512967	C1_139	0.610271	veryearly
chr1:2516350-2516726	C1_139	0.56668	veryearly
chr1:2516798-2519690	C1_139	1.52568	veryearly
chr1:2519942-2522072	C1_139	2.57185	veryearly
chr1:2523029-2523675	C1_139	0.523089	veryearly
chr1:2524220-2524639	C1_139	0.130772	veryearly
chr1:2524724-2528591	C1_139	2.61545	veryearly
chr1:2528883-2530147	C1_139	2.04877	veryearly
chr1:2533197-2533605	C1_139	0.697452	veryearly
chr1:2533665-2534603	C1_139	1.61286	veryearly
chr1:2534795-2537649	C1_139	1.4385	veryearly
chr1:2537950-2538506	C1_139	0.261545	veryearly
chr1:2538575-2539893	C1_139	1.52568	veryearly
chr1:2540657-2541492	C1_139	0.392317	veryearly
chr1:2541787-2545009	C1_139	3.35649	veryearly
chr1:2548616-2548986	C1_139	0.217954	veryearly
chr1:2555079-2555825	C1_139	1.08977	veryearly
chr1:2559257-2560279	C1_139	0.217954	veryearly
chr1:2560341-2561641	C1_139	0.479498	veryearly
chr1:2561871-2563684	C1_139	4.01035	veryearly
chr1:2564065-2567304	C1_139	3.83599	veryearly
chr1:2568721-2569134	C1_139	0.56668	veryearly
chr1:2569896-2570395	C1_139	0.523089	veryearly
chr1:2570657-2571704	C1_139	1.22054	veryearly
chr1:2571791-2572327	C1_139	0.523089	veryearly
chr1:2572405-2573164	C1_139	0.305135	veryearly
chr1:2573397-2574156	C1_139	0.174363	veryearly
chr1:2574576-2577185	C1_139	3.18213	veryearly
chr1:2579931-2580540	C1_139	0.871815	veryearly
chr1:2582250-2582532	C1_139	0.435908	veryearly
chr1:2583378-2633088	C1_139	351.167	veryearly
chr1:2633254-2634330	C1_139	3.40008	veryearly
chr1:2684199-2685299	C1_139	1.65645	veryearly
chr1:2685569-2686532	C1_139	2.57185	veryearly
chr1:2686660-2688521	C1_139	5.01294	veryearly
chr1:2688717-2690312	C1_139	5.57962	veryearly
chr1:2690565-2692294	C1_139	4.01035	veryearly
chr1:2692366-2693958	C1_139	3.70521	veryearly
chr1:2699956-2700332	C1_139	0.217954	veryearly
chr1:2701453-2701930	C1_139	0.523089	veryearly
chr1:2702030-2704642	C1_139	1.61286	veryearly
chr1:2704694-2706280	C1_139	3.48726	veryearly
chr1:2707533-2707997	C1_139	0.741043	veryearly
chr1:2711891-2712183	C1_139	0.435908	veryearly
chr1:2713798-2714429	C1_139	1.17695	veryearly
chr1:2714487-2715833	C1_139	2.22313	veryearly
chr1:2716406-2718642	C1_139	1.04618	veryearly
chr1:2718699-2720468	C1_139	1.3949	veryearly
chr1:2720611-2723213	C1_139	1.96158	veryearly
chr1:2723842-2726021	C1_139	1.4385	veryearly
chr1:2726092-2726647	C1_139	0.261545	veryearly
chr1:2726849-2728420	C1_139	0.697452	veryearly
chr1:2729573-2730389	C1_139	0.174363	veryearly
chr1:2730569-2730919	C1_139	0.392317	veryearly
chr1:2731054-2731639	C1_139	0.523089	veryearly
chr1:2733140-2733469	C1_139	0.741043	veryearly
chr1:2734324-2735126	C1_139	1.65645	veryearly
chr1:2735721-2738369	C1_139	5.92834	veryearly
chr1:2738707-2739872	C1_139	0.915406	early
chr1:2739974-2740754	C1_139	1.30772	early
chr1:2740974-2741482	C1_139	0.697452	early
chr1:2741543-2741831	C1_139	0.087182	early
chr1:2741945-2742494	C1_139	0.305135	early
chr1:2742730-2743771	C1_139	0.523089	early
chr1:2744928-2745890	C1_139	0.871815	early
chr1:2746290-2746922	C1_139	0.784634	early
chr1:2747379-2748045	C1_139	0.784634	early
chr1:2749015-2749972	C1_139	1.91799	early
chr1:2750043-2750281	C1_139	0.087182	early
chr1:2750407-2751033	C1_139	0.435908	early
chr1:2751159-2752010	C1_139	0.653861	early
chr1:2752066-2752540	C1_139	0.697452	early
chr1:2753090-2753369	C1_139	0.653861	early
chr1:2753966-2754394	C1_139	0.828225	early
chr1:2757087-2757462	C1_139	0.871815	early
chr1:2762356-2762700	C1_139	0.261545	early
chr1:2764426-2765105	C1_139	0.523089	early
chr1:2765275-2766813	C1_139	5.84116	early
chr1:2767084-2767441	C1_139	1.13336	early
chr1:2767708-2768040	C1_139	0.653861	early
chr1:2770505-2771560	C1_139	0.610271	early
chr1:2771995-2772959	C1_139	0.523089	early
chr1:2773036-2773780	C1_139	0.523089	early
chr1:2774005-2775047	C1_139	1.30772	early
chr1:2776755-2777516	C1_139	0.56668	early
chr1:2777592-2778436	C1_139	0.523089	early
chr1:2778901-2780881	C1_139	0.828225	early
chr1:2780943-2781639	C1_139	0.217954	early
chr1:2782021-2783608	C1_139	1.13336	early
chr1:2783673-2784351	C1_139	0.305135	early
chr1:2784722-2786257	C1_139	0.653861	early
chr1:2786688-2788291	C1_139	1.61286	early
chr1:2788408-2789192	C1_139	0.915406	early
chr1:2789965-2790823	C1_139	1.3949	early
chr1:2791047-2792733	C1_139	0.958997	early
chr1:2792956-2793915	C1_139	0.958997	early
chr1:2794110-2795521	C1_139	1.08977	early
chr1:2795707-2797731	C1_139	1.3949	early
chr1:2797946-2798606	C1_139	0.305135	early
chr1:2798848-2799186	C1_139	0.392317	early
chr1:2799519-2800088	C1_139	0.261545	early
chr1:2800306-2801214	C1_139	0.435908	early
chr1:2801367-2802440	C1_139	1.26413	early
chr1:2802637-2804560	C1_139	3.48726	early
chr1:2804717-2805655	C1_139	1.17695	early
chr1:2805732-2806406	C1_139	0.305135	early
chr1:2806555-2807187	C1_139	0.479498	early
chr1:2807328-2807841	C1_139	0.479498	early
chr1:2809158-2809766	C1_139	0.392317	early
chr1:2810233-2810743	C1_139	0.479498	early
chr1:2810949-2811737	C1_139	0.305135	early
chr1:2811889-2813125	C1_139	2.48467	early
chr1:2813972-2814367	C1_139	0.392317	early
chr1:2814552-2815208	C1_139	1.13336	early
chr1:2815453-2816061	C1_139	1.17695	early
chr1:2816249-2816613	C1_139	0.261545	early
chr1:2817011-2818341	C1_139	0.958997	early
chr1:2818768-2820090	C1_139	1.83081	early
chr1:2820333-2821231	C1_139	0.828225	early
chr1:2821283-2823059	C1_139	1.17695	early
chr1:2823146-2823761	C1_139	0.56668	early
chr1:2824306-2825712	C1_139	1.13336	early
chr1:2825783-2826931	C1_139	0.741043	early
chr1:2827167-2828918	C1_139	0.871815	early
chr1:2829028-2829446	C1_139	0.435908	early
chr1:2829502-2829795	C1_139	0.479498	early
chr1:2829913-2830423	C1_139	0.348726	early
chr1:2830585-2830849	C1_139	0.348726	early
chr1:2831229-2831672	C1_139	0.174363	early
chr1:2831811-2832368	C1_139	0.958997	early
chr1:2833264-2833674	C1_139	0.741043	early
chr1:2833986-2834474	C1_139	1.00259	early
chr1:2834596-2834882	C1_139	0.305135	early
chr1:2835032-2835697	C1_139	0.523089	early
chr1:2836776-2837151	C1_139	0.305135	early
chr1:2837608-2838959	C1_139	0.653861	early
chr1:2839469-2842040	C1_139	2.22313	early
chr1:2842638-2843907	C1_139	1.04618	early
chr1:2844787-2845360	C1_139	1.17695	early
chr1:2845838-2846158	C1_139	0.523089	early
chr1:2847468-2848681	C1_139	1.30772	early
chr1:2849235-2849636	C1_139	0.261545	early
chr1:2849747-2850317	C1_139	0.217954	early
chr1:2850780-2851099	C1_139	0.217954	early
chr1:2851174-2852219	C1_139	0.653861	early
chr1:2852453-2852976	C1_139	0.392317	early
chr1:2853283-2854006	C1_139	1.83081	early
chr1:2855119-2855548	C1_139	0.435908	early
chr1:2858479-2858792	C1_139	0.217954	early
chr1:2859097-2859954	C1_139	1.04618	early
chr1:2860764-2861215	C1_139	1.8744	early
chr1:2862356-2863260	C1_139	0.958997	early
chr1:2863795-2864207	C1_139	0.392317	early
chr1:2864552-2867117	C1_139	1.65645	early
chr1:2867703-2868282	C1_139	0.610271	early
chr1:2868488-2869737	C1_139	2.44108	early
chr1:2875737-2876324	C1_139	1.35131	early
chr1:2876479-2876908	C1_139	0.56668	early
chr1:2878297-2878647	C1_139	0.610271	early
chr1:2879603-2879996	C1_139	0.610271	early
chr1:2882877-2883359	C1_139	0.305135	early
chr1:2883593-2884769	C1_139	0.871815	early
chr1:2885028-2885958	C1_139	0.958997	early
chr1:2886125-2886777	C1_139	0.174363	early
chr1:2886888-2887808	C1_139	0.784634	early
chr1:2887948-2889504	C1_139	1.17695	early
chr1:2889733-2890718	C1_139	0.958997	early
chr1:2891091-2891893	C1_139	0.56668	early
chr1:2892035-2892429	C1_139	0.305135	early
chr1:2892764-2896586	C1_139	8.19506	early
chr1:2896746-2897586	C1_139	0.653861	early
chr1:2899153-2900161	C1_139	0.784634	early
chr1:2900629-2901002	C1_139	0.348726	early
chr1:2901204-2902151	C1_139	0.915406	early
chr1:2903765-2905184	C1_139	3.40008	early
chr1:2906273-2906648	C1_139	0.697452	early
chr1:2906846-2907557	C1_139	0.697452	early
chr1:2917654-2918342	C1_139	0.348726	early
chr1:2918454-2921463	C1_139	3.05135	early
chr1:2921521-2922019	C1_139	0.871815	early
chr1:2926894-2927244	C1_139	0.217954	early
chr1:2928803-2929067	C1_139	0.305135	early
chr1:2929306-2929926	C1_139	0.261545	early
chr1:2930620-2931243	C1_139	0.697452	early
chr1:2931370-2932082	C1_139	0.784634	early
chr1:2932231-2932865	C1_139	0.392317	early
chr1:2933294-2934219	C1_139	0.828225	early
chr1:2935056-2935669	C1_139	1.00259	early
chr1:2937701-2937988	C1_139	0.392317	early
chr1:2938043-2939071	C1_139	0.871815	early
chr1:2939150-2939890	C1_139	0.697452	early
chr1:2941348-2941939	C1_139	0.392317	early
chr1:2942386-2942653	C1_139	1.78722	early
chr1:2943228-2943820	C1_139	0.741043	early
chr1:2944346-2945090	C1_139	0.741043	early
chr1:2945513-2945894	C1_139	0.087182	early
chr1:2946073-2946785	C1_139	0.784634	early
chr1:2946839-2947428	C1_139	0.435908	early
chr1:2948853-2950375	C1_139	1.52568	early
chr1:2952391-2953301	C1_139	0.958997	early
chr1:2953900-2954510	C1_139	0.348726	early
chr1:2955303-2955899	C1_139	0.305135	early
chr1:2956409-2956886	C1_139	1.30772	early
chr1:2959062-2959332	C1_139	0.043591	early
chr1:2967521-2968778	C1_139	10.9413	early
chr1:2969083-2969514	C1_139	0.523089	early
chr1:2970193-2970896	C1_139	1.4385	early
chr1:2971079-2971350	C1_139	0.479498	early
chr1:2971676-2971970	C1_139	0.348726	early
chr1:2976687-2977116	C1_139	0.261545	early
chr1:2977924-2978398	C1_139	0.392317	early
chr1:2978480-2979132	C1_139	0.610271	early
chr1:2979633-2979955	C1_139	0	early
chr1:2980375-2981088	C1_139	0.610271	early
chr1:2981349-2981910	C1_139	0.56668	early
chr1:2982046-2982322	C1_139	0.610271	early
chr1:2983301-2984483	C1_139	0.915406	early
chr1:2984813-2985821	C1_139	0.348726	early
chr1:2986120-2986793	C1_139	0.087182	early
chr1:2987251-2988095	C1_139	0.392317	early
chr1:2988760-2989909	C1_139	0.305135	early
chr1:2990973-2991318	C1_139	0.523089	early
chr1:2992509-2993348	C1_139	0.915406	early
chr1:2993484-2993994	C1_139	0.392317	early
chr1:2994082-2994490	C1_139	0.828225	early
chr1:2994637-2995168	C1_139	0.958997	early
chr1:2995558-2995985	C1_139	0.653861	early
chr1:2996317-2996949	C1_139	1.00259	early
chr1:2997031-2997652	C1_139	0.610271	early
chr1:2997779-2998733	C1_139	1.04618	early
chr1:2999261-3000372	C1_139	1.00259	early
chr1:3000568-3001734	C1_139	1.00259	early
chr1:3001788-3002591	C1_139	0.305135	early
chr1:3003018-3003327	C1_139	0.043591	early
chr1:3003606-3004046	C1_139	0.217954	early
chr1:3004412-3004748	C1_139	0.958997	early
chr1:3005393-3006420	C1_139	1.08977	early
chr1:3006622-3007596	C1_139	1.08977	early
chr1:3007699-3008265	C1_139	0.958997	early
chr1:3008501-3009400	C1_139	0.828225	early
chr1:3009927-3011125	C1_139	1.61286	early
chr1:3011388-3013403	C1_139	1.91799	early
chr1:3013816-3014611	C1_139	0.653861	early
chr1:3014759-3015161	C1_139	0.392317	early
chr1:3015288-3016260	C1_139	0.871815	early
chr1:3016978-3017807	C1_139	0.828225	early
chr1:3017997-3018387	C1_139	0.217954	early
chr1:3020717-3021345	C1_139	0.523089	early
chr1:3021496-3021877	C1_139	0.392317	early
chr1:3022766-3024052	C1_139	0.958997	early
chr1:3027304-3027993	C1_139	0.435908	early
chr1:3028104-3028613	C1_139	0.305135	early
chr1:3028906-3030405	C1_139	1.04618	early
chr1:3030565-3033141	C1_139	2.70263	early
chr1:3033193-3034279	C1_139	0.915406	early
chr1:3034537-3035539	C1_139	0.523089	early
chr1:3035978-3037418	C1_139	1.65645	early
chr1:3037555-3037845	C1_139	0.261545	early
chr1:3038000-3038836	C1_139	0.56668	early
chr1:3039011-3039738	C1_139	0.479498	early
chr1:3039850-3040692	C1_139	0.741043	early
chr1:3041179-3041979	C1_139	0.56668	early
chr1:3042104-3042498	C1_139	0.217954	early
chr1:3043373-3043651	C1_139	0.217954	early
chr1:3044231-3044619	C1_139	0.261545	early
chr1:3045111-3046171	C1_139	6.53862	early
chr1:3046563-3047781	C1_139	1.22054	early
chr1:3048229-3048474	C1_139	0.217954	early
chr1:3049857-3050645	C1_139	0.610271	early
chr1:3050734-3051280	C1_139	0.610271	early
chr1:3051386-3052390	C1_139	0.741043	early
chr1:3052550-3053324	C1_139	0.784634	early
chr1:3053535-3053959	C1_139	0.348726	early
chr1:3054314-3056775	C1_139	1.91799	early
chr1:3056863-3057524	C1_139	1.22054	early
chr1:3058367-3060026	C1_139	2.00517	early
chr1:3060171-3060755	C1_139	0.697452	early
chr1:3060824-3061999	C1_139	0.697452	early
chr1:3062095-3064034	C1_139	10.6797	early
chr1:3064644-3065065	C1_139	0.392317	early
chr1:3065117-3066187	C1_139	1.74363	early
chr1:3066827-3067748	C1_139	0.653861	early
chr1:3068387-3068729	C1_139	0.435908	early
chr1:3070913-3072321	C1_139	1.4385	early
chr1:3073352-3073862	C1_139	0.130772	early
chr1:3076583-3080614	C1_139	4.18471	early
chr1:3080881-3081793	C1_139	0.697452	early
chr1:3083833-3084929	C1_139	2.52826	early
chr1:3085196-3085644	C1_139	0.305135	early
chr1:3087281-3088212	C1_139	0.610271	early
chr1:3088978-3089400	C1_139	0.261545	early
chr1:3089456-3090731	C1_139	1.30772	early
chr1:3091002-3091422	C1_139	0.610271	early
chr1:3091991-3092776	C1_139	2.52826	early
chr1:3094306-3095240	C1_139	0.56668	early
chr1:3095299-3096371	C1_139	0.653861	early
chr1:3096891-3097510	C1_139	0.479498	early
chr1:3098623-3099512	C1_139	1.4385	early
chr1:3099748-3100515	C1_139	0.958997	early
chr1:3100916-3101358	C1_139	0.828225	early
chr1:3101988-3102330	C1_139	0.174363	early
chr1:3102383-3105506	C1_139	2.65904	early
chr1:3105643-3106062	C1_139	0.523089	early
chr1:3106596-3107674	C1_139	0.653861	early
chr1:3109041-3109982	C1_139	1.56927	early
chr1:3110291-3111914	C1_139	2.96417	early
chr1:3112620-3113548	C1_139	0.479498	early
chr1:3114343-3115300	C1_139	0.653861	early
chr1:3115539-3116419	C1_139	0.523089	early
chr1:3116724-3117444	C1_139	0.348726	early
chr1:3117577-3118407	C1_139	0.174363	early
chr1:3119313-3119875	C1_139	1.08977	early
chr1:3119977-3120379	C1_139	1.30772	early
chr1:3121148-3122106	C1_139	1.22054	early
chr1:3122181-3124294	C1_139	2.17954	early
chr1:3124405-3124914	C1_139	0.479498	early
chr1:3125887-3126255	C1_139	0.174363	early
chr1:3127921-3129692	C1_139	1.78722	early
chr1:3130205-3130654	C1_139	0.435908	early
chr1:3131308-3131621	C1_139	0.697452	early
chr1:3131863-3132531	C1_139	1.08977	early
chr1:3132749-3133506	C1_139	0.653861	early
chr1:3134226-3134731	C1_139	0.523089	early
chr1:3134831-3135134	C1_139	0.174363	early
chr1:3135857-3137218	C1_139	1.52568	early
chr1:3137279-3137886	C1_139	0.479498	early
chr1:3138607-3140028	C1_139	1.3949	early
chr1:3140860-3141173	C1_139	0.523089	early
chr1:3141951-3142223	C1_139	0.087182	early
chr1:3142395-3143071	C1_139	0.610271	early
chr1:3143685-3144585	C1_139	0.653861	early
chr1:3145045-3145457	C1_139	0.305135	early
chr1:3146397-3146750	C1_139	0.261545	early
chr1:3146813-3147662	C1_139	1.35131	early
chr1:3147776-3148239	C1_139	0.305135	early
chr1:3148307-3148778	C1_139	0.56668	early
chr1:3149687-3150141	C1_139	0.392317	early
chr1:3150338-3152852	C1_139	2.44108	early
chr1:3153518-3154048	C1_139	0.217954	early
chr1:3154193-3154903	C1_139	0.435908	early
chr1:3155182-3155679	C1_139	0.305135	early
chr1:3157106-3159218	C1_139	1.83081	early
chr1:3159601-3160227	C1_139	0.305135	early
chr1:3162017-3162241	C1_139	0.087182	early
chr1:3162499-3163551	C1_139	0.56668	early
chr1:3163884-3164432	C1_139	0.56668	early
chr1:3165453-3166101	C1_139	0.915406	early
chr1:3166390-3166955	C1_139	0.348726	early
chr1:3167753-3168234	C1_139	0.392317	early
chr1:3168845-3169765	C1_139	1.4385	early
chr1:3172065-3173016	C1_139	2.00517	early
chr1:3175282-3176731	C1_139	1.96158	early
chr1:3177940-3178322	C1_139	0.828225	early
chr1:3178734-3181556	C1_139	3.53085	early
chr1:3181763-3182054	C1_139	0.653861	early
chr1:3182149-3183133	C1_139	1.17695	early
chr1:3184017-3184787	C1_139	0.915406	early
chr1:3184953-3185286	C1_139	0.348726	early
chr1:3188101-3190052	C1_139	2.44108	early
chr1:3191243-3191790	C1_139	0.871815	early
chr1:3191883-3196076	C1_139	4.40267	early
chr1:3196134-3196496	C1_139	0.392317	early
chr1:3196713-3197231	C1_139	0.523089	early
chr1:3198379-3199106	C1_139	0.392317	early
chr1:3199357-3200054	C1_139	0.741043	early
chr1:3200141-3200854	C1_139	0.784634	early
chr1:3201202-3202188	C1_139	0.523089	early
chr1:3202742-3204265	C1_139	1.22054	early
chr1:3205381-3206982	C1_139	1.83081	early
chr1:3207086-3207892	C1_139	1.17695	early
chr1:3208591-3209640	C1_139	1.3949	early
chr1:3210285-3210606	C1_139	0.435908	early
chr1:3210946-3213810	C1_139	4.01035	early
chr1:3214036-3214736	C1_139	1.17695	early
chr1:3215318-3216156	C1_139	2.78981	early
chr1:3216685-3217240	C1_139	2.70263	early
chr1:3220306-3221284	C1_139	1.13336	early
chr1:3224749-3225631	C1_139	1.00259	early
chr1:3225906-3227232	C1_139	1.00259	early
chr1:3227327-3229331	C1_139	2.13595	early
chr1:3229477-3230259	C1_139	0.479498	early
chr1:3233890-3234299	C1_139	0.523089	early
chr1:3235756-3236477	C1_139	1.30772	early
chr1:3237344-3237647	C1_139	0.392317	early
chr1:3238236-3241284	C1_139	4.66421	early
chr1:3241371-3242065	C1_139	0.261545	early
chr1:3242219-3242813	C1_139	0.871815	early
chr1:3243011-3246515	C1_139	3.26931	early
chr1:3247002-3247949	C1_139	1.30772	early
chr1:3248185-3248805	C1_139	0.741043	early
chr1:3248865-3249441	C1_139	0.828225	early
chr1:3249666-3250159	C1_139	0.348726	early
chr1:3250599-3251918	C1_139	0.958997	early
chr1:3252244-3252494	C1_139	0.392317	early
chr1:3253975-3254500	C1_139	1.04618	early
chr1:3254847-3256997	C1_139	2.17954	early
chr1:3257340-3257641	C1_139	0.217954	early
chr1:3262166-3263511	C1_139	0.828225	early
chr1:3263575-3264048	C1_139	0.392317	early
chr1:3264218-3265264	C1_139	0.610271	early
chr1:3265364-3266487	C1_139	0.610271	early
chr1:3266730-3267493	C1_139	0.784634	early
chr1:3267556-3267875	C1_139	0.087182	early
chr1:3268370-3269134	C1_139	0.871815	early
chr1:3269254-3270605	C1_139	1.30772	early
chr1:3270742-3271179	C1_139	0.610271	early
chr1:3271346-3272440	C1_139	1.30772	early
chr1:3273314-3274196	C1_139	0.915406	early
chr1:3274740-3275258	C1_139	0.653861	early
chr1:3275976-3276478	C1_139	0.392317	early
chr1:3276686-3277914	C1_139	0.56668	early
chr1:3278073-3278682	C1_139	1.04618	early
chr1:3278937-3279561	C1_139	0.741043	early
chr1:3280109-3283097	C1_139	3.3129	early
chr1:3283493-3284184	C1_139	0.697452	early
chr1:3284738-3285261	C1_139	0.653861	early
chr1:3288590-3289098	C1_139	0.479498	early
chr1:3289364-3290926	C1_139	1.8744	early
chr1:3291310-3291819	C1_139	0.653861	early
chr1:3292047-3292316	C1_139	0.348726	early
chr1:3292483-3293361	C1_139	1.65645	early
chr1:3294107-3294513	C1_139	0.653861	early
chr1:3294907-3295412	C1_139	0.305135	early
chr1:3295468-3296925	C1_139	2.26672	early
chr1:3297019-3297295	C1_139	0.261545	early
chr1:3297495-3298000	C1_139	1.56927	early
chr1:3298924-3300819	C1_139	1.91799	early
chr1:3301442-3302157	C1_139	0.610271	early
chr1:3305367-3305958	C1_139	0.828225	early
chr1:3307038-3307490	C1_139	0.653861	early
chr1:3308256-3308712	C1_139	0.305135	early
chr1:3310079-3310523	C1_139	0.261545	early
chr1:3310587-3311311	C1_139	0.523089	early
chr1:3311722-3312797	C1_139	0.610271	early
chr1:3312949-3313307	C1_139	0.435908	early
chr1:3313927-3314367	C1_139	0.610271	early
chr1:3315246-3315654	C1_139	0.697452	early
chr1:3316561-3316936	C1_139	0.479498	early
chr1:3317130-3317779	C1_139	0.653861	early
chr1:3319167-3319694	C1_139	0.305135	early
chr1:3319750-3320224	C1_139	0	early
chr1:3320763-3322665	C1_139	0.958997	early
chr1:3322805-3323119	C1_139	0.479498	early
chr1:3323504-3324013	C1_139	0.348726	early
chr1:3324949-3326680	C1_139	9.32842	early
chr1:3327585-3331354	C1_139	2.92058	early
chr1:3331491-3332443	C1_139	0.435908	early
chr1:3332515-3333062	C1_139	0.348726	early
chr1:3334424-3335167	C1_139	0.56668	early
chr1:3336799-3337048	C1_139	0.479498	early
chr1:3337323-3338086	C1_139	0.741043	early
chr1:3339157-3342981	C1_139	2.87699	early
chr1:3343447-3344113	C1_139	0.523089	early
chr1:3344216-3344961	C1_139	1.00259	early
chr1:3345384-3346340	C1_139	0.958997	early
chr1:3346718-3350591	C1_139	3.05135	early
chr1:3351244-3351743	C1_139	0.479498	early
chr1:3352188-3352597	C1_139	0.217954	early
chr1:3352694-3354009	C1_139	1.52568	early
chr1:3355970-3357822	C1_139	1.78722	early
chr1:3358454-3359337	C1_139	1.22054	early
chr1:3359395-3359785	C1_139	1.04618	early
chr1:3361062-3361769	C1_139	1.08977	early
chr1:3367729-3368013	C1_139	0.392317	early
chr1:3368512-3369891	C1_139	1.00259	early
chr1:3371382-3372099	C1_139	0.348726	early
chr1:3372971-3374479	C1_139	1.78722	early
chr1:3375542-3376628	C1_139	1.61286	early
chr1:3376839-3377553	C1_139	0.828225	early
chr1:3378001-3378420	C1_139	0.261545	early
chr1:3378535-3378907	C1_139	0.435908	early
chr1:3379140-3379799	C1_139	0.305135	early
chr1:3379864-3380261	C1_139	0.392317	early
chr1:3380320-3381581	C1_139	1.26413	early
chr1:3381844-3382832	C1_139	0.697452	early
chr1:3383157-3385430	C1_139	1.35131	early
chr1:3385507-3386022	C1_139	0.217954	early
chr1:3386113-3388371	C1_139	8.28225	early
chr1:3388531-3390186	C1_139	0.653861	early
chr1:3390972-3391669	C1_139	0.56668	early
chr1:3392382-3392712	C1_139	0.305135	early
chr1:3393025-3394856	C1_139	1.00259	early
chr1:3395054-3397422	C1_139	0.828225	early
chr1:3397633-3398958	C1_139	0.697452	early
chr1:3399134-3399643	C1_139	0.523089	early
chr1:3399899-3400343	C1_139	0.392317	early
chr1:3400658-3401036	C1_139	0.348726	early
chr1:3401604-3401869	C1_139	0.479498	early
chr1:3405659-3408642	C1_139	2.44108	early
chr1:3409057-3409783	C1_139	0.741043	early
chr1:3409883-3411454	C1_139	0.610271	early
chr1:3411553-3412521	C1_139	0.523089	early
chr1:3412585-3414910	C1_139	1.26413	early
chr1:3415365-3416467	C1_139	0.217954	early
chr1:3416760-3418084	C1_139	0.523089	early
chr1:3418257-3418810	C1_139	0.741043	early
chr1:3419471-3419774	C1_139	0.174363	early
chr1:3420909-3421448	C1_139	0.261545	early
chr1:3421512-3422243	C1_139	0.392317	early
chr1:3422740-3423307	C1_139	0.610271	early
chr1:3423539-3423815	C1_139	0.217954	early
chr1:3424926-3428959	C1_139	2.87699	early
chr1:3430993-3434550	C1_139	2.48467	early
chr1:3434885-3435762	C1_139	1.35131	early
chr1:3435836-3436502	C1_139	0.479498	early
chr1:3436614-3437266	C1_139	0.653861	early
chr1:3437687-3438841	C1_139	0.610271	early
chr1:3439162-3440319	C1_139	0.610271	early
chr1:3440757-3441438	C1_139	0.523089	early
chr1:3441525-3442459	C1_139	0.958997	early
chr1:3442625-3443199	C1_139	0.871815	early
chr1:3443322-3444349	C1_139	0.653861	early
chr1:3444416-3445039	C1_139	0.653861	early
chr1:3445183-3445907	C1_139	1.78722	early
chr1:3445982-3446510	C1_139	0.479498	early
chr1:3446583-3447361	C1_139	0.56668	early
chr1:3447884-3448891	C1_139	0.523089	early
chr1:3449198-3450782	C1_139	1.91799	early
chr1:3451140-3451562	C1_139	0.479498	early
chr1:3451657-3455347	C1_139	4.2283	early
chr1:3455660-3456159	C1_139	0.523089	early
chr1:3456218-3458904	C1_139	1.96158	early
chr1:3459025-3461275	C1_139	0.958997	early
chr1:3461348-3461694	C1_139	0.130772	early
chr1:3461914-3463845	C1_139	1.30772	early
chr1:3463936-3465158	C1_139	0.784634	early
chr1:3465410-3466871	C1_139	1.17695	early
chr1:3467179-3467665	C1_139	0.697452	early
chr1:3467755-3469883	C1_139	2.31031	early
chr1:3470046-3471077	C1_139	0.479498	early
chr1:3471433-3471836	C1_139	0.348726	early
chr1:3471992-3472392	C1_139	0.174363	early
chr1:3472836-3473183	C1_139	0.697452	early
chr1:3473253-3473693	C1_139	0.828225	early
chr1:3474353-3474869	C1_139	1.00259	early
chr1:3476092-3476533	C1_139	0.392317	early
chr1:3477604-3478714	C1_139	1.30772	early
chr1:3479129-3480610	C1_139	1.35131	early
chr1:3480886-3481971	C1_139	2.3539	early
chr1:3482027-3484204	C1_139	1.70004	early
chr1:3484874-3485930	C1_139	0.915406	early
chr1:3486167-3489925	C1_139	7.88993	early
chr1:3490026-3491317	C1_139	0.828225	early
chr1:3492333-3493997	C1_139	2.65904	early
chr1:3494215-3494846	C1_139	0.479498	early
chr1:3494989-3496085	C1_139	0.915406	early
chr1:3496398-3497517	C1_139	0.435908	early
chr1:3497625-3499489	C1_139	2.48467	early
chr1:3499558-3500642	C1_139	3.44367	early
chr1:3500848-3501363	C1_139	0.479498	early
chr1:3501548-3502167	C1_139	1.35131	early
chr1:3502465-3502704	C1_139	0.915406	early
chr1:3502857-3503488	C1_139	0.784634	early
chr1:3505019-3505555	C1_139	0.828225	early
chr1:3505741-3506310	C1_139	0.56668	early
chr1:3506703-3507113	C1_139	0.523089	early
chr1:3507245-3508024	C1_139	0.741043	early
chr1:3508186-3510546	C1_139	1.91799	early
chr1:3510683-3512612	C1_139	1.65645	early
chr1:3512706-3514058	C1_139	0.697452	early
chr1:3514260-3515909	C1_139	0.784634	early
chr1:3516940-3517702	C1_139	1.08977	early
chr1:3518615-3520581	C1_139	1.52568	early
chr1:3520700-3521115	C1_139	0.348726	early
chr1:3521354-3521601	C1_139	0.435908	early
chr1:3522680-3522988	C1_139	0.217954	early
chr1:3523256-3525352	C1_139	2.26672	early
chr1:3525606-3527058	C1_139	1.48209	early
chr1:3527192-3528808	C1_139	0.828225	early
chr1:3531779-3532444	C1_139	1.04618	early
chr1:3532945-3533188	C1_139	0.174363	early
chr1:3533243-3534214	C1_139	1.26413	early
chr1:3534376-3535432	C1_139	0.741043	early
chr1:3540002-3541322	C1_139	1.22054	early
chr1:3541417-3542262	C1_139	0.392317	early
chr1:3544474-3544820	C1_139	0.305135	early
chr1:3546132-3546579	C1_139	0.958997	early
chr1:3547729-3548107	C1_139	0.261545	early
chr1:3548891-3549214	C1_139	0.610271	early
chr1:3549907-3551520	C1_139	1.30772	early
chr1:3551934-3552443	C1_139	1.00259	early
chr1:3552827-3553680	C1_139	1.08977	early
chr1:3555792-3556528	C1_139	0.479498	early
chr1:3556843-3557510	C1_139	0.305135	early
chr1:3557711-3558250	C1_139	0.915406	early
chr1:3561726-3562248	C1_139	0.305135	early
chr1:3566087-3566494	C1_139	0.130772	early
chr1:3567261-3568675	C1_139	0.697452	early
chr1:3569175-3569984	C1_139	0.479498	early
chr1:3571194-3571922	C1_139	1.48209	early
chr1:3574181-3574801	C1_139	0.697452	early
chr1:3580449-3581370	C1_139	1.08977	early
chr1:3583058-3583487	C1_139	0.523089	early
chr1:3583926-3584184	C1_139	0.348726	early
chr1:3585277-3585609	C1_139	0.130772	early
chr1:3585803-3586332	C1_139	0.087182	early
chr1:3587405-3587950	C1_139	0.217954	early
chr1:3588201-3590007	C1_139	1.83081	early
chr1:3590159-3590730	C1_139	1.13336	early
chr1:3593015-3594420	C1_139	1.48209	early
chr1:3595506-3595947	C1_139	0.56668	early
chr1:3596795-3597413	C1_139	0.610271	early
chr1:3597921-3599703	C1_139	1.3949	early
chr1:3600382-3602225	C1_139	2.00517	early
chr1:3602290-3603677	C1_139	1.65645	early
chr1:3603890-3604177	C1_139	0.217954	early
chr1:3604325-3605787	C1_139	1.48209	early
chr1:3605847-3609043	C1_139	4.88217	early
chr1:3609217-3612482	C1_139	6.71298	early
chr1:3612586-3614557	C1_139	2.70263	early
chr1:3614714-3615789	C1_139	0.741043	early
chr1:3615979-3616547	C1_139	0.56668	early
chr1:3616605-3616842	C1_139	0.305135	early
chr1:3617493-3617966	C1_139	0.871815	early
chr1:3618519-3619618	C1_139	0.435908	early
chr1:3620404-3621515	C1_139	1.17695	early
chr1:3621796-3623864	C1_139	1.13336	early
chr1:3623957-3626269	C1_139	1.78722	early
chr1:3626372-3626973	C1_139	0.130772	early
chr1:3627435-3628365	C1_139	1.52568	early
chr1:3629233-3629544	C1_139	0.479498	early
chr1:3629701-3630140	C1_139	0.087182	early
chr1:3630315-3631691	C1_139	1.35131	early
chr1:3631856-3632386	C1_139	0.741043	early
chr1:3632759-3633192	C1_139	0.130772	early
chr1:3633424-3634079	C1_139	1.13336	early
chr1:3634278-3635054	C1_139	0.479498	early
chr1:3636353-3638020	C1_139	1.78722	early
chr1:3638087-3638971	C1_139	1.17695	early
chr1:3639229-3645141	C1_139	12.0311	early
chr1:3645884-3646789	C1_139	0.697452	early
chr1:3646841-3647969	C1_139	1.04618	early
chr1:3648203-3649998	C1_139	1.74363	early
chr1:3650155-3650411	C1_139	0.174363	early
chr1:3650762-3651203	C1_139	0.261545	early
chr1:3651331-3651753	C1_139	0.261545	early
chr1:3652802-3653579	C1_139	0.523089	early
chr1:3654211-3654746	C1_139	0.610271	early
chr1:3658395-3658912	C1_139	0.392317	early
chr1:3661470-3662920	C1_139	2.00517	early
chr1:3662973-3663288	C1_139	0.261545	early
chr1:3663371-3663732	C1_139	0.130772	early
chr1:3663813-3664230	C1_139	0.043591	early
chr1:3669227-3669851	C1_139	0.697452	early
chr1:3669926-3671012	C1_139	1.83081	early
chr1:3671515-3671907	C1_139	0.610271	early
chr1:3672872-3673192	C1_139	0.653861	early
chr1:3678217-3678744	C1_139	1.17695	early
chr1:3678895-3679153	C1_139	0	early
chr1:3679524-3680750	C1_139	0.784634	early
chr1:3683204-3683442	C1_139	0.174363	early
chr1:3683821-3684245	C1_139	0.305135	early
chr1:3685196-3685462	C1_139	0.653861	early
chr1:3685982-3686223	C1_139	0.697452	early
chr1:3686502-3687238	C1_139	0.915406	early
chr1:3687631-3689827	C1_139	1.04618	early
chr1:3689887-3692312	C1_139	2.26672	early
chr1:3692392-3692913	C1_139	0.435908	early
chr1:3693006-3694681	C1_139	0.958997	early
chr1:3694759-3695347	C1_139	1.13336	early
chr1:3697517-3697763	C1_139	0.435908	early
chr1:3699419-3699982	C1_139	0.741043	early
chr1:3700389-3701193	C1_139	0.915406	early
chr1:3701355-3701985	C1_139	0.56668	early
chr1:3703027-3703965	C1_139	1.04618	early
chr1:3706538-3708706	C1_139	2.17954	early
chr1:3710268-3710711	C1_139	0.871815	early
chr1:3716146-3716850	C1_139	0.784634	early
chr1:3716920-3717242	C1_139	0.130772	early
chr1:3725571-3725796	C1_139	0.217954	early
chr1:3727948-3728239	C1_139	0.435908	early
chr1:3729859-3730194	C1_139	0.523089	early
chr1:3731353-3732172	C1_139	0.56668	early
chr1:3732631-3733534	C1_139	0.871815	early
chr1:3733593-3735197	C1_139	1.22054	early
chr1:3738767-3739309	C1_139	0.523089	early
chr1:3741299-3741904	C1_139	0.305135	early
chr1:3744223-3744868	C1_139	0.523089	early
chr1:3758486-3758966	C1_139	1.17695	early
chr1:3767514-3767840	C1_139	0.261545	early
chr1:3769340-3769622	C1_139	0.217954	early
chr1:3770486-3770764	C1_139	0.348726	early
chr1:3771295-3771928	C1_139	0.871815	early
chr1:3773576-3775580	C1_139	1.17695	early
chr1:3775663-3776307	C1_139	1.08977	early
chr1:3779404-3779693	C1_139	0.392317	early
chr1:3780818-3781074	C1_139	0.392317	early
chr1:3781968-3782929	C1_139	1.35131	early
chr1:3783502-3783857	C1_139	0.610271	early
chr1:3784546-3785632	C1_139	3.00776	early
chr1:3786318-3787176	C1_139	0.653861	early
chr1:3787239-3787677	C1_139	0.479498	early
chr1:3788345-3789226	C1_139	1.00259	early
chr1:3793277-3793754	C1_139	0.523089	early
chr1:3795695-3796039	C1_139	1.4385	early
chr1:3796695-3797469	C1_139	0.958997	early
chr1:3797663-3798108	C1_139	0.479498	early
chr1:3802853-3803552	C1_139	1.00259	early
chr1:3803892-3804423	C1_139	0.392317	early
chr1:3804883-3805216	C1_139	0.305135	early
chr1:3806839-3807421	C1_139	1.13336	early
chr1:3810889-3811466	C1_139	0.828225	early
chr1:3812955-3813180	C1_139	0.523089	early
chr1:3816240-3816683	C1_139	0	early
chr1:3817178-3818388	C1_139	0.915406	early
chr1:3819623-3819977	C1_139	1.17695	early
chr1:3820047-3820456	C1_139	0.56668	early
chr1:3820621-3821396	C1_139	0.523089	early
chr1:3823227-3824605	C1_139	1.4385	early
chr1:3825479-3825783	C1_139	0.523089	early
chr1:3826487-3827410	C1_139	1.26413	early
chr1:3827686-3828359	C1_139	0.784634	early
chr1:3828636-3828968	C1_139	0.610271	early
chr1:3829380-3830254	C1_139	0.610271	early
chr1:3830749-3831991	C1_139	1.56927	early
chr1:3832225-3832551	C1_139	0.479498	early
chr1:3835590-3836044	C1_139	0.392317	early
chr1:3836143-3836409	C1_139	0.217954	early
chr1:3839990-3841776	C1_139	2.44108	early
chr1:3841909-3842881	C1_139	1.17695	early
chr1:4003180-4003478	C1_139	0.217954	early
chr1:4004371-4004628	C1_139	0.56668	early
chr1:4005283-4006054	C1_139	0.653861	early
chr1:4006139-4006714	C1_139	0.435908	early
chr1:4008035-4008313	C1_139	0.305135	early
chr1:4008502-4009075	C1_139	1.04618	early
chr1:4014243-4014683	C1_139	0.697452	early
chr1:4015316-4015843	C1_139	0.653861	early
chr1:4016641-4017064	C1_139	0.653861	early
chr1:4024680-4025024	C1_139	0.305135	early
chr1:4035860-4036096	C1_139	0.305135	early
chr1:4036347-4036708	C1_139	0.828225	early
chr1:4036905-4039311	C1_139	4.05394	early
chr1:4041368-4041654	C1_139	0.610271	early
chr1:4046715-4047139	C1_139	0.653861	early
chr1:4047260-4048320	C1_139	1.13336	early
chr1:4052684-4053194	C1_139	0.610271	early
chr1:4056431-4056909	C1_139	1.00259	early
chr1:4057069-4057544	C1_139	1.96158	early
chr1:4058894-4059268	C1_139	0.435908	early
chr1:4059442-4060325	C1_139	0.871815	early
chr1:4060478-4061369	C1_139	1.17695	early
chr1:4061871-4062596	C1_139	1.48209	early
chr1:4064124-4064483	C1_139	0.741043	early
chr1:4064715-4065313	C1_139	0.741043	early
chr1:4070843-4071364	C1_139	0.523089	early
chr1:4078765-4079522	C1_139	1.08977	early
chr1:4079709-4080510	C1_139	1.26413	early
chr1:4081643-4081867	C1_139	0.087182	early
chr1:4082465-4083241	C1_139	1.13336	early
chr1:4085852-4086134	C1_139	0.348726	early
chr1:4086733-4087135	C1_139	0.523089	early
chr1:4087621-4088235	C1_139	1.26413	early
chr1:4092676-4092919	C1_139	0.174363	early
chr1:4093327-4093599	C1_139	0.305135	early
chr1:4107191-4107571	C1_139	0.305135	early
chr1:4110928-4111704	C1_139	0.610271	early
chr1:4113357-4114396	C1_139	1.17695	early
chr1:4115346-4115903	C1_139	0.261545	early
chr1:4117084-4117324	C1_139	0.348726	early
chr1:4118550-4119659	C1_139	1.30772	early
chr1:4120220-4120584	C1_139	0.610271	early
chr1:4120687-4121993	C1_139	0.958997	early
chr1:4122952-4123450	C1_139	0.087182	early
chr1:4123829-4124174	C1_139	0.174363	early
chr1:4127788-4128350	C1_139	0.871815	early
chr1:4135641-4136902	C1_139	1.3949	early
chr1:4137164-4139003	C1_139	5.71039	early
chr1:4141735-4142025	C1_139	0.479498	early
chr1:4146025-4146287	C1_139	0.348726	early
chr1:4146843-4147130	C1_139	0.915406	early
chr1:4148656-4149366	C1_139	0.958997	early
chr1:4149580-4149905	C1_139	0.217954	early
chr1:4152089-4152362	C1_139	0.174363	early
chr1:4154285-4154628	C1_139	0.087182	early
chr1:4165337-4165685	C1_139	0.348726	early
chr1:4166770-4167658	C1_139	1.17695	early
chr1:4168621-4169365	C1_139	0.958997	mid-early
chr1:4169478-4170140	C1_139	1.17695	mid-early
chr1:4171808-4172145	C1_139	0.56668	mid-early
chr1:4178859-4179208	C1_139	0.217954	mid-early
chr1:4179932-4180332	C1_139	0.958997	mid-early
chr1:4187517-4187787	C1_139	0.435908	mid-early
chr1:4187969-4188399	C1_139	1.26413	mid-early
chr1:4188660-4188947	C1_139	0.217954	mid-early
chr1:4189186-4189713	C1_139	0.610271	mid-early
chr1:4192547-4192814	C1_139	0.174363	mid-early
chr1:4192971-4194004	C1_139	1.78722	mid-early
chr1:4197659-4198276	C1_139	1.96158	mid-early
chr1:4198758-4199022	C1_139	0.392317	mid-early
chr1:4199740-4200110	C1_139	0.741043	mid-early
chr1:4200251-4200798	C1_139	1.22054	mid-early
chr1:4200851-4201244	C1_139	0.392317	mid-early
chr1:4201403-4201680	C1_139	0.348726	mid-early
chr1:4212427-4212768	C1_139	0.523089	mid-early
chr1:4212921-4213187	C1_139	0.697452	mid-early
chr1:4213270-4213617	C1_139	0.479498	mid-early
chr1:4216127-4216531	C1_139	0.217954	mid-early
chr1:4216714-4217023	C1_139	0.348726	mid-early
chr1:4217576-4217842	C1_139	0.435908	mid-early
chr1:4220228-4220653	C1_139	0.217954	mid-early
chr1:4226380-4226992	C1_139	0.958997	mid-early
chr1:4227084-4227599	C1_139	0.958997	mid-early
chr1:4230095-4230375	C1_139	0.435908	mid-early
chr1:4231276-4232070	C1_139	2.00517	mid-early
chr1:4234579-4235133	C1_139	0.915406	mid-early
chr1:4240310-4240618	C1_139	0.741043	mid-early
chr1:4268388-4268725	C1_139	0.392317	mid-early
chr1:4270467-4270756	C1_139	0.435908	mid-early
chr1:4277742-4278389	C1_139	1.13336	mid-early
chr1:4278573-4278914	C1_139	0.435908	mid-early
chr1:4281970-4282254	C1_139	0.305135	mid-early
chr1:4282550-4282942	C1_139	0.697452	mid-early
chr1:4284433-4284705	C1_139	0.130772	mid-early
chr1:4285616-4285949	C1_139	0.828225	mid-early
chr1:4287973-4288438	C1_139	1.17695	mid-early
chr1:4290181-4290468	C1_139	0.261545	mid-early
chr1:4331184-4331527	C1_139	0.828225	mid-early
chr1:4336007-4336299	C1_139	1.91799	mid-early
chr1:4341007-4341324	C1_139	1.13336	mid-early
chr1:4357629-4358156	C1_139	1.91799	mid-early
chr1:4359788-4360003	C1_139	0.261545	mid-early
chr1:4360303-4360562	C1_139	0.435908	mid-early
chr1:4361153-4361372	C1_139	0.261545	mid-early
chr1:4365090-4365656	C1_139	0.653861	mid-early
chr1:4366685-4367011	C1_139	0.479498	mid-early
chr1:4378895-4379491	C1_139	0.697452	mid-early
chr1:4382974-4383260	C1_139	0.697452	mid-early
chr1:4386830-4387428	C1_139	1.52568	mid-early
chr1:4391577-4392557	C1_139	1.3949	mid-early
chr1:4392647-4393660	C1_139	0.828225	mid-early
chr1:4400259-4400534	C1_139	0.261545	mid-early
chr1:4411052-4411696	C1_139	0.653861	mid-early
chr1:4412686-4413269	C1_139	0.697452	mid-early
chr1:4415652-4416083	C1_139	0.479498	mid-early
chr1:4416568-4416996	C1_139	0.348726	mid-early
chr1:4420106-4420665	C1_139	0.653861	mid-early
chr1:4421252-4421541	C1_139	0.435908	mid-early
chr1:4422007-4422470	C1_139	0.348726	mid-early
chr1:4422819-4423069	C1_139	0.435908	mid-early
chr1:4425908-4426506	C1_139	1.4385	mid-early
chr1:4432698-4433463	C1_139	8.9797	mid-early
chr1:4433647-4434015	C1_139	5.23089	mid-early
chr1:4460638-4461192	C1_139	2.26672	mid-early
chr1:4465216-4465452	C1_139	0.56668	mid-early
chr1:4466806-4467242	C1_139	1.00259	mid-early
chr1:4485423-4485735	C1_139	0.348726	mid-late
chr1:4485954-4486378	C1_139	0.828225	mid-late
chr1:4503394-4503680	C1_139	1.13336	mid-late
chr1:4511077-4511407	C1_139	0.697452	mid-late
chr1:4514018-4514252	C1_139	1.00259	mid-late
chr1:4520086-4520402	C1_139	0.305135	mid-late
chr1:4520755-4521057	C1_139	0.087182	mid-late
chr1:4521641-4522231	C1_139	1.00259	mid-late
chr1:4523005-4523901	C1_139	2.09236	mid-late
chr1:4541485-4542142	C1_139	0.435908	mid-late
chr1:4542494-4542881	C1_139	0.261545	mid-late
chr1:4545693-4545912	C1_139	0.217954	mid-late
chr1:4546304-4547068	C1_139	1.8744	mid-late
chr1:4557899-4558448	C1_139	1.08977	mid-late
chr1:4559888-4560868	C1_139	1.17695	mid-late
chr1:4569287-4570052	C1_139	1.13336	mid-late
chr1:4573053-4573383	C1_139	0.610271	mid-late
chr1:4579643-4579882	C1_139	0.435908	mid-late
chr1:4580229-4581347	C1_139	11.0721	mid-late
chr1:4588650-4589144	C1_139	0.523089	mid-late
chr1:4589268-4589492	C1_139	0.435908	mid-late
chr1:4603313-4603559	C1_139	0.217954	mid-late
chr1:4615510-4615988	C1_139	1.00259	mid-late
chr1:4621359-4621649	C1_139	0.479498	mid-late
chr1:4652197-4652524	C1_139	0.217954	mid-late
chr1:4652736-4652967	C1_139	0.392317	mid-late
chr1:4658755-4659583	C1_139	1.3949	mid-late
chr1:4659855-4660431	C1_139	0.741043	mid-late
chr1:4660701-4661197	C1_139	0.217954	mid-late
chr1:4663870-4664129	C1_139	0.261545	mid-late
chr1:4671670-4671993	C1_139	0.784634	mid-late
chr1:4673454-4673724	C1_139	0.523089	mid-late
chr1:4673788-4674527	C1_139	0.741043	mid-late
chr1:4674931-4675409	C1_139	0.523089	mid-late
chr1:4676811-4677523	C1_139	0.871815	mid-late
chr1:4683603-4683867	C1_139	0.392317	mid-late
chr1:4686037-4686535	C1_139	0.741043	mid-late
chr1:4688590-4689183	C1_139	0.523089	mid-late
chr1:4691129-4691842	C1_139	1.04618	mid-late
chr1:4692397-4693662	C1_139	4.79498	mid-late
chr1:4694171-4694436	C1_139	0.087182	mid-late
chr1:4696413-4697389	C1_139	1.35131	mid-late
chr1:4697690-4698162	C1_139	0.56668	mid-late
chr1:4706924-4707960	C1_139	7.67197	mid-late
chr1:4713689-4714348	C1_139	0.087182	mid-late
chr1:4716297-4716681	C1_139	0.217954	mid-late
chr1:4717578-4718562	C1_139	1.08977	mid-late
chr1:4722552-4722820	C1_139	0.305135	mid-late
chr1:4725993-4727528	C1_139	1.65645	mid-late
chr1:4734574-4734871	C1_139	0.174363	mid-late
chr1:4742375-4743110	C1_139	4.40267	mid-late
chr1:4744196-4744481	C1_139	0.217954	mid-late
chr1:4749432-4750628	C1_139	1.35131	mid-late
chr1:4751635-4751945	C1_139	0.217954	mid-late
chr1:4752000-4752698	C1_139	0.828225	mid-late
chr1:4753792-4754324	C1_139	0.610271	mid-late
chr1:4754724-4755518	C1_139	1.91799	mid-late
chr1:4758827-4759382	C1_139	0.435908	mid-late
chr1:4760058-4760302	C1_139	0.261545	mid-late
chr1:4760433-4761603	C1_139	1.17695	mid-late
chr1:4761782-4762033	C1_139	0.392317	mid-late
chr1:4766458-4766745	C1_139	0.217954	mid-late
chr1:4767954-4768183	C1_139	0.261545	mid-late
chr1:4769175-4769705	C1_139	1.48209	mid-late
chr1:4770186-4770667	C1_139	2.26672	mid-late
chr1:4771252-4771560	C1_139	0.217954	mid-late
chr1:4771620-4772751	C1_139	0.523089	mid-late
chr1:4779554-4780142	C1_139	1.08977	mid-late
chr1:4782645-4783008	C1_139	0.653861	mid-late
chr1:4783286-4783894	C1_139	0.871815	mid-late
chr1:4784574-4784900	C1_139	0.610271	mid-late
chr1:4788212-4789105	C1_139	0.871815	mid-late
chr1:4789299-4789770	C1_139	0.523089	mid-late
chr1:4794782-4795198	C1_139	0.392317	mid-late
chr1:4795678-4795961	C1_139	0.043591	mid-late
chr1:4796299-4796562	C1_139	0.261545	mid-late
chr1:4797179-4797674	C1_139	0.610271	mid-late
chr1:4798432-4798856	C1_139	0.217954	mid-late
chr1:4801015-4801425	C1_139	0.261545	mid-late
chr1:4804492-4805165	C1_139	0.828225	mid-late
chr1:4805693-4806006	C1_139	0.261545	mid-late
chr1:4806817-4807641	C1_139	1.22054	mid-late
chr1:4808012-4808472	C1_139	0.610271	mid-late
chr1:4816961-4817687	C1_139	0.610271	mid-late
chr1:4819832-4820056	C1_139	0.130772	mid-late
chr1:4829418-4829910	C1_139	0.610271	mid-late
chr1:4829982-4830341	C1_139	0.435908	mid-late
chr1:4832493-4832969	C1_139	1.13336	mid-late
chr1:4844743-4845178	C1_139	0.56668	mid-late
chr1:4858377-4858625	C1_139	1.61286	mid-late
chr1:4969928-4970266	C1_139	0.523089	mid-late
chr1:4971456-4971804	C1_139	0.741043	mid-late
chr1:4973417-4973988	C1_139	0.871815	mid-late
chr1:4974382-4974809	C1_139	0.479498	mid-late
chr1:4996828-4997156	C1_139	0.610271	late
chr1:5020384-5020745	C1_139	0.523089	late
chr1:5020877-5021212	C1_139	0.697452	late
chr1:5027069-5027406	C1_139	0.697452	late
chr1:5029763-5030041	C1_139	0.523089	mid-late
chr1:5032791-5033242	C1_139	0.348726	mid-late
chr1:5044886-5045281	C1_139	0.217954	mid-late
chr1:5070897-5071223	C1_139	0.697452	mid-late
chr1:5071545-5071774	C1_139	0.261545	mid-late
chr1:5073798-5074216	C1_139	0.958997	mid-late
chr1:5190376-5191223	C1_139	2.13595	mid-late
chr1:5203100-5203320	C1_139	0.174363	mid-late
chr1:5219786-5220024	C1_139	0.174363	mid-late
chr1:5300349-5300625	C1_139	0.741043	mid-late
chr1:5300866-5301089	C1_139	0.348726	mid-late
chr1:5301387-5301848	C1_139	0.741043	mid-late
chr1:5312953-5313486	C1_139	0.174363	mid-late
chr1:5315043-5315420	C1_139	0.348726	mid-late
chr1:5320526-5320781	C1_139	0.610271	mid-late
chr1:5325424-5325717	C1_139	0.130772	mid-late
chr1:5337413-5337720	C1_139	0.348726	mid-late
chr1:5342435-5343153	C1_139	1.70004	mid-late
chr1:5346164-5346503	C1_139	0.653861	mid-late
chr1:5348437-5348932	C1_139	0.523089	mid-late
chr1:5349166-5349490	C1_139	0.435908	mid-late
chr1:5355319-5355582	C1_139	0.261545	mid-late
chr1:5371697-5372196	C1_139	0.56668	mid-early
chr1:5372248-5372577	C1_139	0.56668	mid-early
chr1:5391119-5391477	C1_139	0.435908	mid-early
chr1:5400264-5400713	C1_139	1.13336	mid-early
chr1:5403138-5403664	C1_139	0.479498	mid-early
chr1:5405283-5405603	C1_139	0.523089	mid-early
chr1:5408646-5409107	C1_139	0.958997	mid-early
chr1:5425892-5426172	C1_139	0.56668	mid-early
chr1:5433179-5433431	C1_139	0.392317	mid-early
chr1:5436674-5437224	C1_139	0.523089	mid-early
chr1:5440258-5440584	C1_139	0.697452	mid-early
chr1:5442177-5442476	C1_139	1.04618	mid-early
chr1:5446411-5447374	C1_139	6.66939	mid-early
chr1:5450747-5451364	C1_139	0.610271	mid-early
chr1:5462809-5463157	C1_139	0.392317	mid-early
chr1:5463803-5464542	C1_139	0.871815	mid-early
chr1:5475411-5475826	C1_139	0.741043	mid-early
chr1:5492124-5492371	C1_139	0.348726	mid-early
chr1:5501924-5502344	C1_139	1.48209	mid-early
chr1:5507792-5508079	C1_139	0.348726	mid-early
chr1:5510988-5511389	C1_139	0.697452	mid-early
chr1:5511613-5512050	C1_139	0.697452	mid-early
chr1:5514560-5514880	C1_139	0.348726	mid-early
chr1:5524898-5525195	C1_139	0.217954	mid-early
chr1:5529581-5529969	C1_139	0.958997	mid-early
chr1:5532365-5532675	C1_139	0.523089	mid-early
chr1:5533006-5533684	C1_139	0.958997	mid-early
chr1:5533766-5534097	C1_139	0.523089	mid-early
chr1:5539688-5540336	C1_139	0.56668	mid-early
chr1:5542023-5542506	C1_139	0.741043	mid-early
chr1:5546993-5547871	C1_139	1.3949	mid-early
chr1:5550691-5551017	C1_139	0.261545	mid-early
chr1:5552998-5553468	C1_139	0.392317	mid-early
chr1:5553738-5554086	C1_139	0.261545	mid-early
chr1:5560148-5560922	C1_139	0.653861	mid-early
chr1:5563656-5563963	C1_139	0.523089	mid-early
chr1:5564134-5564411	C1_139	0.392317	mid-early
chr1:5566118-5566430	C1_139	0.261545	mid-early
chr1:5566778-5567079	C1_139	0.174363	mid-early
chr1:5568593-5569354	C1_139	0.871815	mid-early
chr1:5573089-5573568	C1_139	0.958997	mid-early
chr1:5575352-5575602	C1_139	0.56668	mid-early
chr1:5576628-5576849	C1_139	0.305135	mid-early
chr1:5579863-5580228	C1_139	0.174363	mid-early
chr1:5587262-5587583	C1_139	0.305135	mid-early
chr1:5624602-5624892	C1_139	0.523089	early
chr1:5631594-5632235	C1_139	0.871815	early
chr1:5653044-5653838	C1_139	1.70004	early
chr1:5654014-5654362	C1_139	0.741043	early
chr1:5661541-5662103	C1_139	1.22054	early
chr1:5677264-5678246	C1_139	1.35131	mid-early
chr1:5680086-5680589	C1_139	0.56668	mid-early
chr1:5695441-5696017	C1_139	0.784634	mid-early
chr1:5703733-5704244	C1_139	0.043591	mid-early
chr1:5704562-5705139	C1_139	0.784634	mid-early
chr1:5705975-5706503	C1_139	0.784634	mid-early
chr1:5706877-5707114	C1_139	0.697452	mid-early
chr1:5710414-5711557	C1_139	1.61286	mid-early
chr1:5712400-5712754	C1_139	0.174363	mid-early
chr1:5713162-5713466	C1_139	0.56668	mid-early
chr1:5718609-5719085	C1_139	0.479498	mid-early
chr1:5721108-5722313	C1_139	0.741043	mid-early
chr1:5722735-5723198	C1_139	0.435908	mid-early
chr1:5727334-5728430	C1_139	2.13595	mid-early
chr1:5742803-5743455	C1_139	0.784634	mid-early
chr1:5751830-5752167	C1_139	0.697452	mid-early
[truncated: 473,237+ more rows]
