# Supplementary material for: Dynamics of replication origin over-activation
Source: Nat Commun. 2021 Jun 8;12:3448. doi: 10.1038/s41467-021-23835-0 (PMC8187443; doi:10.1038/s41467-021-23835-0)
Supplement: Supplementary file 4 — Source Data [file 41467_2021_23835_MOESM4_ESM.zip › source data 051221/Supplementary Fig. 3e CDT1OE fork rate and origin distannce.xlsx]

## Sheet: Fork rate
Control	CDT1 OE
1.3547	0.8624
1.4953	1.49605
1.1273	0.96675
1.0127	0.96205
1.34925	0.58165
1.08185	2.17875
0.86515	0.6921
1.4226	1.5672
1.1637	1.7839
1.5541	0.93005
0.6158	1.24365
1.90035	1.4927
0.6026	1.2698
1.5934	2.33475
0.88715	1.38015
0.33745	0.9955
1.4798	0.77205
0.98635	1.1347
1.8247	1.0719
1.35415	1.04295
2.1012	0.868
1.65615	0.7383
2.16995	0.7581
1.4923	1.00185
1.5849	1.5406
0.49045	1.17765
1.12365	0.72885
2.17565	1.2481
0.9333	0.9119
1.58475	1.07655
1.42475	1.08965
1.34635	1.29
1.76135	0.9675
0.9557	1.06425
1.87745	1.161
0.91825	0.80625
2.00815	0.99975
1.7522	0.74175
1.0621	0.87075
1.56835	0.645
1.1104	1.163
1.1524	0.89505
1.2382	0.93975
1.08185	0.92215
1.50295	0.81665
1.42485	1.0108
1.6783	1.4842
1.2281	0.4794
0.8389	1.084
0.74855	1.30945
1.52865	0.8254
0.8885	1.0041
1.53915	1.0174
1.62825	1.3903
1.35145	1.4726
0.73615	1.5849
0.93045	1.002
1.0651	0.6387
1.26035	0.9384
1.22395	2.55535
1.0892	1.35085
0.82635	1.06735
0.61345	1.9138
1.27235	0.7129
1.7415	0.34075
1.25775	1.6873
1.161	0.95425
1.419	1.2681
1.25435	1.23895
1.01035	0.6949
1.01475	1.02485
0.96755	0.41385
1.16315	1.15875
1.06725	0.81075
0.46165	1.36355
0.6224	1.15565
1.27165	1.7806
1.47685	1.29585
0.7127	0.78995
1.38945	0.4183
0.6063	1.3436
0.7011	1.1484
1.33075	0.45095
0.3967	0.8033
0.9651	0.93875
1.05275	0.14615
1.50025	0.7456
1.1423	0.64675
1.6174	0.5889
1.40075	0.6348
1.679	0.6863
0.76275	0.46045
0.41345	0.3631
0.84715	0.8982
1.1314	1.9814
1.0647	0.8703
0.80445	0.6057
1.10125	1.3736
1.13035	0.7183
1.2538	1.3236
1.76135	1.29185
1.2271	0.67605
0.9942	0.6578
0.56505	0.8883
1.75765	1.207
1.41305	0.58045
1.0927	1.41995
1.47895	0.89615
1.39175	0.20045
1.06425	0.56975
1.26325	0.8346
0.7177	0.3788
1.1272	1.10415
1.85065	1.51575
1.12845	1.032
1.3128	0.8385
0.9827	1.032
0.9357	1.032
0.9159	0.22575
0.91025	0.516
1.77335	0.87075
1.07	0.8767
1.22285	0.67725
0.40155	1.51045
1.4239	1.43205
0.73395	1.1642
1.28705	1.01105
1.51345	0.32665
1.25315	1.24585
0.86655	0.9461
0.35785	1.1186
1.0084	1.4666
1.161	1.4946
1.51575	1.1069
1.38675	0.1428
1.419	1.25535
1.2441	1.13
1.5803	1.25445
0.8568	1.68275
1.13255	1.02965
1.4477	0.87095
1.9717	1.1469
1.57425	1.25185
1.6795	1.453
2.53845	1.35685
1.1827	1.54755
1.1349	1.14065
1.49585	1.3631
0.68365	1.72885
1.80185	0.95425
1.65895	0.81075
1.46045	0.50605
1.5294	1.1432
0.91195	1.26165
2.38695	0.65035
1.61095	1.15875
1.3207	0.88795
1.7587	1.16545
0.93645	1.51125
1.1191	1.75825
1.30455	1.46435
1.1728	0.80225
1.3921	1.08755
1.1095	1.41295
1.1351	1.1587
1.07175	0.89285
0.78095	1.2934
1.4226	0.99865
1.52835	1.03815
1.5413	0.6946
0.7464	0.5848
1.8672	0.77485
0.70105	0.7034
1.96435	1.71575
0.8428	0.36005
0.89005	0.5011
1.4798	1.2627
1.20365	1.02485
1.1216	1.06755
1.5164	0.3334
2.0271	1.01505
1.2367	1.09305
1.54845	1.3599
1.6581	1.16265
1.99835	0.87135
0.8917	0.9568
1.3232	1.3593
2.0368	1.2995
1.561	0.68445
0.6178	0.7162
1.0606	1.052
1.7591	0.3674
1.9962	0.59165
0.669	0.90135
1.765	0.21915
0.671	0.67325
1.45465	1.51575
2.88265	1.51575
1.6937	1.06425
1.443	1.06425
1.12555	0.7095
1.16405	0.387
1.65005	1.032
1.4251	0.8385
1.7816	0.6084
1.3541	0.5805
1.593	0.85595
1.7102	1.46885
1.0635	1.0634
1.16965	0.67515
1.0971	0.8272
1.34485	2.244
1.87475	1.05385
0.6513	1.0221
1.3912	1.4818
1.57265	0.45515
2.05125	1.11885
1.1044	1.64075
0.6789	1.2872
1.69145	2.2322
1.2568	1.2404
1.091	0.79125
1.457	0.9451
0.7717	0.90775
1.4835	0.71185
1.06425	0.7531
0.74175	0.79895
1.58025	0.45995
1.0035	0.56905
1.1712	0.62185
1.08475	1.7819
1.6255	0.98655
1.0669	0.68665
0.96665	1.1316
0.45605	0.96945
0.8002	1.22835
1.74965	1.2661
1.63665	1.6125
0.6424	0.80625
1.8672	1.12875
0.40705	1.06425
0.95985	0.774
0.9315	0.80625
0.3548	0.48375
0.8364	0.93525
1.24315	0.35475
1.46035	1.62315
1.0956	1.25305
2.0216	1.1076
0.77765	0.9111
1.5289	0.6533
0.72955	0.6986
0.758	1.19715
1.2484	0.5736
1.0726	1.6147
1.11095	1.60115
0.84055	0.99145
0.29545	1.03605
1.2142	1.96845
1.95205	1.094
1.9962	1.5208
0.74535	1.38515
0.7205	1.4028
0.3885	0.60965
1.48155	1.35545
1.8968	0.4077
1.2768	1.63065
1.5353	0.80635
0.99785	2.17895
0.96705	1.4258
1.4875	0.68155
0.6241	2.05885
0.9769	0.5702
1.8077	0.77475
1.4413	0.50945
1.08475	1.0182
0.83805	1.1103
1.35675	0.7095
0.74565	0.67595
1.0578	1.19685
1.64575	1.5357
0.4652	1.33935
1.25515	1.1031
0.56885	1.95105
1.70935	0.9798
0.9989	0.94815
0.87145	1.4633
1.40275	1.08725
1.2615	0.4479
0.97765	0.3734
1.09915	1.23075
0.99275	0.8038
1.51575	0.5338
0.93525	1.585
0.903	0.65715
1.548	0.68585
1.37355	0.5719
1.8625	1.03875
0.89575	0.534
1.5101	0.8459
1.56275	2.11805
1.3425	1.2069
1.86855	0.4974
1.58115	0.6258
2.22975	0.74445
1.1777	0.93035
0.797	1.03395
1.81775	0.849
0.85105	0.5382
1.44545	0.91675
1.7101	0.45255
1.8027	0.6474
1.77465	0.8633
1.61345	0.9932
2.32875	0.1292
1.35325	0.71385
1.4905	0.67115
2.0161	0.3788
1.76685	0.9695
1.32305	1.2885
0.94205	0.99975
1.0205	0.774
1.0863	0.645
1.42845	0.645
2.82215	0.74175
1.811	0.74175
1.1984	0.516
0.44025	0.4195
1.6692	0.7095
1.7885	1.5608
1.7394	1.4143
1.28425	1.42905
0.42695	1
1.09845	0.32665
0.88065	0.9939
1.02285	0.37145
1.02255	0.6381
0.73705	1.8082
2.1452	1.33435
1.648	1.66515
1.6135	1.2931
1.43125	1.1882
1.76115	0.82295
0.8407	1.5481
1.65715	1.94405
1.3477	1.5364
1.7703	1.4806
0.8191	1.564
0.3418	0.72045
1.6913	1.8388
1.0417	1.23965
2.7853	2.0064
1.6823	1.711
1.107	1.1927
1.578	1.8223
1.638	0.95425
1.29425	1.02735
0.78675	0.3809
1.573	1.0353
1.4389	1.4549
1.1928	0.59125
1.41155	0.95035
1.968	1.19685
1.0379	1.55395
2.0683	1.3235
1.355	1.71835
1.73435	2.11375
1.42585	1.4248
1.487	1.227
0.92705	1.57825
1.55075	0.66405
1.27055	1.12375
1.26485	0.4493
1.0324	1.2201
1.66715	1.37335
1.49365	0.72675
1.4771	1.51945
0.74305	1.1405
0.8996	0.7029
1.2255	0.4614
0.31685	0.96595
1.20265	1.0893
0.53555	1.12735
1.41	0.8882
1.8322	0.85975
1.17885	1.00845
0.91945	0.9931
2.01985	0.942
1.5231	0.86835
1.18845	0.6794
0.4228	1.30055
1.4713	1.495
0.43465	1.29605
1.34965	0.6772
1.9036	0.69205
2.1149	0.95325
0.894	1.4398
1.19055	0.1447
1.01065	0.69705
1.3788	1.08675
1.32715	0.34245
0.66885	0.4309
1.26325	1.25775
1.4472	1.51575
0.66455	0.9675
2.65065	0.74175
1.17925	0.774
2.00525	0.99975
0.56295	0.74175
1.43155	0.87075
1.28035	1.0003
1.3294	1.4835
0.84215	1.0835
1.0909	1.3544
1.1173	1.1299
1.71835	0.47335
1.4226	0.46015
0.894	0.78505
1.10795	1.2927
1.4755	0.81605
1.7496	1.91185
0.506	1.84125
1.42025	2.1764
1.1118	1.0425
1.42315	1.2447
0.7074	1.09165
1.5003	1.2827
1.54525	0.84095
0.80105	0.70165
0.69005	1.8518
1.7711	1.00235
1.59055	1.4565
1.04815	0.8319
1.72125	0.73255
2.97495	1.07155
1.11715	0.71615
0.9056	0.63965
1.7361	1.3219
0.74145	0.91535
2.1324	0.8991
1.38855	0.58395
1.33755	0.7995
1.10875	1.42715
1.8257	1.32995
2.2214	1.3735
1.8458	1.34405
1.1645	1.28835
1.87435	0.3484
1.83675	1.39725
1.71975	1.06805
1.2933	1.25195
1.00895	1.8564
0.7563	1.14635
1.4212	1.43835
1.2598	0.6187
1.71105	0.98205
1.77795	1.0363
1.3996	1.2068
0.8524	0.6387
1.2806	1.3718
1.8092	0.89125
0.61195	1.467
0.6727	1.74225
1.07285	0.70375
1.1567	0.83465
0.87835	0.60105
1.66775	0.627
2.2139	1.20965
1.49755	1.4695
1.67155	0.81485
0.43675	1.38185
1.8706	1.4179
0.96385	1.59165
0.8482	1.57915
0.9259	0.3868
0.46535	0.3978
0.8923	1.91185
1.9072	1.123
1.28475	0.9884
1.84235	0.64305
1.56945	1.25935
0.8769	1.13805
1.1907	0.5566
0.9343	1.16745
2.2501	0.71925
1.35105	1.2232
0.79145	0.2929
2.15585	1.916
0.5865	1.453
0.9034	1.4314
1.57995	0.2712
2.61335	1.1345
1.787	0.97905
2.43015	1.643
1.10965	1.3984
1.1634	0.63135
1.37905	1.5612
1.6085	1.37375
1.2837	1.1244
0.77055	0.70395
0.7706	1.2756
1.2433	0.9675
1.331	0.80325
1.7213	1.15375
1.0271	0.84055
0.608	0.4829
1.60435	0.7341
1.22755	0.88525
1.79195	0.7776
1.63455	1.0849
0.4531	1.91185
1.3398	1.9164
0.845	2.3438
1.43685	0.9432
1.7043	1.12615
0.9573	1.00765
1.96925	1.7078
1.87555	1.2668
1.81245	1.4033
1.31005	1.8518
1.59285	1.56335
0.8874	1.43635
1.07185	0.5557
0.86165	0.66215
1.2777	1.33645
1.59005	0.80995
0.38545	0.7636
1.3767	1.42615
1.40935	0.7747
1.5571	0.60365
1.66215	0.65935
1.0225	0.83705
1.3897	0.96965
1.39755	1.62955
1.44305	1.1098
0.6985	0.83335
1.11195	1.46885
1.5124	0.99155
0.8879	1.70435
1.90975	1.0942
1.661	1.4405
1.10275	1.8196
1.72985	1.2563
1.0324	1.52645
1.62105	0.8036
1.629	1.25295
1.58285	1.1454
0.8002	1.3817
1.07765	1.025
0.9391	1.21795
1.4776	1.3094
1.48565	1.242
1.40005	1.79535
1.35095	1.1983
1.18435	0.7295
1.32095	0.55525
0.68245	0.6923
1.161	1.95105
0.5794	1.5199
1.77385	0.6304
0.51455	0.9837
1.18615	2.0985
2.02045	2.0345
1.38915	1.19465
1.5324	0.4444
1.85135	0.3744
1.24865	1.91185
1.21505	1.26615
0.79045	1.0295
1.86695	0.6953
0.37145	1.186
0.8272	1.0505
1.549	1.0901
1.53225	1.6947
0.93015	1.11885
1.0752	1.27875
0.82525	0.4908
1.04015	2.37185
1.7373	1.5792
0.60515	1.11685
1.2527	0.669
1.27835	1.00485
0.91775	1.2211
2.4039	1.6626
1.53575	1.19895
1.6373	0.65715
0.81005	1.7273
1.31145	1.4489
1.5123	1.57955
1.5606	0.87605
1.46515	1.23255
1.31715	1.32225
1.6078
1.75305
1.50965
0.93015
1.086
1.14945
1.7496
0.5482
1.33755
1.30955
0.92915
0.9377
1.8712
1.828
1.0534
0.66325
1.9077
1.4717
1.1458
1.537
2.66285
1.38245
1.15845
1.4
0.48405
1.7376
1.14635
1.2765
0.90715
1.41545
2.4065
1.5082
1.09665
1.8584
1.5334
0.60425
1.3477
1.00895
1.0479
1.66075
1.59545
0.82385
1.8505
1.32725
0.96005
1.72735
1.3372
0.5007
1.0049
0.8302
1.03845
1.1152
1.7199
0.7875
1.8642
1.13535
0.38015
1.46975
1.35865
0.76815
1.2239
0.44725
0.97995
1.5439
1.60235
1.5941
2.12335
1.1188
1.30955
1.5899
2.38005
2.0266
0.96735
2.04315
0.3992
1.3086
2.3799
1.78905
2.18055
2.15245
1.1354
1.5097
1.5532
1.21345

## Sheet: IOD
Control	CDT1 OE
466.099	262.824
481.813	145.956
114.547	306.041
184.524	151.92
415.196	132.171
144.406	364.067
332.518	81.015
80.258	120.602
115.32	160.566
186.069	42.88
302.728	80.815
241.476	99.807
227.47	100.538
412.594	280.699
309.689
295.965	123.764
156.725	116.159
88.83	147.485
61.787	277.19
208.222	153.433
334.652	350.383
121.565	281.831
187.21	66.92
54.119	66.727
88.735	149.612
117.787	84.325
399.551	51.112
362.409	227.674
257.411	333.145
337.279	50.86
81.759	50.895
177.937	157.154
183.619	59.641
388.332	105.423
289.253	357.524
122.223	71.463
210.665	232.967
146.031	90.327
434.757	213.189
147.891	89.793
206.678	90.201
222.541	90.362
238.499	226.919
213.674	176.847
109.203	89.599
115.732	49.433
147.006	152.133
179.809	323.009
69.591	47.087
63.497	45.559
229.594	161.339
	79.006
	146.636
	29.864
	142.72
	139.244
	239.598
	190.144
	206.429
	270.183
	156.988
	208.765
	90.881
	87.011
	71.315
	468.051
	187.055
	138.265
	88.689
	74.771
	95.566
	103.398
	193.019
	482.979
	97.525
	175.588
	336.166
	271.151
	86.975
	147.032
	113.277
	148.619
	47.654
	56.327
	64.604
	123.94
