# Supplementary material for: Dynamics of replication origin over-activation
Source: Nat Commun. 2021 Jun 8;12:3448. doi: 10.1038/s41467-021-23835-0 (PMC8187443; doi:10.1038/s41467-021-23835-0)
Supplement: Supplementary file 4 — Source Data [file 41467_2021_23835_MOESM4_ESM.zip › source data 051221/Supplementary Fig. 9c CDT1_vs_random.xlsx]

## Sheet: FigS9C_CDT1_vs_random
coordinate	Type (C1_CDT1 is regular replication control, MLN1_CDT1 is re-replication)	Score	type	Binding
chr1:16559-17862	C1_CDT1	2.19367	early	CDT1
chr1:96219-96524	C1_CDT1	0	early	random
chr1:104969-105551	C1_CDT1	0	early	random
chr1:153207-153680	C1_CDT1	0.671446	early	CDT1
chr1:186604-189153	C1_CDT1	0	mid-early	random
chr1:262136-263105	C1_CDT1	1.63877	mid-early	random
chr1:436588-439361	C1_CDT1	1.25984	mid-early	CDT1
chr1:470905-471185	C1_CDT1	0	mid-early	CDT1
chr1:484089-488252	C1_CDT1	0	mid-early	random
chr1:503027-504453	C1_CDT1	0	mid-early	random
chr1:652210-653362	C1_CDT1	0	early	random
chr1:781523-782223	C1_CDT1	0.453706	early	CDT1
chr1:787991-788607	C1_CDT1	1.03115	early	random
chr1:800176-800834	C1_CDT1	0	early	CDT1
chr1:818411-818895	C1_CDT1	1.31237	early	random
chr1:843899-844799	C1_CDT1	0	early	random
chr1:856996-859255	C1_CDT1	0.702953	early	CDT1
chr1:894901-896262	C1_CDT1	0.466707	veryearly	random
chr1:955560-988031	C1_CDT1	1.06611	veryearly	CDT1
chr1:974633-980783	C1_CDT1	0.877902	veryearly	random
chr1:1012104-1028614	C1_CDT1	0.577094	veryearly	CDT1
chr1:1040033-1040916	C1_CDT1	1.07903	veryearly	CDT1
chr1:1046693-1048627	C1_CDT1	1.14951	veryearly	CDT1
chr1:1054747-1061130	C1_CDT1	1.24391	veryearly	CDT1
chr1:1131796-1156760	C1_CDT1	0.483439	veryearly	CDT1
chr1:1191716-1198355	C1_CDT1	1.1481	veryearly	CDT1
chr1:1202712-1204249	C1_CDT1	0.82653	veryearly	CDT1
chr1:1215603-1219486	C1_CDT1	0.572536	veryearly	CDT1
chr1:1238282-1242081	C1_CDT1	0.417997	veryearly	CDT1
chr1:1264301-1283324	C1_CDT1	0.584334	veryearly	CDT1
chr1:1301089-1303559	C1_CDT1	8.10058	veryearly	CDT1
chr1:1438373-1440669	C1_CDT1	0.691625	veryearly	CDT1
chr1:1483780-1489612	C1_CDT1	0.653486	veryearly	random
chr1:1522052-1523147	C1_CDT1	0	veryearly	random
chr1:1540265-1542279	C1_CDT1	16.5578	veryearly	CDT1
chr1:1558218-1559596	C1_CDT1	0.230475	veryearly	random
chr1:1560445-1561279	C1_CDT1	0.380808	veryearly	random
chr1:1594454-1595580	C1_CDT1	1.12822	veryearly	CDT1
chr1:1607518-1610825	C1_CDT1	0.288111	veryearly	CDT1
chr1:1661618-1662907	C1_CDT1	0	early	CDT1
chr1:1737655-1741186	C1_CDT1	0.449723	veryearly	random
chr1:1747574-1748173	C1_CDT1	0	veryearly	random
chr1:1783856-1784928	C1_CDT1	0.592526	veryearly	random
chr1:1821238-1827710	C1_CDT1	0.785152	veryearly	CDT1
chr1:1845129-1860764	C1_CDT1	0.446886	veryearly	CDT1
chr1:1857625-1859201	C1_CDT1	0.201519	veryearly	random
chr1:1868415-1871831	C1_CDT1	2.23134	veryearly	CDT1
chr1:1899602-1908273	C1_CDT1	0.695916	veryearly	CDT1
chr1:1920382-1921091	C1_CDT1	0	veryearly	CDT1
chr1:1930578-1931225	C1_CDT1	0	veryearly	CDT1
chr1:1994742-1995594	C1_CDT1	1.11829	veryearly	CDT1
chr1:2051939-2054170	C1_CDT1	2.56239	veryearly	CDT1
chr1:2087974-2091014	C1_CDT1	0.104472	veryearly	CDT1
chr1:2126219-2127117	C1_CDT1	0	veryearly	random
chr1:2137951-2139740	C1_CDT1	0.177526	veryearly	CDT1
chr1:2142952-2149062	C1_CDT1	0.467815	veryearly	CDT1
chr1:2193400-2194180	C1_CDT1	0.814344	veryearly	CDT1
chr1:2248747-2250601	C1_CDT1	0.342604	veryearly	CDT1
chr1:2302209-2302978	C1_CDT1	0	veryearly	CDT1
chr1:2357685-2366541	C1_CDT1	0.35862	veryearly	CDT1
chr1:2416736-2419503	C1_CDT1	0.459117	veryearly	CDT1
chr1:2462229-2472894	C1_CDT1	0.536024	veryearly	CDT1
chr1:2492116-2492515	C1_CDT1	0	veryearly	random
chr1:2524120-2528600	C1_CDT1	0.212675	veryearly	CDT1
chr1:2533050-2540183	C1_CDT1	0.489771	veryearly	CDT1
chr1:2559235-2563763	C1_CDT1	0.7014	veryearly	CDT1
chr1:2564055-2567345	C1_CDT1	1.83413	veryearly	CDT1
chr1:2576972-2583984	C1_CDT1	1.81172	veryearly	CDT1
chr1:2583342-2634335	C1_CDT1	4.78325	veryearly	CDT1
chr1:2688600-2694026	C1_CDT1	2.10715	veryearly	CDT1
chr1:2744178-2745910	C1_CDT1	0.550105	early	CDT1
chr1:2748397-2751058	C1_CDT1	0.716108	early	CDT1
chr1:2763226-2766882	C1_CDT1	2.86669	early	CDT1
chr1:2797870-2806449	C1_CDT1	0.25914	early	CDT1
chr1:2801025-2801379	C1_CDT1	0	early	random
chr1:2811888-2813543	C1_CDT1	1.3433	early	CDT1
chr1:2871165-2873428	C1_CDT1	0.140342	early	random
chr1:2945448-2950375	C1_CDT1	0.25784	early	CDT1
chr1:2977822-2981177	C1_CDT1	0.378652	early	CDT1
chr1:3076550-3080621	C1_CDT1	0.546096	early	CDT1
chr1:3168224-3168650	C1_CDT1	0.745526	early	random
chr1:3191797-3196551	C1_CDT1	0.46764	early	CDT1
chr1:3209882-3210098	C1_CDT1	0	early	random
chr1:3218146-3219386	C1_CDT1	0.256124	early	random
chr1:3225905-3229356	C1_CDT1	0.644207	early	CDT1
chr1:3229720-3232664	C1_CDT1	0.539392	early	random
chr1:3250185-3251918	C1_CDT1	0	early	CDT1
chr1:3308152-3314778	C1_CDT1	0.431383	early	random
chr1:3324533-3327062	C1_CDT1	8.91624	early	CDT1
chr1:3340471-3340917	C1_CDT1	0	early	random
chr1:3378000-3390463	C1_CDT1	2.01315	early	CDT1
chr1:3438980-3444349	C1_CDT1	0.414073	early	CDT1
chr1:3478402-3480123	C1_CDT1	1.47632	early	random
chr1:3551869-3552486	C1_CDT1	0	early	CDT1
chr1:3569720-3575862	C1_CDT1	0.465377	early	random
chr1:3615274-3615991	C1_CDT1	0.442949	early	random
chr1:3621795-3628567	C1_CDT1	0.468981	early	CDT1
chr1:3635777-3645467	C1_CDT1	3.08089	early	CDT1
chr1:3727265-3728326	C1_CDT1	0.299335	early	random
chr1:3753599-3754787	C1_CDT1	0	early	random
chr1:3783549-3784228	C1_CDT1	0.935476	early	random
chr1:3823362-3824888	C1_CDT1	0.416244	early	random
chr1:3975290-3975828	C1_CDT1	0	early	random
chr1:4007592-4008456	C1_CDT1	0.367586	early	random
chr1:4012672-4016835	C1_CDT1	0.07629	early	random
chr1:4036327-4039311	C1_CDT1	1.06432	early	CDT1
chr1:4131429-4138844	C1_CDT1	1.45626	early	CDT1
chr1:4135207-4139075	C1_CDT1	1.97059	early	CDT1
chr1:4163877-4164263	C1_CDT1	0.822783	early	random
chr1:4192899-4194253	C1_CDT1	0.70368	mid-early	CDT1
chr1:4199395-4200798	C1_CDT1	1.13184	mid-early	CDT1
chr1:4214832-4215146	C1_CDT1	0	mid-early	random
chr1:4224281-4225698	C1_CDT1	0.672394	mid-early	CDT1
chr1:4226313-4227599	C1_CDT1	0	mid-early	CDT1
chr1:4274929-4275443	C1_CDT1	0	mid-early	CDT1
chr1:4286421-4287164	C1_CDT1	0	mid-early	random
chr1:4323873-4324628	C1_CDT1	1.68262	mid-early	random
chr1:4352350-4353701	C1_CDT1	0.470162	mid-early	random
chr1:4360208-4360635	C1_CDT1	1.48756	mid-early	CDT1
chr1:4367808-4368512	C1_CDT1	0.451128	mid-early	CDT1
chr1:4382036-4382619	C1_CDT1	0	mid-early	CDT1
chr1:4390800-4392548	C1_CDT1	0.72676	mid-early	random
chr1:4396039-4397590	C1_CDT1	1.84291	mid-early	CDT1
chr1:4454755-4455298	C1_CDT1	1.16978	mid-early	CDT1
chr1:4460393-4461294	C1_CDT1	0.352491	mid-early	CDT1
chr1:4485422-4486378	C1_CDT1	0.332211	mid-late	CDT1
chr1:4521373-4521836	C1_CDT1	0	mid-late	random
chr1:4537165-4539603	C1_CDT1	0	mid-late	random
chr1:4630948-4631509	C1_CDT1	0	mid-late	random
chr1:4668354-4669509	C1_CDT1	0	mid-late	random
chr1:4683841-4684353	C1_CDT1	1.2406	mid-late	random
chr1:4692123-4694436	C1_CDT1	2.05962	mid-late	CDT1
chr1:4702034-4702510	C1_CDT1	0.667214	mid-late	random
chr1:4708983-4710667	C1_CDT1	0.37719	mid-late	random
chr1:4742014-4743382	C1_CDT1	6.73262	mid-late	CDT1
chr1:4771012-4774051	C1_CDT1	0.313518	mid-late	random
chr1:4796105-4796595	C1_CDT1	1.94445	mid-late	CDT1
chr1:4805408-4806090	C1_CDT1	0.465681	mid-late	CDT1
chr1:4809619-4810341	C1_CDT1	1.75952	mid-late	CDT1
chr1:4897459-4903053	C1_CDT1	0.28387	mid-late	random
chr1:4906316-4908253	C1_CDT1	0.327924	mid-late	random
chr1:4911563-4912724	C1_CDT1	0.273552	mid-late	random
chr1:5052757-5057190	C1_CDT1	0.214929	mid-late	random
chr1:5059381-5059762	C1_CDT1	0.83358	mid-late	random
chr1:5107386-5109518	C1_CDT1	1.63862	mid-late	CDT1
chr1:5110524-5113150	C1_CDT1	1.69319	mid-late	CDT1
chr1:5138507-5138735	C1_CDT1	1.39296	mid-late	CDT1
chr1:5189905-5192635	C1_CDT1	1.97769	mid-late	CDT1
chr1:5190098-5191246	C1_CDT1	4.70305	mid-late	CDT1
chr1:5203556-5203942	C1_CDT1	0.822783	mid-late	random
chr1:5214166-5214608	C1_CDT1	0	mid-late	CDT1
chr1:5277649-5278393	C1_CDT1	2.13437	mid-late	CDT1
chr1:5382494-5391125	C1_CDT1	0.809532	mid-early	random
chr1:5432233-5433442	C1_CDT1	0.262692	mid-early	random
chr1:5452436-5454647	C1_CDT1	0.143643	mid-early	random
chr1:5462385-5462854	C1_CDT1	0	mid-early	random
chr1:5477732-5478689	C1_CDT1	0.995593	mid-early	CDT1
chr1:5493791-5496886	C1_CDT1	0.410461	mid-early	random
chr1:5529847-5530820	C1_CDT1	0.326407	mid-early	random
chr1:5550700-5552886	C1_CDT1	0.290571	mid-early	random
chr1:5562638-5563496	C1_CDT1	0	mid-early	random
chr1:5621711-5622234	C1_CDT1	2.42902	early	CDT1
chr1:5660521-5661049	C1_CDT1	0.601504	early	CDT1
chr1:5727287-5728739	C1_CDT1	1.5311	mid-early	CDT1
chr1:5777107-5777478	C1_CDT1	0.856049	mid-early	random
chr1:5859199-5859671	C1_CDT1	0	early	CDT1
chr1:5868204-5870033	C1_CDT1	7.81396	early	CDT1
chr1:5903552-5906655	C1_CDT1	0.818805	early	CDT1
chr1:5957965-5958512	C1_CDT1	0.580611	early	random
chr1:5978262-5978832	C1_CDT1	0	early	random
chr1:6000917-6001348	C1_CDT1	0	early	random
chr1:6071084-6074067	C1_CDT1	4.04578	early	CDT1
chr1:6083756-6085166	C1_CDT1	1.12622	early	random
chr1:6151406-6152257	C1_CDT1	0.746402	veryearly	CDT1
chr1:6177829-6178411	C1_CDT1	0	veryearly	random
chr1:6207002-6208669	C1_CDT1	0.762073	veryearly	random
chr1:6210280-6213615	C1_CDT1	1.52369	veryearly	CDT1
chr1:6224575-6228331	C1_CDT1	0.591895	veryearly	CDT1
chr1:6227250-6233404	C1_CDT1	0.051608	veryearly	random
chr1:6232452-6236272	C1_CDT1	4.65583	veryearly	CDT1
chr1:6273654-6273940	C1_CDT1	1.11047	early	random
chr1:6279527-6279764	C1_CDT1	0	early	random
chr1:6308203-6310725	C1_CDT1	0.881506	early	CDT1
chr1:6437765-6438655	C1_CDT1	2.14108	early	CDT1
chr1:6485183-6485752	C1_CDT1	1.11632	veryearly	random
chr1:6519315-6519567	C1_CDT1	0	veryearly	CDT1
chr1:6519595-6523410	C1_CDT1	1.16548	veryearly	CDT1
chr1:6528464-6530434	C1_CDT1	0.322431	veryearly	random
chr1:6540847-6541969	C1_CDT1	0.283061	veryearly	CDT1
chr1:6548141-6549516	C1_CDT1	0	veryearly	random
chr1:6561895-6563355	C1_CDT1	0	veryearly	CDT1
chr1:6626108-6627788	C1_CDT1	1.32331	veryearly	CDT1
chr1:6636289-6638038	C1_CDT1	0.363172	veryearly	random
chr1:6638568-6639968	C1_CDT1	0.453706	veryearly	random
chr1:6645936-6649627	C1_CDT1	0.430228	veryearly	CDT1
chr1:6721422-6721868	C1_CDT1	0.712094	early	CDT1
chr1:6777974-6779123	C1_CDT1	0	early	random
chr1:6781030-6781383	C1_CDT1	0	early	random
chr1:6795381-6796071	C1_CDT1	0.460281	early	CDT1
chr1:6833016-6833585	C1_CDT1	1.11632	early	CDT1
chr1:6969409-6970471	C1_CDT1	0	early	random
chr1:7005638-7006329	C1_CDT1	0.91923	early	random
chr1:7012739-7013212	C1_CDT1	0	early	CDT1
chr1:7017964-7018500	C1_CDT1	0	early	CDT1
chr1:7021307-7024551	C1_CDT1	0.97902	early	CDT1
chr1:7036602-7037623	C1_CDT1	0.622124	early	CDT1
chr1:7070964-7073371	C1_CDT1	1.05557	early	CDT1
chr1:7112178-7114019	C1_CDT1	1.55261	early	random
chr1:7124543-7125023	C1_CDT1	0.661654	early	CDT1
chr1:7162319-7164399	C1_CDT1	2.74841	early	CDT1
chr1:7171660-7173551	C1_CDT1	0.671801	early	CDT1
chr1:7218109-7218689	C1_CDT1	0	early	random
chr1:7236861-7238306	C1_CDT1	5.7145	early	CDT1
chr1:7284658-7286077	C1_CDT1	0.671446	early	CDT1
chr1:7322249-7322795	C1_CDT1	1.16335	veryearly	CDT1
chr1:7384597-7385269	C1_CDT1	0.47261	veryearly	random
chr1:7386530-7388629	C1_CDT1	0.302615	veryearly	random
chr1:7404583-7404960	C1_CDT1	0	veryearly	CDT1
chr1:7445464-7447940	C1_CDT1	1.28269	veryearly	CDT1
chr1:7491316-7494571	C1_CDT1	0.390285	veryearly	CDT1
chr1:7496213-7497609	C1_CDT1	0.682509	veryearly	CDT1
chr1:7535133-7535849	C1_CDT1	0	veryearly	random
chr1:7556734-7561694	C1_CDT1	4.54621	veryearly	CDT1
chr1:7562441-7564772	C1_CDT1	0.136248	veryearly	CDT1
chr1:7602527-7603187	C1_CDT1	0.481203	veryearly	CDT1
chr1:7617657-7618901	C1_CDT1	1.2765	veryearly	CDT1
chr1:7684122-7685871	C1_CDT1	0.726344	veryearly	CDT1
chr1:7696188-7696690	C1_CDT1	0	veryearly	random
chr1:7705195-7708203	C1_CDT1	2.00608	veryearly	CDT1
chr1:7743458-7749600	C1_CDT1	0.930754	veryearly	CDT1
chr1:7744873-7747404	C1_CDT1	1.75674	veryearly	CDT1
chr1:7750734-7751984	C1_CDT1	0.508151	veryearly	CDT1
chr1:7821291-7822651	C1_CDT1	0.233525	veryearly	random
chr1:7830964-7831961	C1_CDT1	0.31855	veryearly	CDT1
chr1:7954252-7955019	C1_CDT1	0.828146	veryearly	CDT1
chr1:8032052-8032977	C1_CDT1	1.03004	veryearly	random
chr1:8056692-8057112	C1_CDT1	2.26853	veryearly	CDT1
chr1:8064172-8065306	C1_CDT1	0.560131	veryearly	CDT1
chr1:8139010-8140234	C1_CDT1	0.259472	veryearly	CDT1
chr1:8185488-8186324	C1_CDT1	2.27938	veryearly	CDT1
chr1:8204247-8204699	C1_CDT1	0.702642	veryearly	CDT1
chr1:8219580-8219963	C1_CDT1	1.65846	veryearly	CDT1
chr1:8224690-8225978	C1_CDT1	0.493159	veryearly	CDT1
chr1:8227567-8229895	C1_CDT1	0.682118	veryearly	CDT1
chr1:8232214-8233857	C1_CDT1	0.773205	veryearly	CDT1
chr1:8290359-8291693	C1_CDT1	0.71423	veryearly	CDT1
chr1:8292189-8292986	C1_CDT1	0	veryearly	CDT1
chr1:8318047-8318263	C1_CDT1	5.88137	veryearly	random
chr1:8375937-8377838	C1_CDT1	0.668267	veryearly	CDT1
chr1:8398998-8400662	C1_CDT1	0.572585	veryearly	CDT1
chr1:8403442-8406549	C1_CDT1	2.86213	veryearly	random
chr1:8415117-8422023	C1_CDT1	1.05773	veryearly	CDT1
chr1:8443128-8443904	C1_CDT1	0.409271	veryearly	CDT1
chr1:8473526-8474611	C1_CDT1	0.292713	veryearly	CDT1
chr1:8524987-8527116	C1_CDT1	0.149175	veryearly	random
chr1:8590787-8592839	C1_CDT1	0.154773	veryearly	random
chr1:8619105-8621718	C1_CDT1	0.243088	veryearly	random
chr1:8658399-8658733	C1_CDT1	0	veryearly	CDT1
chr1:8780114-8781086	C1_CDT1	0	veryearly	CDT1
chr1:8794803-8795295	C1_CDT1	0.645516	veryearly	random
chr1:8843857-8844492	C1_CDT1	1.50045	veryearly	CDT1
chr1:8905656-8906485	C1_CDT1	0.76621	veryearly	CDT1
chr1:8980277-8981577	C1_CDT1	0.488606	veryearly	CDT1
chr1:8984678-8986754	C1_CDT1	2.14177	veryearly	CDT1
chr1:8985402-8985995	C1_CDT1	2.14229	veryearly	CDT1
chr1:9084741-9086529	C1_CDT1	0.710501	veryearly	CDT1
chr1:9097789-9100970	C1_CDT1	0.399364	veryearly	CDT1
chr1:9122610-9124189	C1_CDT1	0.603409	veryearly	CDT1
chr1:9167692-9169059	C1_CDT1	0.232329	veryearly	random
chr1:9179834-9182509	C1_CDT1	0.474907	veryearly	CDT1
chr1:9224431-9225797	C1_CDT1	1.62749	veryearly	random
chr1:9230704-9232009	C1_CDT1	0.730101	veryearly	CDT1
chr1:9251134-9251864	C1_CDT1	0.870121	veryearly	CDT1
chr1:9284380-9285089	C1_CDT1	0.447947	veryearly	CDT1
chr1:9305028-9306212	C1_CDT1	0.536476	veryearly	CDT1
chr1:9315280-9316708	C1_CDT1	1.11202	veryearly	CDT1
chr1:9374756-9374988	C1_CDT1	0	veryearly	random
chr1:9382292-9387304	C1_CDT1	0.506934	veryearly	CDT1
chr1:9405164-9405528	C1_CDT1	0	veryearly	random
chr1:9455531-9461914	C1_CDT1	0.248781	veryearly	random
chr1:9467812-9468496	C1_CDT1	0	veryearly	CDT1
chr1:9500604-9501931	C1_CDT1	0.478665	veryearly	CDT1
chr1:9510627-9511517	C1_CDT1	1.42739	veryearly	random
chr1:9577908-9578379	C1_CDT1	0.674298	veryearly	random
chr1:9587193-9588489	C1_CDT1	0.735171	veryearly	CDT1
chr1:9615919-9621338	C1_CDT1	0.820505	veryearly	random
chr1:9636948-9638577	C1_CDT1	0.389925	veryearly	CDT1
chr1:9762429-9762977	C1_CDT1	0	veryearly	random
chr1:9917894-9918688	C1_CDT1	0.399993	veryearly	CDT1
chr1:9934079-9934789	C1_CDT1	0.447316	veryearly	random
chr1:9942377-9945451	C1_CDT1	0.619897	veryearly	CDT1
chr1:10099334-10100144	C1_CDT1	0	early	CDT1
chr1:10100167-10101030	C1_CDT1	1.10404	early	CDT1
chr1:10118467-10119401	C1_CDT1	0	early	CDT1
chr1:10125352-10125696	C1_CDT1	0	early	CDT1
chr1:10151756-10153170	C1_CDT1	0	early	random
chr1:10267588-10269612	C1_CDT1	0	early	random
chr1:10292949-10295251	C1_CDT1	0.137964	early	random
chr1:10308711-10309056	C1_CDT1	0	early	random
chr1:10340234-10346031	C1_CDT1	0.109572	early	random
chr1:10354427-10355576	C1_CDT1	1.10564	early	random
chr1:10355287-10357204	C1_CDT1	0.165672	early	random
chr1:10372754-10373913	C1_CDT1	0.274024	early	random
chr1:10376511-10379715	C1_CDT1	0.297373	early	random
chr1:10452249-10452675	C1_CDT1	0	early	random
chr1:10452919-10455678	C1_CDT1	0.115112	early	random
chr1:10501453-10502172	C1_CDT1	0.441716	early	random
chr1:10586216-10586692	C1_CDT1	0	early	random
chr1:10623486-10625248	C1_CDT1	0.180246	early	random
chr1:10674416-10675230	C1_CDT1	0.780329	early	CDT1
chr1:10683772-10685070	C1_CDT1	0.734039	early	CDT1
chr1:10720923-10724120	C1_CDT1	8.84137	veryearly	CDT1
chr1:10738926-10742064	C1_CDT1	1.01209	veryearly	CDT1
chr1:10742123-10743106	C1_CDT1	1.61543	veryearly	CDT1
chr1:10756114-10756644	C1_CDT1	0.599234	veryearly	CDT1
chr1:10774422-10776956	C1_CDT1	5.26399	veryearly	CDT1
chr1:10801911-10802655	C1_CDT1	0	veryearly	CDT1
chr1:10802597-10802828	C1_CDT1	0	veryearly	random
chr1:10813232-10818826	C1_CDT1	0.681289	veryearly	CDT1
chr1:10825047-10826682	C1_CDT1	0.971236	veryearly	CDT1
chr1:10880764-10881587	C1_CDT1	1.15769	veryearly	CDT1
chr1:10889998-10892637	C1_CDT1	1.44416	veryearly	CDT1
chr1:10892980-10893971	C1_CDT1	0.640957	veryearly	CDT1
chr1:10910562-10914482	C1_CDT1	5.10419	veryearly	CDT1
chr1:10922441-10923798	C1_CDT1	1.17021	veryearly	CDT1
chr1:10956897-10959553	C1_CDT1	1.07618	veryearly	CDT1
chr1:10978529-10980412	C1_CDT1	0.168664	veryearly	CDT1
chr1:10999918-11003547	C1_CDT1	0.612609	veryearly	CDT1
chr1:11097668-11097997	C1_CDT1	0	veryearly	random
chr1:11112815-11116125	C1_CDT1	0.1919	veryearly	CDT1
chr1:11174778-11175197	C1_CDT1	2.27394	veryearly	random
chr1:11302515-11302968	C1_CDT1	0.701091	veryearly	random
chr1:11312567-11313825	C1_CDT1	2.5246	veryearly	CDT1
chr1:11398318-11398917	C1_CDT1	1.59062	veryearly	CDT1
chr1:11405950-11406258	C1_CDT1	0	veryearly	random
chr1:11429719-11430736	C1_CDT1	0.624571	veryearly	CDT1
chr1:11447852-11448998	C1_CDT1	0.831398	veryearly	CDT1
chr1:11449483-11450736	C1_CDT1	0.760401	veryearly	CDT1
chr1:11466986-11467777	C1_CDT1	0.803019	veryearly	random
chr1:11490342-11491715	C1_CDT1	0.231314	veryearly	CDT1
chr1:11493000-11493460	C1_CDT1	2.07127	veryearly	CDT1
chr1:11494304-11495264	C1_CDT1	0.661654	veryearly	CDT1
chr1:11504472-11506549	C1_CDT1	0.45873	veryearly	random
chr1:11537842-11541384	C1_CDT1	0.896652	veryearly	CDT1
chr1:11570844-11571302	C1_CDT1	3.46719	veryearly	CDT1
chr1:11581647-11583134	C1_CDT1	5.33951	veryearly	CDT1
chr1:11588725-11592740	C1_CDT1	1.18653	veryearly	CDT1
chr1:11599556-11600794	C1_CDT1	0.769614	veryearly	CDT1
chr1:11604819-11606209	C1_CDT1	0.91394	veryearly	CDT1
chr1:11629385-11630170	C1_CDT1	0.404578	veryearly	CDT1
chr1:11634540-11635828	C1_CDT1	0.986317	veryearly	CDT1
chr1:11661284-11661611	C1_CDT1	0	veryearly	CDT1
chr1:11668147-11671235	C1_CDT1	1.02848	veryearly	CDT1
chr1:11671607-11672849	C1_CDT1	1.02285	veryearly	CDT1
chr1:11691570-11691841	C1_CDT1	0	veryearly	CDT1
chr1:11707375-11711043	C1_CDT1	0.865851	veryearly	CDT1
chr1:11718146-11719497	C1_CDT1	0.940323	veryearly	CDT1
chr1:11781739-11782986	C1_CDT1	0	veryearly	random
chr1:11788680-11791476	C1_CDT1	2.49895	veryearly	CDT1
chr1:11894759-11895308	C1_CDT1	1.15699	veryearly	CDT1
chr1:11902118-11903112	C1_CDT1	0.639022	veryearly	CDT1
chr1:11928387-11929515	C1_CDT1	0.56311	veryearly	CDT1
chr1:11941637-11942670	C1_CDT1	1.22979	veryearly	CDT1
chr1:11951652-11952940	C1_CDT1	0.739738	veryearly	CDT1
chr1:11966109-11967594	C1_CDT1	1.06934	veryearly	CDT1
chr1:11983258-11984654	C1_CDT1	1.36502	veryearly	random
chr1:12071258-12072979	C1_CDT1	1.8454	veryearly	CDT1
chr1:12137505-12139933	C1_CDT1	1.04644	veryearly	CDT1
chr1:12146272-12147645	C1_CDT1	2.08183	veryearly	random
chr1:12156803-12157492	C1_CDT1	1.38285	veryearly	CDT1
chr1:12165084-12165605	C1_CDT1	0.609586	veryearly	CDT1
chr1:12169463-12173027	C1_CDT1	0.623782	veryearly	CDT1
chr1:12211818-12212683	C1_CDT1	0.734322	veryearly	CDT1
chr1:12213233-12214385	C1_CDT1	0	veryearly	random
chr1:12226366-12228082	C1_CDT1	0.555234	veryearly	CDT1
chr1:12228171-12229131	C1_CDT1	1.32331	veryearly	CDT1
chr1:12231916-12233409	C1_CDT1	1.06361	veryearly	CDT1
chr1:12261579-12262510	C1_CDT1	0.341132	veryearly	CDT1
chr1:12304137-12305255	C1_CDT1	0.284073	veryearly	random
chr1:12357908-12360890	C1_CDT1	0.532519	veryearly	random
chr1:12379446-12379753	C1_CDT1	0	early	CDT1
chr1:12404169-12404593	C1_CDT1	0.749043	early	random
chr1:12493367-12494599	C1_CDT1	0.257787	early	random
chr1:12542514-12544644	C1_CDT1	0.29821	early	random
chr1:12565286-12566107	C1_CDT1	1.16051	early	random
chr1:12642549-12644626	C1_CDT1	8.71587	early	CDT1
chr1:12735917-12736625	C1_CDT1	0.448579	early	CDT1
chr1:12743231-12743821	C1_CDT1	3.22977	early	CDT1
chr1:12827852-12829429	C1_CDT1	0.201391	early	random
chr1:12892885-12893455	C1_CDT1	0.557183	early	random
chr1:12916981-12917627	C1_CDT1	0	mid-early	random
chr1:12976754-12978165	C1_CDT1	0.675253	mid-early	random
chr1:13014501-13014868	C1_CDT1	0	mid-early	random
chr1:13051741-13054943	C1_CDT1	0	mid-early	random
chr1:13135234-13135712	C1_CDT1	0.664423	mid-early	random
chr1:13140006-13141201	C1_CDT1	0	mid-early	random
chr1:13216601-13217224	C1_CDT1	0	mid-early	random
chr1:13233957-13239999	C1_CDT1	0	mid-early	random
chr1:13374679-13375219	C1_CDT1	2.35255	mid-early	CDT1
chr1:13378153-13379865	C1_CDT1	0.185511	mid-early	random
chr1:13711122-13713286	C1_CDT1	0.440288	mid-early	random
chr1:13968904-13969631	C1_CDT1	0	mid-late	random
chr1:14008285-14008990	C1_CDT1	0.450488	mid-late	random
chr1:14040897-14041573	C1_CDT1	0	mid-late	random
chr1:14131177-14132142	C1_CDT1	0.329113	mid-late	CDT1
chr1:14131614-14133363	C1_CDT1	0.544758	mid-late	CDT1
chr1:14314891-14315340	C1_CDT1	0	mid-late	random
chr1:14355375-14357049	C1_CDT1	0.189722	mid-late	random
chr1:14360299-14363008	C1_CDT1	0.117237	mid-late	random
chr1:14469182-14469634	C1_CDT1	0	mid-early	CDT1
chr1:14570969-14571777	C1_CDT1	4.32368	mid-early	CDT1
chr1:14621856-14622472	C1_CDT1	1.03115	mid-early	CDT1
chr1:14695180-14695979	C1_CDT1	0	mid-early	random
chr1:14718847-14719678	C1_CDT1	1.14655	mid-early	CDT1
chr1:14747053-14747411	C1_CDT1	0.887134	mid-early	random
chr1:14853933-14854882	C1_CDT1	0	mid-early	random
chr1:14936828-14938459	C1_CDT1	0.194724	early	random
chr1:14978488-14979599	C1_CDT1	6.28899	early	CDT1
chr1:15121715-15122975	C1_CDT1	1.51235	early	CDT1
chr1:15146881-15147837	C1_CDT1	1.32885	early	CDT1
chr1:15152088-15152669	C1_CDT1	0.546634	early	CDT1
chr1:15217409-15218020	C1_CDT1	1.03959	early	random
chr1:15252161-15253175	C1_CDT1	0	early	random
chr1:15253133-15254854	C1_CDT1	1.29178	early	CDT1
chr1:15320035-15321150	C1_CDT1	0.854513	early	CDT1
chr1:15323287-15323627	C1_CDT1	0.9341	early	random
chr1:15329129-15330376	C1_CDT1	0.509373	early	CDT1
chr1:15393175-15394074	C1_CDT1	0.70655	early	CDT1
chr1:15402355-15403488	C1_CDT1	0.280313	early	CDT1
chr1:15421215-15422119	C1_CDT1	0	early	CDT1
chr1:15422233-15423117	C1_CDT1	0.718539	early	CDT1
chr1:15425914-15427098	C1_CDT1	1.07295	early	CDT1
chr1:15476707-15477204	C1_CDT1	0	veryearly	random
chr1:15499817-15500216	C1_CDT1	0	veryearly	random
chr1:15597175-15597974	C1_CDT1	0.397489	veryearly	CDT1
chr1:15635921-15637112	C1_CDT1	2.39996	veryearly	CDT1
chr1:15640737-15641662	C1_CDT1	21.6307	veryearly	CDT1
chr1:15662711-15665397	C1_CDT1	1.65537	veryearly	CDT1
chr1:15673007-15674548	C1_CDT1	0.618288	veryearly	CDT1
chr1:15685370-15687621	C1_CDT1	0.705451	veryearly	CDT1
chr1:15719423-15720706	C1_CDT1	0.742621	veryearly	CDT1
chr1:15730097-15732653	C1_CDT1	1.11829	veryearly	CDT1
chr1:15765881-15767264	C1_CDT1	1.37785	veryearly	CDT1
chr1:15767318-15768039	C1_CDT1	1.76196	veryearly	CDT1
chr1:15782675-15783536	C1_CDT1	0	veryearly	random
chr1:15785805-15786451	C1_CDT1	0.491632	veryearly	CDT1
chr1:15833491-15833951	C1_CDT1	0	veryearly	CDT1
chr1:15849977-15851410	C1_CDT1	0.221629	veryearly	random
chr1:15869125-15870387	C1_CDT1	1.00664	veryearly	CDT1
chr1:15894851-15895443	C1_CDT1	0.536476	veryearly	CDT1
chr1:15898819-15899386	C1_CDT1	0	veryearly	random
chr1:15906249-15906730	C1_CDT1	1.32056	veryearly	CDT1
chr1:15912891-15915293	C1_CDT1	0.925545	veryearly	CDT1
chr1:15975440-15976507	C1_CDT1	0.595303	veryearly	random
chr1:16051428-16052517	C1_CDT1	0	veryearly	CDT1
chr1:16075555-16076540	C1_CDT1	0.322431	veryearly	random
chr1:16088665-16089898	C1_CDT1	0.257578	veryearly	CDT1
chr1:16098427-16098876	C1_CDT1	0	veryearly	random
chr1:16115398-16116093	C1_CDT1	0.91394	veryearly	CDT1
chr1:16126684-16128206	C1_CDT1	0.417338	veryearly	CDT1
chr1:16181015-16181274	C1_CDT1	0	veryearly	CDT1
chr1:16233163-16234105	C1_CDT1	0	veryearly	random
chr1:16257733-16263177	C1_CDT1	1.16677	veryearly	CDT1
chr1:16277773-16279574	C1_CDT1	1.05806	veryearly	CDT1
chr1:16286430-16286787	C1_CDT1	0.889619	veryearly	CDT1
chr1:16309938-16310495	C1_CDT1	3.42112	veryearly	CDT1
chr1:16324811-16326768	C1_CDT1	0.811431	veryearly	CDT1
chr1:16336088-16336882	C1_CDT1	0.799985	veryearly	CDT1
chr1:16357946-16367813	C1_CDT1	0.997813	veryearly	CDT1
chr1:16373740-16379323	C1_CDT1	1.02395	veryearly	CDT1
chr1:16383731-16389526	C1_CDT1	0.767268	veryearly	CDT1
chr1:16389812-16393070	C1_CDT1	0.877332	veryearly	CDT1
chr1:16404080-16405798	C1_CDT1	0.554588	veryearly	CDT1
chr1:16407842-16408572	C1_CDT1	0.43506	veryearly	CDT1
chr1:16423287-16423830	C1_CDT1	0	veryearly	CDT1
chr1:16455837-16456617	C1_CDT1	0.407172	veryearly	CDT1
chr1:16479730-16482952	C1_CDT1	0.788564	veryearly	CDT1
chr1:16491797-16496707	C1_CDT1	0.776197	veryearly	CDT1
chr1:16507221-16510524	C1_CDT1	0.096153	veryearly	CDT1
chr1:16573597-16574185	C1_CDT1	0.540126	veryearly	CDT1
chr1:16595051-16600063	C1_CDT1	0.950501	veryearly	random
chr1:16655639-16657834	C1_CDT1	0.28938	veryearly	random
chr1:16717900-16718233	C1_CDT1	0.953736	veryearly	CDT1
chr1:16730082-16732237	C1_CDT1	0.884253	veryearly	CDT1
chr1:16750509-16753279	C1_CDT1	0.802584	veryearly	random
chr1:16772960-16775240	C1_CDT1	0.278591	veryearly	CDT1
chr1:16775288-16775784	C1_CDT1	0	veryearly	CDT1
chr1:16778807-16779891	C1_CDT1	0.585967	veryearly	CDT1
chr1:16865064-16866262	C1_CDT1	1.06041	veryearly	CDT1
chr1:16874281-16874539	C1_CDT1	0	veryearly	random
chr1:16898081-16899148	C1_CDT1	2.67886	veryearly	CDT1
chr1:16914354-16914902	C1_CDT1	0	veryearly	random
chr1:16943630-16944127	C1_CDT1	1.27805	veryearly	CDT1
chr1:16964490-16965434	C1_CDT1	2.01861	veryearly	random
chr1:16972556-16976762	C1_CDT1	1.13265	veryearly	CDT1
chr1:16982836-16984376	C1_CDT1	2.47476	veryearly	CDT1
chr1:16999133-17000416	C1_CDT1	1.98032	veryearly	CDT1
chr1:17000233-17003222	C1_CDT1	0.425017	veryearly	CDT1
chr1:17033614-17034686	C1_CDT1	0.592526	veryearly	random
chr1:17035633-17038058	C1_CDT1	2.22643	veryearly	CDT1
chr1:17053788-17055373	C1_CDT1	2.20412	veryearly	CDT1
chr1:17060467-17061883	C1_CDT1	1.79432	veryearly	random
chr1:17066542-17068624	C1_CDT1	1.83051	veryearly	CDT1
chr1:17074480-17077552	C1_CDT1	1.34398	veryearly	CDT1
chr1:17100998-17101425	C1_CDT1	0.74378	veryearly	random
chr1:17132944-17133649	C1_CDT1	0	veryearly	random
chr1:17195164-17195869	C1_CDT1	1.80195	veryearly	CDT1
chr1:17221071-17221444	C1_CDT1	2.55438	veryearly	CDT1
chr1:17222121-17223591	C1_CDT1	1.08025	veryearly	CDT1
chr1:17233015-17233582	C1_CDT1	1.12026	veryearly	random
chr1:17234320-17235048	C1_CDT1	0	veryearly	CDT1
chr1:17255681-17257507	C1_CDT1	1.2175	veryearly	CDT1
chr1:17278987-17281516	C1_CDT1	1.13023	veryearly	CDT1
chr1:17282121-17284344	C1_CDT1	0.142867	veryearly	random
chr1:17291723-17295087	C1_CDT1	0.944097	veryearly	CDT1
chr1:17318137-17323729	C1_CDT1	0.851915	veryearly	CDT1
chr1:17329437-17329752	C1_CDT1	1.00823	veryearly	random
chr1:17332966-17334525	C1_CDT1	0.61115	veryearly	CDT1
chr1:17358111-17360189	C1_CDT1	0.458509	veryearly	random
chr1:17367450-17368390	C1_CDT1	0	veryearly	random
chr1:17377677-17378634	C1_CDT1	0.995593	veryearly	random
chr1:17383379-17384664	C1_CDT1	0.49431	veryearly	random
chr1:17392315-17392718	C1_CDT1	0	veryearly	CDT1
chr1:17426105-17426524	C1_CDT1	0.757981	veryearly	CDT1
chr1:17471502-17472282	C1_CDT1	1.22152	veryearly	CDT1
chr1:17519226-17521406	C1_CDT1	1.89391	veryearly	CDT1
chr1:17526218-17527235	C1_CDT1	0	veryearly	random
chr1:17535785-17536797	C1_CDT1	0.313828	veryearly	CDT1
chr1:17544877-17547527	C1_CDT1	2.51678	veryearly	CDT1
chr1:17547855-17550239	C1_CDT1	1.59863	veryearly	CDT1
chr1:17554900-17557054	C1_CDT1	0	veryearly	CDT1
chr1:17561787-17562354	C1_CDT1	0	veryearly	CDT1
chr1:17564311-17565835	C1_CDT1	0.41679	veryearly	CDT1
chr1:17598488-17601248	C1_CDT1	0.11507	veryearly	random
chr1:17602956-17604614	C1_CDT1	1.14932	veryearly	CDT1
chr1:17656783-17657847	C1_CDT1	0.298491	veryearly	CDT1
chr1:17672691-17673781	C1_CDT1	1.45685	veryearly	CDT1
chr1:17677693-17679957	C1_CDT1	4.62924	veryearly	CDT1
chr1:17682657-17683482	C1_CDT1	0.384963	veryearly	CDT1
chr1:17841265-17843014	C1_CDT1	0.544758	veryearly	random
chr1:17873041-17874057	C1_CDT1	0	veryearly	CDT1
chr1:17902244-17904828	C1_CDT1	0.368724	veryearly	random
chr1:17929017-17930631	C1_CDT1	0.196775	veryearly	CDT1
chr1:17939097-17940993	C1_CDT1	1.00504	veryearly	random
chr1:17950446-17952454	C1_CDT1	0.474493	veryearly	CDT1
chr1:17960716-17962769	C1_CDT1	0.928185	veryearly	CDT1
chr1:18000809-18002032	C1_CDT1	1.29842	early	random
chr1:18043874-18046131	C1_CDT1	1.26644	early	CDT1
chr1:18104585-18105805	C1_CDT1	0.780969	early	random
chr1:18122473-18123491	C1_CDT1	0.311978	early	random
chr1:18170310-18171246	C1_CDT1	2.71448	early	CDT1
chr1:18175883-18176674	C1_CDT1	0.40151	early	random
chr1:18176980-18177620	C1_CDT1	0.496241	early	CDT1
chr1:18210107-18211023	C1_CDT1	2.77375	early	CDT1
chr1:18221208-18221840	C1_CDT1	1.50757	early	CDT1
chr1:18250761-18251284	C1_CDT1	0	early	random
chr1:18272486-18273325	C1_CDT1	2.64977	early	CDT1
chr1:18303392-18303737	C1_CDT1	0	early	random
chr1:18371219-18371759	C1_CDT1	0	early	CDT1
chr1:18389603-18391473	C1_CDT1	1.01902	early	CDT1
chr1:18406305-18407691	C1_CDT1	0.458289	early	CDT1
chr1:18415787-18416717	C1_CDT1	0.682998	early	CDT1
chr1:18430428-18431172	C1_CDT1	2.13437	early	random
chr1:18473238-18474178	C1_CDT1	0.675732	early	CDT1
chr1:18481027-18481420	C1_CDT1	1.61625	early	random
chr1:18517620-18518077	C1_CDT1	0	early	random
chr1:18521536-18522195	C1_CDT1	0.481933	early	CDT1
chr1:18561792-18562793	C1_CDT1	1.90366	early	CDT1
chr1:18630194-18631109	C1_CDT1	1.04129	early	CDT1
chr1:18656665-18657456	C1_CDT1	3.61359	early	CDT1
chr1:18694863-18695800	C1_CDT1	0.677896	early	CDT1
chr1:18701282-18702193	C1_CDT1	1.04586	early	CDT1
chr1:18713580-18714056	C1_CDT1	1.33443	early	random
chr1:18740392-18741126	C1_CDT1	1.29807	early	CDT1
chr1:18797233-18797933	C1_CDT1	0	early	CDT1
chr1:18799446-18800204	C1_CDT1	0.837979	early	CDT1
chr1:18801814-18803169	C1_CDT1	0.70316	early	CDT1
chr1:18822574-18824092	C1_CDT1	0.418438	early	random
chr1:18831472-18833152	C1_CDT1	0.189044	early	random
chr1:18874498-18875224	C1_CDT1	0.874915	early	random
chr1:18881839-18883001	C1_CDT1	0.546634	early	CDT1
chr1:18893016-18894017	C1_CDT1	1.26911	early	CDT1
chr1:18902945-18903544	C1_CDT1	1.59062	early	CDT1
chr1:18955699-18956687	C1_CDT1	0.321452	early	CDT1
chr1:18958883-18959975	C1_CDT1	0.290837	early	CDT1
chr1:18962090-18964511	C1_CDT1	0.787098	early	CDT1
chr1:19015931-19016570	C1_CDT1	1.98807	early	CDT1
chr1:19091916-19092562	C1_CDT1	0	early	random
chr1:19104244-19105938	C1_CDT1	0.562445	early	CDT1
chr1:19118693-19120928	C1_CDT1	0.994702	veryearly	CDT1
chr1:19142795-19145261	C1_CDT1	1.1591	veryearly	CDT1
chr1:19150568-19153617	C1_CDT1	7.60393	veryearly	CDT1
chr1:19176979-19178497	C1_CDT1	1.46453	veryearly	CDT1
chr1:19183780-19186432	C1_CDT1	8.02368	veryearly	CDT1
chr1:19189464-19190904	C1_CDT1	0.441103	veryearly	CDT1
chr1:19201700-19203174	C1_CDT1	0.215464	veryearly	CDT1
chr1:19206151-19207926	C1_CDT1	1.25248	veryearly	CDT1
chr1:19213475-19217109	C1_CDT1	0.611766	veryearly	CDT1
chr1:19220084-19221821	C1_CDT1	0.182841	veryearly	random
chr1:19233744-19237165	C1_CDT1	0.371347	veryearly	CDT1
chr1:19270062-19271650	C1_CDT1	0.999981	veryearly	CDT1
chr1:19272948-19275543	C1_CDT1	0.244774	veryearly	random
chr1:19281880-19284932	C1_CDT1	0.624366	veryearly	CDT1
chr1:19313107-19314026	C1_CDT1	1.38235	veryearly	CDT1
chr1:19315482-19316286	C1_CDT1	1.58007	veryearly	CDT1
chr1:19323447-19324649	C1_CDT1	0.528443	veryearly	CDT1
chr1:19369471-19372084	C1_CDT1	0.729263	veryearly	CDT1
chr1:19372423-19373689	C1_CDT1	1.75605	veryearly	CDT1
chr1:19400930-19402670	C1_CDT1	0.182525	veryearly	CDT1
chr1:19425105-19426544	C1_CDT1	1.32423	veryearly	random
chr1:19441242-19442067	C1_CDT1	2.69474	veryearly	CDT1
chr1:19467583-19468538	C1_CDT1	0.332559	veryearly	random
chr1:19695413-19695827	C1_CDT1	0	early	random
chr1:19705043-19705651	C1_CDT1	0.522359	early	random
chr1:19744124-19745025	C1_CDT1	0.352491	early	CDT1
chr1:19878168-19878934	C1_CDT1	0.414614	early	CDT1
chr1:19932339-19933294	C1_CDT1	0.997678	veryearly	random
chr1:19990863-19993411	C1_CDT1	0.997156	veryearly	CDT1
chr1:20050924-20051483	C1_CDT1	0	early	random
chr1:20085445-20086442	C1_CDT1	0.6371	early	CDT1
chr1:20119681-20119955	C1_CDT1	3.47731	early	CDT1
chr1:20140466-20143244	C1_CDT1	0.571624	early	CDT1
chr1:20146214-20146537	C1_CDT1	4.91632	early	random
chr1:20199918-20200989	C1_CDT1	2.37232	early	CDT1
chr1:20223960-20225830	C1_CDT1	0.169836	early	random
chr1:20284082-20284798	C1_CDT1	1.77427	early	random
chr1:20370933-20371893	C1_CDT1	1.98496	early	CDT1
chr1:20388335-20388694	C1_CDT1	0	early	CDT1
chr1:20397808-20399593	C1_CDT1	1.06754	early	CDT1
chr1:20398801-20399104	C1_CDT1	3.1445	early	random
chr1:20402225-20403305	C1_CDT1	0.294069	early	random
chr1:20489514-20491607	C1_CDT1	1.21393	early	CDT1
chr1:20571630-20573151	C1_CDT1	0.417612	early	random
chr1:20587751-20588694	C1_CDT1	0.673582	early	random
chr1:20596910-20597564	C1_CDT1	0.971236	early	CDT1
chr1:20599765-20601009	C1_CDT1	7.91432	early	CDT1
chr1:20610403-20611033	C1_CDT1	0.504118	early	random
chr1:20612375-20613471	C1_CDT1	0.289776	early	CDT1
chr1:20617205-20620077	C1_CDT1	1.65874	early	CDT1
chr1:20620125-20622777	C1_CDT1	0.718539	early	CDT1
chr1:20631746-20633116	C1_CDT1	2.08638	veryearly	CDT1
chr1:20632481-20634404	C1_CDT1	0.495467	veryearly	CDT1
chr1:20633191-20634199	C1_CDT1	0.945221	veryearly	CDT1
chr1:20640233-20641260	C1_CDT1	0.618489	veryearly	CDT1
chr1:20642050-20643014	C1_CDT1	0.329454	early	CDT1
chr1:20661369-20662472	C1_CDT1	0.287937	veryearly	random
chr1:20663668-20664952	C1_CDT1	0.98939	veryearly	CDT1
chr1:20668728-20671026	C1_CDT1	2.21127	veryearly	CDT1
chr1:20691098-20694493	C1_CDT1	1.12257	veryearly	CDT1
chr1:20801143-20802268	C1_CDT1	0.282306	veryearly	CDT1
chr1:20841631-20842795	C1_CDT1	0.818541	veryearly	CDT1
chr1:20858836-20859778	C1_CDT1	1.01145	veryearly	random
chr1:20887242-20887916	C1_CDT1	1.41362	veryearly	CDT1
chr1:20898825-20899595	C1_CDT1	1.64984	veryearly	CDT1
chr1:20918965-20920323	C1_CDT1	0.701607	veryearly	CDT1
chr1:20920407-20921292	C1_CDT1	1.43545	veryearly	CDT1
chr1:20953509-20953948	C1_CDT1	3.61725	veryearly	CDT1
chr1:21027130-21031538	C1_CDT1	3.96272	early	CDT1
chr1:21029670-21031437	C1_CDT1	8.26787	early	CDT1
chr1:21035908-21036569	C1_CDT1	0.480475	early	CDT1
chr1:21047189-21049643	C1_CDT1	0.647095	early	CDT1
chr1:21179210-21180790	C1_CDT1	0	early	random
chr1:21251719-21251930	C1_CDT1	0	early	random
chr1:21407782-21408390	C1_CDT1	0	early	random
chr1:21501712-21502569	C1_CDT1	0.370588	early	random
chr1:21543497-21544684	C1_CDT1	0.535121	early	CDT1
chr1:21546429-21552166	C1_CDT1	0.830384	early	random
chr1:21622350-21622628	C1_CDT1	0	early	CDT1
chr1:21670573-21674119	C1_CDT1	2.59736	early	CDT1
chr1:21759065-21773467	C1_CDT1	0.507198	veryearly	random
chr1:21779084-21780289	C1_CDT1	0.790691	veryearly	CDT1
chr1:21791787-21792147	C1_CDT1	0.882206	veryearly	CDT1
chr1:21795540-21796110	C1_CDT1	0	veryearly	random
chr1:21835295-21837503	C1_CDT1	0.143838	veryearly	CDT1
chr1:21840323-21841053	C1_CDT1	0.43506	veryearly	CDT1
chr1:21867506-21869376	C1_CDT1	0.679346	veryearly	CDT1
chr1:21901684-21902319	C1_CDT1	0.500148	veryearly	random
chr1:21904769-21906126	C1_CDT1	0.234041	veryearly	random
chr1:21911615-21912332	C1_CDT1	0.885897	veryearly	CDT1
chr1:21925422-21927657	C1_CDT1	1.2789	veryearly	CDT1
chr1:21933876-21935750	C1_CDT1	0.677896	veryearly	CDT1
chr1:21942890-21947686	C1_CDT1	0.728427	veryearly	CDT1
chr1:21969000-21969966	C1_CDT1	3.28772	veryearly	CDT1
chr1:21978715-21979592	C1_CDT1	0.724274	veryearly	random
chr1:22080016-22080564	C1_CDT1	1.1591	veryearly	random
chr1:22100299-22100687	C1_CDT1	0	veryearly	CDT1
chr1:22141851-22143528	C1_CDT1	0.946911	veryearly	random
chr1:22182343-22183095	C1_CDT1	0.844665	veryearly	random
chr1:22204348-22204852	C1_CDT1	1.26029	veryearly	random
chr1:22210285-22215593	C1_CDT1	1.49583	veryearly	CDT1
chr1:22213065-22213372	C1_CDT1	5.17254	veryearly	random
chr1:22229118-22230385	C1_CDT1	0.250666	veryearly	CDT1
chr1:22230532-22232194	C1_CDT1	1.91091	veryearly	CDT1
chr1:22240161-22243149	C1_CDT1	0.956609	veryearly	CDT1
chr1:22247814-22250447	C1_CDT1	0.723724	veryearly	CDT1
chr1:22256112-22257032	C1_CDT1	2.07127	veryearly	CDT1
chr1:22303206-22305179	C1_CDT1	0.643881	veryearly	CDT1
chr1:22457552-22459575	C1_CDT1	0.313983	veryearly	CDT1
chr1:22479782-22481420	C1_CDT1	0.969457	veryearly	random
chr1:22518107-22519071	C1_CDT1	2.96509	veryearly	CDT1
chr1:22552674-22553484	C1_CDT1	0.392091	veryearly	CDT1
chr1:22554846-22556379	C1_CDT1	0	veryearly	CDT1
chr1:22570555-22571536	C1_CDT1	0	veryearly	CDT1
chr1:22588076-22590045	C1_CDT1	0.161297	veryearly	random
chr1:22593937-22595422	C1_CDT1	1.71094	veryearly	random
chr1:22600845-22601182	C1_CDT1	0.942416	veryearly	CDT1
chr1:22657718-22660806	C1_CDT1	3.08543	veryearly	CDT1
chr1:22669978-22671147	C1_CDT1	0.54336	veryearly	CDT1
chr1:22733451-22734239	C1_CDT1	3.22431	veryearly	random
chr1:22748380-22751369	C1_CDT1	0.318763	veryearly	CDT1
chr1:22791756-22803944	C1_CDT1	0.364811	veryearly	random
chr1:22835573-22836000	C1_CDT1	0	veryearly	CDT1
chr1:22838184-22838811	C1_CDT1	1.01306	veryearly	CDT1
chr1:22843211-22844505	C1_CDT1	1.22718	veryearly	random
chr1:22866931-22868334	C1_CDT1	2.49005	veryearly	CDT1
chr1:22870799-22872299	C1_CDT1	0	veryearly	random
chr1:22884989-22886315	C1_CDT1	0.239513	veryearly	CDT1
chr1:22889730-22893447	C1_CDT1	1.9652	veryearly	CDT1
chr1:22898298-22900463	C1_CDT1	0.146695	veryearly	random
chr1:22902565-22903067	C1_CDT1	0	veryearly	random
chr1:22905907-22907298	C1_CDT1	0.228321	veryearly	CDT1
chr1:22918160-22918453	C1_CDT1	1.08394	veryearly	random
chr1:22947036-22947997	C1_CDT1	0.330483	veryearly	random
chr1:22966821-22969692	C1_CDT1	2.32305	veryearly	CDT1
chr1:22986873-22988158	C1_CDT1	0.741465	veryearly	CDT1
chr1:22991129-22992698	C1_CDT1	0.607255	veryearly	random
chr1:23010441-23011453	C1_CDT1	0.627656	veryearly	CDT1
chr1:23020842-23021928	C1_CDT1	0.584888	veryearly	CDT1
chr1:23025736-23026593	C1_CDT1	1.48235	veryearly	CDT1
chr1:23046161-23046915	C1_CDT1	0	veryearly	CDT1
chr1:23066877-23068003	C1_CDT1	1.41028	veryearly	CDT1
chr1:23078409-23079160	C1_CDT1	0	veryearly	random
chr1:23080959-23082135	C1_CDT1	1.89044	veryearly	CDT1
chr1:23089195-23090478	C1_CDT1	0.742621	veryearly	CDT1
chr1:23099771-23101702	C1_CDT1	0.822357	veryearly	CDT1
chr1:23104922-23106194	C1_CDT1	0.499362	veryearly	CDT1
chr1:23113592-23115084	C1_CDT1	1.27719	veryearly	CDT1
chr1:23127467-23129566	C1_CDT1	0.302615	veryearly	CDT1
chr1:23135614-23136099	C1_CDT1	0	veryearly	random
chr1:23136127-23138154	C1_CDT1	1.41014	veryearly	CDT1
chr1:23139729-23143320	C1_CDT1	1.68039	veryearly	CDT1
chr1:23170852-23171673	C1_CDT1	0.386838	veryearly	CDT1
chr1:23199300-23199658	C1_CDT1	0	veryearly	random
chr1:23209444-23211172	C1_CDT1	1.47034	veryearly	CDT1
chr1:23216743-23217586	C1_CDT1	1.50697	veryearly	CDT1
chr1:23219240-23219793	C1_CDT1	1.72293	veryearly	CDT1
chr1:23225048-23225962	C1_CDT1	2.43234	veryearly	CDT1
chr1:23227844-23228614	C1_CDT1	0	veryearly	CDT1
chr1:23235024-23238272	C1_CDT1	0.977814	veryearly	CDT1
chr1:23259260-23259768	C1_CDT1	0.625185	veryearly	CDT1
chr1:23332145-23332486	C1_CDT1	0	veryearly	CDT1
chr1:23386819-23389312	C1_CDT1	1.40134	veryearly	random
chr1:23394757-23398368	C1_CDT1	0.439759	veryearly	random
chr1:23474549-23479203	C1_CDT1	0.61417	veryearly	random
chr1:23515560-23516762	C1_CDT1	1.58533	veryearly	CDT1
chr1:23540680-23541863	C1_CDT1	2.41619	veryearly	CDT1
chr1:23541961-23543003	C1_CDT1	0	veryearly	CDT1
chr1:23612993-23615718	C1_CDT1	0	veryearly	random
chr1:23649719-23650907	C1_CDT1	0	veryearly	random
chr1:23719700-23721558	C1_CDT1	1.5384	veryearly	CDT1
chr1:23730231-23730841	C1_CDT1	0.520646	veryearly	CDT1
chr1:23765086-23766018	C1_CDT1	1.0223	veryearly	CDT1
chr1:23766100-23766902	C1_CDT1	0	veryearly	random
chr1:23767627-23768723	C1_CDT1	0	veryearly	random
chr1:23800145-23801567	C1_CDT1	0.446687	veryearly	CDT1
chr1:23802568-23803305	C1_CDT1	0.861857	veryearly	CDT1
chr1:23817020-23818423	C1_CDT1	1.81094	veryearly	CDT1
chr1:23844312-23845717	C1_CDT1	0.678137	veryearly	CDT1
chr1:23853696-23855074	C1_CDT1	0	veryearly	CDT1
chr1:23879229-23881817	C1_CDT1	0.859026	veryearly	CDT1
chr1:23892588-23893756	C1_CDT1	0.815738	veryearly	CDT1
chr1:23901816-23902561	C1_CDT1	0.852602	veryearly	CDT1
chr1:23914854-23915414	C1_CDT1	0.567132	veryearly	CDT1
chr1:23926541-23929201	C1_CDT1	0.716378	veryearly	CDT1
chr1:23929846-23930575	C1_CDT1	1.74263	veryearly	CDT1
chr1:23952246-23955144	C1_CDT1	4.38363	veryearly	CDT1
chr1:23960960-23962822	C1_CDT1	1.0234	veryearly	CDT1
chr1:24024394-24025286	C1_CDT1	0.356047	veryearly	random
chr1:24024417-24033389	C1_CDT1	0.21239	veryearly	random
chr1:24034027-24034709	C1_CDT1	1.39704	veryearly	CDT1
chr1:24082249-24082704	C1_CDT1	0.698009	veryearly	CDT1
chr1:24134667-24135024	C1_CDT1	0.889619	veryearly	CDT1
chr1:24270730-24271003	C1_CDT1	0	veryearly	random
chr1:24364547-24365460	C1_CDT1	0.347858	veryearly	random
chr1:24367652-24368588	C1_CDT1	0	veryearly	random
chr1:24411883-24414485	C1_CDT1	1.34264	veryearly	CDT1
chr1:24415374-24417003	C1_CDT1	0.389925	veryearly	CDT1
chr1:24421211-24421668	C1_CDT1	0	veryearly	random
chr1:24428257-24428803	C1_CDT1	1.74502	veryearly	random
chr1:24436282-24438557	C1_CDT1	0.837611	veryearly	CDT1
chr1:24497227-24497584	C1_CDT1	0.889619	veryearly	random
chr1:24538233-24540010	C1_CDT1	5.18302	veryearly	CDT1
chr1:24541841-24543783	C1_CDT1	0.490619	veryearly	CDT1
chr1:24589229-24589552	C1_CDT1	0.983263	veryearly	CDT1
chr1:24640136-24640618	C1_CDT1	0.658909	veryearly	CDT1
chr1:24670004-24672256	C1_CDT1	1.26925	veryearly	CDT1
chr1:24678849-24681465	C1_CDT1	3.52073	veryearly	CDT1
chr1:24725715-24725989	C1_CDT1	0	veryearly	random
chr1:24768621-24769220	C1_CDT1	0	veryearly	random
chr1:24888982-24890634	C1_CDT1	0	veryearly	random
chr1:24898439-24900340	C1_CDT1	0.668267	veryearly	CDT1
chr1:24902204-24903284	C1_CDT1	0.588137	veryearly	CDT1
chr1:24917678-24918744	C1_CDT1	0.893792	veryearly	CDT1
chr1:24944887-24945814	C1_CDT1	0	veryearly	random
chr1:24967981-24970707	C1_CDT1	1.04855	veryearly	CDT1
chr1:24975765-24976124	C1_CDT1	0	veryearly	CDT1
chr1:25001553-25002336	C1_CDT1	2.02806	veryearly	random
chr1:25066705-25067151	C1_CDT1	0	veryearly	random
chr1:25074595-25076140	C1_CDT1	0.205563	veryearly	random
chr1:25182389-25183064	C1_CDT1	0	veryearly	random
chr1:25187269-25191279	C1_CDT1	0.633604	veryearly	CDT1
chr1:25192723-25194533	C1_CDT1	0.701865	veryearly	CDT1
chr1:25202894-25203606	C1_CDT1	0.892118	veryearly	CDT1
chr1:25205069-25205443	C1_CDT1	0	veryearly	CDT1
chr1:25205497-25206344	C1_CDT1	0	veryearly	CDT1
chr1:25236837-25239176	C1_CDT1	0.67891	veryearly	CDT1
chr1:25249389-25250754	C1_CDT1	0.698009	veryearly	CDT1
chr1:25251473-25252207	C1_CDT1	0	veryearly	CDT1
chr1:25315647-25319312	C1_CDT1	0.779904	veryearly	CDT1
chr1:25327579-25332201	C1_CDT1	0.274854	veryearly	random
chr1:25383820-25384105	C1_CDT1	2.22873	veryearly	CDT1
chr1:25388387-25389066	C1_CDT1	0.467738	veryearly	random
chr1:25391475-25393234	C1_CDT1	0.361108	veryearly	CDT1
chr1:25408858-25410147	C1_CDT1	0.739164	veryearly	CDT1
chr1:25426512-25427029	C1_CDT1	0	veryearly	random
chr1:25493698-25495049	C1_CDT1	1.64556	veryearly	CDT1
chr1:25495943-25496551	C1_CDT1	1.04472	veryearly	CDT1
chr1:25523403-25526312	C1_CDT1	1.09176	veryearly	CDT1
chr1:25532785-25535804	C1_CDT1	0.525992	veryearly	random
chr1:25540176-25543654	C1_CDT1	0.18263	veryearly	random
chr1:25565642-25567332	C1_CDT1	0.563776	veryearly	random
chr1:25570538-25571127	C1_CDT1	0	veryearly	random
chr1:25581863-25582506	C1_CDT1	0.493926	veryearly	random
chr1:25604694-25605287	C1_CDT1	1.07114	veryearly	CDT1
chr1:25646975-25647690	C1_CDT1	0.444188	veryearly	random
chr1:25711528-25713729	C1_CDT1	1.73154	veryearly	CDT1
chr1:25794681-25795166	C1_CDT1	1.30967	veryearly	CDT1
chr1:25851142-25851919	C1_CDT1	1.63498	veryearly	CDT1
chr1:25854291-25857240	C1_CDT1	2.80008	veryearly	CDT1
chr1:25883327-25884778	C1_CDT1	1.0944	veryearly	CDT1
chr1:25887987-25889667	C1_CDT1	0.756176	veryearly	CDT1
chr1:25899321-25901581	C1_CDT1	0.421585	veryearly	CDT1
chr1:25984066-25984484	C1_CDT1	0	veryearly	random
chr1:25994194-25994518	C1_CDT1	0.980229	veryearly	CDT1
chr1:26003773-26004243	C1_CDT1	0	veryearly	CDT1
chr1:26005208-26005820	C1_CDT1	0.518945	veryearly	random
chr1:26042321-26044554	C1_CDT1	0.284455	veryearly	random
chr1:26052623-26053181	C1_CDT1	1.13833	veryearly	CDT1
chr1:26056191-26056814	C1_CDT1	0.509782	veryearly	random
chr1:26108529-26110428	C1_CDT1	0.334486	veryearly	CDT1
chr1:26110049-26112416	C1_CDT1	0.268352	veryearly	random
chr1:26115896-26117555	C1_CDT1	0.191437	veryearly	CDT1
chr1:26116803-26117420	C1_CDT1	0	veryearly	CDT1
chr1:26132005-26138738	C1_CDT1	0.424528	veryearly	CDT1
chr1:26140388-26143272	C1_CDT1	1.4316	veryearly	CDT1
chr1:26144333-26145423	C1_CDT1	0.291371	veryearly	random
chr1:26152907-26153385	C1_CDT1	1.32885	veryearly	CDT1
chr1:26153463-26154705	C1_CDT1	0.511424	veryearly	CDT1
chr1:26159189-26159699	C1_CDT1	0	veryearly	random
chr1:26273956-26274596	C1_CDT1	0	veryearly	CDT1
chr1:26284798-26285356	C1_CDT1	0	veryearly	CDT1
chr1:26332256-26334370	C1_CDT1	1.05164	veryearly	CDT1
chr1:26347000-26347974	C1_CDT1	0.978216	veryearly	CDT1
chr1:26354907-26356235	C1_CDT1	0.956609	veryearly	CDT1
chr1:26360868-26364473	C1_CDT1	0.792884	veryearly	CDT1
chr1:26375714-26377007	C1_CDT1	1.22813	veryearly	CDT1
chr1:26381325-26383378	C1_CDT1	0.309395	veryearly	random
chr1:26385400-26386244	C1_CDT1	1.50518	veryearly	CDT1
chr1:26394330-26394928	C1_CDT1	0.531094	veryearly	CDT1
chr1:26415056-26415534	C1_CDT1	0.664423	veryearly	CDT1
chr1:26468526-26469192	C1_CDT1	0	veryearly	CDT1
chr1:26480523-26484168	C1_CDT1	1.48123	veryearly	CDT1
chr1:26486075-26489823	C1_CDT1	0.254211	veryearly	CDT1
chr1:26490060-26493800	C1_CDT1	1.95312	veryearly	CDT1
chr1:26514573-26517588	C1_CDT1	0.737366	veryearly	CDT1
chr1:26517148-26521178	C1_CDT1	0.551652	veryearly	random
chr1:26551235-26552961	C1_CDT1	0.736023	veryearly	CDT1
chr1:26575796-26579424	C1_CDT1	0.437699	veryearly	random
chr1:26620432-26622698	C1_CDT1	1.12125	veryearly	CDT1
chr1:26622796-26623640	C1_CDT1	0.376296	veryearly	CDT1
chr1:26642383-26645161	C1_CDT1	1.14325	veryearly	CDT1
chr1:26653493-26654124	C1_CDT1	1.00664	veryearly	CDT1
chr1:26670249-26671765	C1_CDT1	0.209495	veryearly	random
chr1:26678021-26679591	C1_CDT1	2.83205	veryearly	CDT1
chr1:26682190-26685007	C1_CDT1	0.338226	veryearly	CDT1
chr1:26699746-26701020	C1_CDT1	0.498578	veryearly	CDT1
chr1:26727194-26727836	C1_CDT1	0	veryearly	random
chr1:26800315-26804049	C1_CDT1	0	veryearly	random
chr1:26870368-26872016	C1_CDT1	1.15629	veryearly	CDT1
chr1:26902017-26902623	C1_CDT1	0	veryearly	CDT1
chr1:26903772-26905509	C1_CDT1	1.09704	veryearly	CDT1
chr1:26906990-26907354	C1_CDT1	0.872511	veryearly	random
chr1:26910915-26911222	C1_CDT1	0	veryearly	CDT1
chr1:26921342-26921913	C1_CDT1	0.556207	veryearly	random
chr1:27049580-27050449	C1_CDT1	1.46188	veryearly	CDT1
chr1:27053212-27054321	C1_CDT1	0	veryearly	random
chr1:27057401-27058158	C1_CDT1	1.25863	veryearly	CDT1
chr1:27100652-27101009	C1_CDT1	0.889619	veryearly	random
chr1:27105762-27107421	C1_CDT1	1.34006	veryearly	CDT1
chr1:27119492-27122187	C1_CDT1	0.471383	veryearly	CDT1
chr1:27127313-27133945	C1_CDT1	0.239441	veryearly	random
chr1:27151118-27151537	C1_CDT1	0	veryearly	random
chr1:27152127-27153213	C1_CDT1	0	veryearly	random
chr1:27159669-27161742	C1_CDT1	1.07244	veryearly	CDT1
chr1:27179746-27180502	C1_CDT1	1.26029	veryearly	random
chr1:27209863-27210654	C1_CDT1	0.40151	veryearly	CDT1
chr1:27220149-27221342	C1_CDT1	2.66215	veryearly	CDT1
chr1:27235701-27237901	C1_CDT1	1.58797	veryearly	CDT1
chr1:27238149-27238784	C1_CDT1	0	veryearly	CDT1
chr1:27266188-27268999	C1_CDT1	0.45193	veryearly	CDT1
chr1:27285459-27287237	C1_CDT1	1.07175	veryearly	CDT1
chr1:27318879-27322558	C1_CDT1	0.431631	veryearly	CDT1
chr1:27376089-27376466	C1_CDT1	0.842425	veryearly	CDT1
chr1:27386426-27387315	C1_CDT1	0	veryearly	random
chr1:27417830-27418322	C1_CDT1	0.645516	veryearly	CDT1
chr1:27439525-27440994	C1_CDT1	1.08099	veryearly	CDT1
chr1:27455790-27457141	C1_CDT1	0.705242	veryearly	CDT1
chr1:27457249-27458180	C1_CDT1	1.36453	veryearly	CDT1
chr1:27463645-27465851	C1_CDT1	0.575873	veryearly	CDT1
chr1:27466051-27467247	C1_CDT1	1.06219	veryearly	random
chr1:27488857-27489278	C1_CDT1	0.75438	veryearly	random
chr1:27514429-27515011	C1_CDT1	0.545694	veryearly	random
chr1:27520579-27521751	C1_CDT1	2.16788	veryearly	CDT1
chr1:27627048-27628700	C1_CDT1	0.384497	veryearly	CDT1
chr1:27642472-27642697	C1_CDT1	0	veryearly	random
chr1:27658571-27659859	C1_CDT1	0.246579	veryearly	CDT1
chr1:27668747-27670325	C1_CDT1	2.2139	veryearly	CDT1
chr1:27693134-27695868	C1_CDT1	0.348494	veryearly	CDT1
chr1:27695627-27696527	C1_CDT1	0.705765	veryearly	CDT1
chr1:27717194-27721503	C1_CDT1	1.76892	veryearly	CDT1
chr1:27744810-27745343	C1_CDT1	0.595861	veryearly	CDT1
chr1:27754650-27755472	C1_CDT1	0.386367	veryearly	CDT1
chr1:27760290-27760701	C1_CDT1	0.772735	veryearly	random
chr1:27779561-27779971	C1_CDT1	0	veryearly	random
chr1:27831948-27832832	C1_CDT1	0.359269	veryearly	CDT1
chr1:27857627-27860329	C1_CDT1	1.52802	veryearly	CDT1
chr1:27872938-27879738	C1_CDT1	0.420345	veryearly	CDT1
chr1:27886154-27892103	C1_CDT1	1.44143	veryearly	CDT1
chr1:27892257-27897463	C1_CDT1	1.52513	veryearly	CDT1
chr1:27897767-27900240	C1_CDT1	0.642123	veryearly	CDT1
chr1:27909183-27910308	C1_CDT1	0.846918	veryearly	CDT1
chr1:27912116-27914763	C1_CDT1	0.959861	veryearly	CDT1
chr1:27915022-27925516	C1_CDT1	3.20802	veryearly	CDT1
chr1:27940822-27943436	C1_CDT1	0.971979	veryearly	CDT1
chr1:27943883-27945663	C1_CDT1	1.24897	veryearly	CDT1
chr1:27949895-27952624	C1_CDT1	2.21117	veryearly	CDT1
chr1:28041620-28042594	C1_CDT1	2.2825	veryearly	CDT1
chr1:28063132-28063711	C1_CDT1	0	veryearly	CDT1
chr1:28076129-28077045	C1_CDT1	0.346718	veryearly	random
chr1:28188673-28189956	C1_CDT1	2.22786	veryearly	CDT1
chr1:28202693-28205002	C1_CDT1	0.137546	veryearly	CDT1
chr1:28210024-28211773	C1_CDT1	0.907931	veryearly	CDT1
chr1:28221117-28221399	C1_CDT1	1.12622	veryearly	random
chr1:28267973-28269518	C1_CDT1	0.616688	veryearly	CDT1
chr1:28281796-28284334	C1_CDT1	2.50271	veryearly	CDT1
chr1:28287575-28288213	C1_CDT1	0	veryearly	CDT1
chr1:28292572-28294321	C1_CDT1	0.726344	veryearly	CDT1
chr1:28319975-28320282	C1_CDT1	1.03451	veryearly	random
chr1:28333412-28335998	C1_CDT1	0.245626	veryearly	random
chr1:28362278-28362666	C1_CDT1	0.818541	veryearly	CDT1
chr1:28373872-28377963	C1_CDT1	0.077632	veryearly	random
chr1:28374275-28375211	C1_CDT1	0	veryearly	random
chr1:28415097-28415515	C1_CDT1	0.759794	veryearly	random
chr1:28442383-28442945	C1_CDT1	0	veryearly	random
chr1:28480687-28482199	C1_CDT1	0	veryearly	CDT1
chr1:28510835-28511665	C1_CDT1	2.29586	veryearly	CDT1
chr1:28523262-28524213	C1_CDT1	0.667916	veryearly	CDT1
chr1:28544352-28544788	C1_CDT1	0	veryearly	random
chr1:28549936-28552816	C1_CDT1	0.441103	veryearly	random
chr1:28592964-28593722	C1_CDT1	0.41899	veryearly	CDT1
chr1:28608011-28609706	C1_CDT1	0.562113	veryearly	CDT1
chr1:28633268-28633628	C1_CDT1	0	veryearly	random
chr1:28668857-28670528	C1_CDT1	0.190062	veryearly	random
chr1:28772722-28773447	C1_CDT1	0.438061	veryearly	CDT1
chr1:28779555-28780552	C1_CDT1	0	veryearly	random
chr1:28836499-28837411	C1_CDT1	0.696478	veryearly	CDT1
chr1:28902194-28902723	C1_CDT1	0.600367	veryearly	random
chr1:28911667-28912184	C1_CDT1	1.84291	veryearly	CDT1
chr1:28912371-28913507	C1_CDT1	0.838717	veryearly	CDT1
chr1:28924707-28926973	C1_CDT1	0.560625	veryearly	CDT1
chr1:28978080-28979426	C1_CDT1	0.235954	veryearly	CDT1
chr1:29073424-29073823	C1_CDT1	0	veryearly	random
chr1:29080023-29080407	C1_CDT1	0	veryearly	random
chr1:29099582-29099887	C1_CDT1	0	veryearly	CDT1
chr1:29115693-29116521	C1_CDT1	1.91784	veryearly	CDT1
chr1:29119365-29120855	C1_CDT1	0	veryearly	random
chr1:29137640-29137978	C1_CDT1	2.81888	veryearly	CDT1
chr1:29148388-29149872	C1_CDT1	1.7121	veryearly	CDT1
chr1:29204041-29206190	C1_CDT1	0.147787	veryearly	CDT1
chr1:29205027-29205616	C1_CDT1	0	veryearly	CDT1
chr1:29520538-29522000	C1_CDT1	1.08616	early	CDT1
chr1:29528258-29529204	C1_CDT1	0	early	random
chr1:29531971-29533177	C1_CDT1	1.05338	early	random
chr1:29559935-29560400	C1_CDT1	2.04899	early	random
chr1:29585492-29587544	C1_CDT1	2.01205	early	CDT1
chr1:29611304-29612094	C1_CDT1	0.804036	early	random
chr1:29680734-29681059	C1_CDT1	0	early	random
chr1:29685454-29687531	C1_CDT1	0.45873	early	random
chr1:29690866-29691749	C1_CDT1	1.79838	early	CDT1
chr1:29723027-29723851	C1_CDT1	0.38543	early	CDT1
chr1:29749213-29754364	C1_CDT1	0.554911	early	random
chr1:29759180-29759626	C1_CDT1	1.42419	early	CDT1
chr1:29771618-29772036	C1_CDT1	0	early	CDT1
chr1:29825244-29825672	C1_CDT1	1.48409	early	random
chr1:29833261-29834148	C1_CDT1	0.358054	early	CDT1
chr1:30025796-30026860	C1_CDT1	0	early	random
chr1:30033170-30033465	C1_CDT1	0	early	CDT1
chr1:30085057-30093147	C1_CDT1	0.235546	early	random
chr1:30126815-30127363	C1_CDT1	0.579551	early	CDT1
chr1:30159936-30160733	C1_CDT1	0	early	random
chr1:30161926-30162539	C1_CDT1	0.518098	early	random
chr1:30166004-30166721	C1_CDT1	0.885897	early	random
chr1:30173545-30173772	C1_CDT1	1.39909	early	CDT1
chr1:30182040-30183118	C1_CDT1	0.589228	early	CDT1
chr1:30190707-30191337	C1_CDT1	0.504118	early	CDT1
chr1:30202234-30203002	C1_CDT1	0.413534	early	CDT1
chr1:30217291-30218476	C1_CDT1	0.804036	early	CDT1
chr1:30260580-30263467	C1_CDT1	0.550042	early	random
chr1:30288298-30289015	C1_CDT1	0.885897	early	random
chr1:30328873-30330549	C1_CDT1	0.378991	early	CDT1
chr1:30329043-30330773	C1_CDT1	0.18358	early	CDT1
chr1:30334354-30335060	C1_CDT1	0.8997	early	random
chr1:30404401-30405205	C1_CDT1	0	early	CDT1
chr1:30441837-30442268	C1_CDT1	2.94751	early	CDT1
chr1:30457536-30458332	C1_CDT1	0.398988	early	random
chr1:30510050-30511741	C1_CDT1	0.939072	early	CDT1
chr1:30567982-30572034	C1_CDT1	0.627037	early	CDT1
chr1:30585649-30586111	C1_CDT1	0	early	random
chr1:30592675-30593637	C1_CDT1	0.660279	early	CDT1
chr1:30604201-30605963	C1_CDT1	0.360493	early	CDT1
chr1:30613774-30614098	C1_CDT1	0	early	CDT1
chr1:30660902-30661623	C1_CDT1	1.76196	early	CDT1
chr1:30719697-30721443	C1_CDT1	0.545694	early	CDT1
chr1:30749987-30751185	C1_CDT1	1.59062	early	CDT1
chr1:30760182-30760468	C1_CDT1	0	early	CDT1
chr1:30768805-30772132	C1_CDT1	0.286379	early	random
chr1:30790634-30792331	C1_CDT1	0.748601	early	random
chr1:30841156-30842105	C1_CDT1	0.669324	early	random
chr1:30848250-30849223	C1_CDT1	2.93766	early	CDT1
chr1:30877711-30878341	C1_CDT1	0.504118	early	random
chr1:30881822-30883144	C1_CDT1	0.96095	early	CDT1
chr1:30920567-30921300	C1_CDT1	0.86656	early	CDT1
chr1:30949742-30950913	C1_CDT1	4.33946	early	CDT1
chr1:31000029-31000764	C1_CDT1	0.864202	early	CDT1
chr1:31041155-31044510	C1_CDT1	1.13596	early	CDT1
chr1:31042616-31043354	C1_CDT1	1.72138	early	CDT1
chr1:31043727-31048661	C1_CDT1	0.579316	early	random
chr1:31070004-31071100	C1_CDT1	0.869327	veryearly	CDT1
chr1:31080858-31081350	C1_CDT1	0	veryearly	random
chr1:31104609-31105503	C1_CDT1	0	veryearly	CDT1
chr1:31121389-31123460	C1_CDT1	3.06706	veryearly	CDT1
chr1:31123836-31125706	C1_CDT1	5.94428	veryearly	CDT1
chr1:31127769-31132189	C1_CDT1	4.31123	veryearly	CDT1
chr1:31135466-31136263	C1_CDT1	0.796974	veryearly	CDT1
chr1:31137309-31137980	C1_CDT1	0	veryearly	CDT1
chr1:31156956-31158634	C1_CDT1	0.189269	veryearly	random
chr1:31173274-31175542	C1_CDT1	1.12026	veryearly	CDT1
chr1:31183991-31187496	C1_CDT1	1.63101	veryearly	random
chr1:31227487-31228938	C1_CDT1	1.53216	veryearly	CDT1
chr1:31254881-31262071	C1_CDT1	0.574231	veryearly	CDT1
chr1:31262956-31264065	C1_CDT1	0.286379	veryearly	CDT1
chr1:31292390-31293327	C1_CDT1	0	veryearly	random
chr1:31295351-31298998	C1_CDT1	1.74167	veryearly	CDT1
chr1:31324821-31326716	C1_CDT1	2.68153	veryearly	CDT1
chr1:31327860-31328350	C1_CDT1	3.24076	veryearly	CDT1
chr1:31343536-31346586	C1_CDT1	0.416517	veryearly	CDT1
chr1:31363544-31368641	C1_CDT1	4.48632	veryearly	CDT1
chr1:31368701-31370865	C1_CDT1	0.880575	veryearly	CDT1
chr1:31371805-31372986	C1_CDT1	0.26892	veryearly	random
chr1:31388475-31390617	C1_CDT1	0.14827	veryearly	random
chr1:31410385-31413695	C1_CDT1	0.3838	veryearly	random
chr1:31518674-31520140	C1_CDT1	0.21664	veryearly	CDT1
chr1:31537309-31538713	C1_CDT1	0	veryearly	random
chr1:31554589-31555102	C1_CDT1	1.85728	veryearly	CDT1
chr1:31643647-31645536	C1_CDT1	0.168128	veryearly	random
chr1:31659296-31659704	C1_CDT1	0.778417	veryearly	CDT1
chr1:31672654-31673254	C1_CDT1	1.05865	veryearly	CDT1
chr1:31707674-31707924	C1_CDT1	0	veryearly	random
chr1:31725376-31729689	C1_CDT1	0.294546	veryearly	random
chr1:31778074-31779740	C1_CDT1	0.190633	veryearly	random
chr1:31838587-31838972	C1_CDT1	2.47476	veryearly	CDT1
chr1:31879564-31880793	C1_CDT1	0.516833	veryearly	CDT1
chr1:31890157-31892561	C1_CDT1	0.660553	veryearly	random
chr1:31905611-31908201	C1_CDT1	0.858362	veryearly	CDT1
chr1:31913245-31913518	C1_CDT1	1.16335	veryearly	CDT1
chr1:32012205-32013680	C1_CDT1	1.93786	veryearly	CDT1
chr1:32013789-32015390	C1_CDT1	0.793489	veryearly	CDT1
chr1:32024684-32032625	C1_CDT1	0.359948	veryearly	CDT1
chr1:32029721-32030924	C1_CDT1	0.792005	veryearly	CDT1
chr1:32086123-32086764	C1_CDT1	0.990933	veryearly	CDT1
chr1:32086548-32087575	C1_CDT1	0.618489	veryearly	CDT1
chr1:32091599-32094922	C1_CDT1	0.286724	veryearly	CDT1
chr1:32095593-32096031	C1_CDT1	0	veryearly	CDT1
chr1:32120612-32122105	C1_CDT1	1.27633	veryearly	CDT1
chr1:32134954-32136731	C1_CDT1	1.60852	veryearly	CDT1
chr1:32185408-32186937	C1_CDT1	0.623141	veryearly	CDT1
chr1:32200394-32206271	C1_CDT1	1.56716	veryearly	CDT1
chr1:32206568-32210737	C1_CDT1	0.685619	veryearly	CDT1
chr1:32217793-32218513	C1_CDT1	0.441103	veryearly	random
chr1:32225691-32230294	C1_CDT1	0.827966	veryearly	CDT1
chr1:32232786-32233548	C1_CDT1	0	veryearly	CDT1
chr1:32233606-32234150	C1_CDT1	2.33525	veryearly	CDT1
chr1:32332917-32334171	C1_CDT1	1.51959	veryearly	CDT1
chr1:32427170-32428383	C1_CDT1	0.523651	veryearly	random
chr1:32536458-32537462	C1_CDT1	0.948986	veryearly	random
chr1:32538117-32539413	C1_CDT1	0.980229	veryearly	CDT1
chr1:32644839-32645287	C1_CDT1	0	veryearly	random
chr1:32652881-32653795	C1_CDT1	1.38991	veryearly	CDT1
chr1:32665770-32667917	C1_CDT1	0.887547	veryearly	CDT1
chr1:32690975-32692278	C1_CDT1	0.731222	veryearly	CDT1
chr1:32693346-32694408	C1_CDT1	1.19621	veryearly	CDT1
chr1:32699565-32701464	C1_CDT1	0.501728	veryearly	CDT1
chr1:32702060-32703769	C1_CDT1	0.929181	veryearly	random
chr1:32711505-32711893	C1_CDT1	0	veryearly	random
chr1:32712663-32713675	C1_CDT1	0.627656	veryearly	CDT1
chr1:32718407-32720455	C1_CDT1	2.63628	veryearly	CDT1
chr1:32766507-32767400	C1_CDT1	0	veryearly	CDT1
chr1:32768276-32769639	C1_CDT1	0.233011	veryearly	random
chr1:32845478-32846915	C1_CDT1	0.884048	veryearly	CDT1
chr1:32849906-32852242	C1_CDT1	0.135956	veryearly	random
chr1:32865422-32865908	C1_CDT1	0	veryearly	CDT1
chr1:32900512-32902133	C1_CDT1	1.5674	veryearly	CDT1
chr1:32901060-32902099	C1_CDT1	1.22269	veryearly	CDT1
chr1:32942956-32943305	C1_CDT1	2.73003	veryearly	random
chr1:32964328-32964947	C1_CDT1	0.513076	veryearly	CDT1
chr1:33002199-33002784	C1_CDT1	3.80027	veryearly	CDT1
chr1:33057416-33059256	C1_CDT1	0.172605	veryearly	random
chr1:33097244-33098016	C1_CDT1	0.411391	veryearly	random
chr1:33132419-33136095	C1_CDT1	0	veryearly	random
chr1:33160769-33161324	C1_CDT1	0.572242	veryearly	random
chr1:33190889-33191736	C1_CDT1	3.74964	veryearly	CDT1
chr1:33222663-33223404	C1_CDT1	4.28602	veryearly	CDT1
chr1:33235047-33239597	C1_CDT1	0.628208	veryearly	CDT1
chr1:33262329-33264628	C1_CDT1	0.276289	veryearly	random
chr1:33354353-33355075	C1_CDT1	0.439881	veryearly	CDT1
chr1:33357687-33361859	C1_CDT1	0.913502	veryearly	CDT1
chr1:33437990-33439207	C1_CDT1	0.52193	veryearly	CDT1
chr1:33461834-33462377	C1_CDT1	0.584888	veryearly	random
chr1:33472658-33473055	C1_CDT1	0	veryearly	CDT1
chr1:33490457-33491064	C1_CDT1	0.523219	veryearly	random
chr1:33495542-33496193	C1_CDT1	0.487856	veryearly	CDT1
chr1:33542118-33542456	C1_CDT1	0	veryearly	CDT1
chr1:33547579-33548838	C1_CDT1	1.76581	veryearly	CDT1
chr1:33619308-33621017	C1_CDT1	0.371672	veryearly	random
chr1:33645853-33648788	C1_CDT1	1.08209	veryearly	CDT1
chr1:33707247-33708067	C1_CDT1	3.48579	veryearly	CDT1
chr1:33716460-33720158	C1_CDT1	0.601179	veryearly	random
chr1:33721079-33724235	C1_CDT1	0.603791	veryearly	CDT1
chr1:33724464-33725164	C1_CDT1	0	veryearly	CDT1
chr1:33730710-33732866	C1_CDT1	0.589228	veryearly	CDT1
chr1:33736113-33738731	C1_CDT1	0.970494	veryearly	CDT1
chr1:33759937-33761071	C1_CDT1	0.840196	veryearly	CDT1
chr1:33765035-33765744	C1_CDT1	0	veryearly	CDT1
chr1:33767297-33767895	C1_CDT1	0.531094	veryearly	CDT1
chr1:33810656-33811747	C1_CDT1	0	veryearly	random
chr1:33837831-33840338	C1_CDT1	0.253366	veryearly	CDT1
chr1:33905657-33907006	C1_CDT1	0.706288	veryearly	CDT1
chr1:33926115-33926668	C1_CDT1	1.14862	veryearly	random
chr1:34089152-34091554	C1_CDT1	0.661103	early	CDT1
chr1:34124709-34125190	C1_CDT1	0	early	random
chr1:34128383-34129237	C1_CDT1	0.37189	early	CDT1
chr1:34158245-34158887	C1_CDT1	0.494695	early	CDT1
chr1:34217528-34218027	C1_CDT1	2.54584	early	random
chr1:34288328-34289202	C1_CDT1	1.09014	early	CDT1
chr1:34339158-34339530	C1_CDT1	0	early	CDT1
chr1:34362119-34362910	C1_CDT1	2.00755	early	CDT1
chr1:34366673-34368085	C1_CDT1	0.224925	early	random
chr1:34371191-34371581	C1_CDT1	0	early	random
chr1:34403520-34404787	C1_CDT1	1.00266	early	CDT1
chr1:34428040-34428474	C1_CDT1	5.12249	early	CDT1
chr1:34441667-34444037	C1_CDT1	1.47407	early	random
chr1:34444048-34444949	C1_CDT1	1.40996	early	CDT1
chr1:34518446-34518885	C1_CDT1	1.4469	mid-early	CDT1
chr1:34570753-34571581	C1_CDT1	0	mid-early	random
chr1:34612385-34613942	C1_CDT1	2.03978	mid-early	CDT1
chr1:34628846-34633166	C1_CDT1	1.17627	mid-early	CDT1
chr1:34771422-34772478	C1_CDT1	0.601504	mid-early	CDT1
chr1:34781091-34781752	C1_CDT1	0	mid-early	random
chr1:34790476-34790976	C1_CDT1	0.635188	mid-early	CDT1
chr1:34806291-34807078	C1_CDT1	1.6142	early	CDT1
chr1:34937318-34938817	C1_CDT1	0.847483	early	CDT1
chr1:35125879-35128178	C1_CDT1	0.828867	early	random
chr1:35139041-35139824	C1_CDT1	0	early	random
chr1:35158472-35158855	C1_CDT1	0	early	CDT1
chr1:35200021-35202666	C1_CDT1	0.36022	early	random
chr1:35204110-35205504	C1_CDT1	0.455659	early	CDT1
chr1:35222853-35224332	C1_CDT1	0.858943	early	CDT1
chr1:35228065-35229419	C1_CDT1	1.87648	early	CDT1
chr1:35235204-35236962	C1_CDT1	3.25182	early	CDT1
chr1:35247900-35249385	C1_CDT1	1.06934	early	random
chr1:35292116-35293443	C1_CDT1	0.717997	early	CDT1
chr1:35342368-35343530	C1_CDT1	0.81995	early	random
chr1:35403055-35405799	C1_CDT1	0.115741	early	random
chr1:35504267-35504829	C1_CDT1	0.565114	early	CDT1
chr1:35579545-35580571	C1_CDT1	0	early	random
chr1:35599293-35601103	C1_CDT1	2.63199	early	CDT1
chr1:35602965-35603727	C1_CDT1	0.83358	early	CDT1
chr1:35609268-35610108	C1_CDT1	0	early	random
chr1:35617838-35618596	C1_CDT1	0.41899	early	random
chr1:35654718-35655338	C1_CDT1	0	early	random
chr1:35665603-35667182	C1_CDT1	0.201136	early	random
chr1:35796055-35796516	C1_CDT1	0	early	random
chr1:35799147-35799825	C1_CDT1	0	early	random
chr1:35828873-35829325	C1_CDT1	0	early	random
chr1:35916275-35917567	C1_CDT1	0.737448	early	random
chr1:35925858-35926375	C1_CDT1	0	early	random
chr1:35936004-35938071	C1_CDT1	0.614599	early	random
chr1:35965561-35966380	C1_CDT1	0.775566	early	random
chr1:35990211-35992974	C1_CDT1	0.689672	early	random
chr1:36014836-36028294	C1_CDT1	0.566374	early	random
chr1:36036802-36039883	C1_CDT1	0.618489	early	random
chr1:36051895-36052731	C1_CDT1	4.55877	early	CDT1
chr1:36131107-36131766	C1_CDT1	0.481933	veryearly	CDT1
chr1:36140132-36144470	C1_CDT1	0.805333	veryearly	random
chr1:36155987-36156388	C1_CDT1	2.37602	veryearly	CDT1
chr1:36194676-36194995	C1_CDT1	0	veryearly	CDT1
chr1:36208799-36209337	C1_CDT1	0	veryearly	random
chr1:36262785-36263430	C1_CDT1	0	veryearly	random
chr1:36330900-36331941	C1_CDT1	0	veryearly	random
chr1:36359768-36360496	C1_CDT1	1.30877	veryearly	CDT1
chr1:36361879-36362317	C1_CDT1	0	veryearly	CDT1
chr1:36363364-36370869	C1_CDT1	0.55013	veryearly	random
chr1:36411977-36413126	C1_CDT1	0	veryearly	random
chr1:36458688-36459636	C1_CDT1	0.67003	veryearly	random
chr1:36466712-36468071	C1_CDT1	0	veryearly	random
chr1:36475855-36476433	C1_CDT1	0.549471	veryearly	CDT1
chr1:36489873-36494477	C1_CDT1	0.137964	veryearly	random
chr1:36551830-36553750	C1_CDT1	0.661654	veryearly	CDT1
chr1:36563064-36564970	C1_CDT1	0	veryearly	random
chr1:36566526-36567078	C1_CDT1	1.72605	veryearly	CDT1
chr1:36576487-36577222	C1_CDT1	1.7284	veryearly	CDT1
chr1:36627192-36627997	C1_CDT1	3.55074	veryearly	CDT1
chr1:36639974-36641190	C1_CDT1	1.04472	veryearly	CDT1
chr1:36662083-36663478	C1_CDT1	0	veryearly	CDT1
chr1:36689228-36690724	C1_CDT1	0.849182	veryearly	CDT1
chr1:36689386-36692503	C1_CDT1	0.611346	veryearly	CDT1
chr1:36783379-36784387	C1_CDT1	1.57537	veryearly	random
chr1:36785803-36789101	C1_CDT1	0.481495	veryearly	CDT1
chr1:36797099-36801629	C1_CDT1	2.03316	veryearly	CDT1
chr1:36797104-36798032	C1_CDT1	1.71117	veryearly	CDT1
chr1:36824540-36825943	C1_CDT1	0.226368	veryearly	random
chr1:36853933-36854265	C1_CDT1	0	veryearly	CDT1
chr1:36856413-36857230	C1_CDT1	1.1662	veryearly	random
chr1:36899346-36899776	C1_CDT1	3.69295	veryearly	CDT1
chr1:36938980-36939391	C1_CDT1	1.54547	veryearly	random
chr1:36946562-36947919	C1_CDT1	0.936165	veryearly	CDT1
chr1:36953328-36954584	C1_CDT1	1.01145	veryearly	CDT1
chr1:36982079-36983702	C1_CDT1	0.782734	veryearly	CDT1
chr1:37022597-37024446	C1_CDT1	1.03059	veryearly	CDT1
chr1:37033849-37035540	C1_CDT1	1.3147	veryearly	CDT1
chr1:37064849-37065051	C1_CDT1	0	veryearly	random
chr1:37090313-37091376	C1_CDT1	1.19509	veryearly	CDT1
chr1:37106451-37108019	C1_CDT1	0	veryearly	random
chr1:37116485-37117213	C1_CDT1	3.9263	veryearly	random
chr1:37117797-37118958	C1_CDT1	2.18842	veryearly	CDT1
chr1:37134713-37136603	C1_CDT1	0.672157	veryearly	CDT1
chr1:37136677-37137036	C1_CDT1	0	veryearly	CDT1
chr1:37156407-37157436	C1_CDT1	0.617287	veryearly	CDT1
chr1:37158478-37160288	C1_CDT1	1.5792	veryearly	CDT1
chr1:37183398-37184782	C1_CDT1	0.458951	early	random
chr1:37185776-37188318	C1_CDT1	1.12445	early	random
chr1:37351055-37351799	C1_CDT1	2.13437	early	random
chr1:37368205-37370269	C1_CDT1	0.461619	early	random
chr1:37372748-37374163	C1_CDT1	0.897793	early	CDT1
chr1:37422586-37427885	C1_CDT1	0.479478	early	CDT1
chr1:37422729-37423336	C1_CDT1	0.523219	early	CDT1
chr1:37428402-37429411	C1_CDT1	0.944284	early	CDT1
chr1:37447408-37451614	C1_CDT1	1.13265	early	CDT1
chr1:37457761-37458408	C1_CDT1	0.981744	early	CDT1
chr1:37483576-37484302	C1_CDT1	0.437457	early	CDT1
chr1:37525913-37526987	C1_CDT1	1.18285	early	CDT1
chr1:37535107-37535684	C1_CDT1	0	early	CDT1
chr1:37538630-37540597	C1_CDT1	0.161461	early	random
chr1:37547544-37548463	C1_CDT1	0.691173	early	random
chr1:37628320-37631529	C1_CDT1	0.19794	early	random
chr1:37698162-37699774	C1_CDT1	1.37913	early	CDT1
chr1:37707530-37708555	C1_CDT1	0.619696	early	random
chr1:37713004-37714399	C1_CDT1	0.682998	early	CDT1
chr1:37769837-37770292	C1_CDT1	1.39602	early	CDT1
chr1:37783344-37786011	C1_CDT1	4.8824	early	CDT1
chr1:37852271-37862632	C1_CDT1	0.551751	early	random
chr1:37896290-37897416	C1_CDT1	7.05138	early	random
chr1:37898344-37899674	C1_CDT1	0.716378	early	CDT1
chr1:37913499-37914959	C1_CDT1	0.43506	early	CDT1
chr1:37932015-37932325	C1_CDT1	1.0245	early	random
chr1:38022288-38024165	C1_CDT1	0.676812	veryearly	CDT1
chr1:38095974-38097266	C1_CDT1	1.22908	veryearly	CDT1
chr1:38110073-38112783	C1_CDT1	0	veryearly	random
chr1:38115980-38116504	C1_CDT1	0	veryearly	random
chr1:38134079-38135257	C1_CDT1	1.61763	veryearly	CDT1
chr1:38143399-38144181	C1_CDT1	0.406131	veryearly	random
chr1:38169398-38169796	C1_CDT1	0.797975	veryearly	random
chr1:38222276-38222504	C1_CDT1	0	veryearly	random
chr1:38313343-38313725	C1_CDT1	0	early	CDT1
chr1:38369822-38370488	C1_CDT1	0	early	random
chr1:38396478-38397940	C1_CDT1	1.52063	early	CDT1
chr1:38407823-38423236	C1_CDT1	0.638774	early	random
chr1:38504505-38505631	C1_CDT1	1.12822	early	CDT1
chr1:38504658-38504972	C1_CDT1	1.01145	early	CDT1
chr1:38539194-38540078	C1_CDT1	2.15562	early	CDT1
chr1:38546616-38546847	C1_CDT1	5.49946	early	CDT1
chr1:38580903-38581565	C1_CDT1	2.39875	early	CDT1
chr1:38590910-38594021	C1_CDT1	0.8167	early	CDT1
chr1:38605558-38606386	C1_CDT1	1.1507	early	CDT1
chr1:38618267-38618848	C1_CDT1	1.09327	early	random
chr1:38659510-38660226	C1_CDT1	0.887134	early	CDT1
chr1:38661220-38662055	C1_CDT1	0.380352	early	random
chr1:38672090-38674364	C1_CDT1	0.41899	early	CDT1
chr1:38675450-38676197	C1_CDT1	0.425159	early	random
chr1:38677073-38678387	C1_CDT1	0.725101	early	CDT1
chr1:38694360-38695234	C1_CDT1	1.09014	early	random
chr1:38711727-38712572	C1_CDT1	0	early	random
chr1:38713816-38714333	C1_CDT1	0.614302	early	random
chr1:38715518-38716943	C1_CDT1	0.668619	early	CDT1
chr1:38745127-38746207	C1_CDT1	0.294069	early	random
chr1:38815729-38816740	C1_CDT1	1.57069	early	random
chr1:38837599-38838148	C1_CDT1	0	early	random
chr1:38851831-38853294	C1_CDT1	0.434168	early	random
chr1:38860086-38860542	C1_CDT1	0.696478	early	CDT1
chr1:38885868-38886830	C1_CDT1	0.330139	early	random
chr1:39018358-39023682	C1_CDT1	0.298266	early	random
chr1:39078773-39080121	C1_CDT1	0.471208	early	CDT1
chr1:39169087-39170389	C1_CDT1	0.975711	early	random
chr1:39242430-39244235	C1_CDT1	0.527857	early	random
chr1:39290302-39291705	C1_CDT1	0.226368	early	random
chr1:39406276-39406720	C1_CDT1	1.4306	early	random
chr1:39406909-39407904	C1_CDT1	1.27676	early	CDT1
chr1:39408218-39417739	C1_CDT1	0.333572	early	random
chr1:39477916-39478172	C1_CDT1	1.2406	early	random
chr1:39492697-39493131	C1_CDT1	0	early	CDT1
chr1:39549553-39553759	C1_CDT1	0.453059	early	random
chr1:39596463-39597084	C1_CDT1	0	early	random
chr1:39631613-39635831	C1_CDT1	0.30118	early	random
chr1:39699086-39701040	C1_CDT1	0.487606	early	random
chr1:39720780-39722608	C1_CDT1	1.21617	early	random
chr1:39789575-39790355	C1_CDT1	0	early	random
chr1:39937722-39938949	C1_CDT1	0	early	random
chr1:39944217-39945104	C1_CDT1	0.358054	early	random
chr1:39951180-39951573	C1_CDT1	3.23251	early	CDT1
chr1:39959133-39959806	C1_CDT1	1.41572	early	CDT1
chr1:39989813-39991784	C1_CDT1	0.322267	early	CDT1
chr1:40038337-40038975	C1_CDT1	0	veryearly	random
chr1:40129456-40131598	C1_CDT1	0	veryearly	random
chr1:40141768-40143980	C1_CDT1	1.14862	veryearly	CDT1
chr1:40155156-40158777	C1_CDT1	0.526254	veryearly	CDT1
chr1:40168379-40169593	C1_CDT1	0.26161	veryearly	CDT1
chr1:40176197-40177429	C1_CDT1	0.773362	veryearly	random
chr1:40227944-40229236	C1_CDT1	0.737448	veryearly	CDT1
chr1:40251877-40252727	C1_CDT1	0	early	CDT1
chr1:40287003-40288629	C1_CDT1	0.976612	early	random
chr1:40302380-40303813	C1_CDT1	0.886515	early	random
chr1:40356839-40357620	C1_CDT1	0.406651	veryearly	CDT1
chr1:40423460-40424676	C1_CDT1	0.783538	veryearly	CDT1
chr1:40478871-40479978	C1_CDT1	0	veryearly	random
chr1:40494956-40496549	C1_CDT1	0.797474	early	random
chr1:40509429-40510603	C1_CDT1	0.541046	early	random
chr1:40626890-40627921	C1_CDT1	0.616089	early	CDT1
chr1:40747236-40747760	C1_CDT1	0	early	random
chr1:40789478-40791277	C1_CDT1	0.706157	early	CDT1
chr1:40791888-40792234	C1_CDT1	0.917902	early	CDT1
chr1:40838407-40840847	C1_CDT1	1.56194	early	random
chr1:40957963-40958254	C1_CDT1	0	early	random
chr1:41071801-41072422	C1_CDT1	0.511424	early	random
chr1:41105756-41106858	C1_CDT1	1.44099	early	CDT1
chr1:41232534-41233710	C1_CDT1	1.62038	early	CDT1
chr1:41261697-41262185	C1_CDT1	2.60323	veryearly	CDT1
chr1:41280616-41282551	C1_CDT1	0.984788	veryearly	CDT1
chr1:41283624-41287291	C1_CDT1	0.69287	veryearly	CDT1
chr1:41302911-41305076	C1_CDT1	1.46695	veryearly	CDT1
chr1:41353307-41355372	C1_CDT1	0.768993	veryearly	random
chr1:41404592-41406431	C1_CDT1	0	veryearly	random
chr1:41410862-41411370	C1_CDT1	0.625185	veryearly	random
chr1:41417936-41420728	C1_CDT1	0.910012	veryearly	CDT1
chr1:41431617-41432414	C1_CDT1	0.796974	veryearly	CDT1
chr1:41460508-41465528	C1_CDT1	0.189797	veryearly	random
chr1:41463109-41464510	C1_CDT1	0	veryearly	random
chr1:41486399-41487123	C1_CDT1	0.877332	veryearly	random
chr1:41554311-41558475	C1_CDT1	0.076271	early	random
chr1:41570908-41573638	C1_CDT1	0.698009	early	random
chr1:41596624-41597470	C1_CDT1	0.375407	early	random
chr1:41623336-41624810	C1_CDT1	0	veryearly	random
chr1:41624355-41634849	C1_CDT1	0.363172	veryearly	random
chr1:41626689-41627573	C1_CDT1	0	veryearly	random
chr1:41742993-41743730	C1_CDT1	2.15464	veryearly	CDT1
chr1:41817033-41817540	C1_CDT1	0	veryearly	CDT1
chr1:41860275-41860661	C1_CDT1	0	veryearly	random
chr1:41878712-41879292	C1_CDT1	0	veryearly	random
chr1:41886069-41886339	C1_CDT1	0	veryearly	CDT1
chr1:41886451-41887357	C1_CDT1	1.05164	veryearly	CDT1
chr1:41886636-41889250	C1_CDT1	2.18695	veryearly	CDT1
chr1:41889017-41894420	C1_CDT1	11.5211	veryearly	CDT1
chr1:41913329-41915695	C1_CDT1	2.28195	veryearly	CDT1
chr1:41917256-41918478	C1_CDT1	1.03959	veryearly	CDT1
chr1:41921031-41921933	C1_CDT1	1.7605	veryearly	CDT1
chr1:41971912-41975746	C1_CDT1	0.497017	veryearly	random
chr1:41972379-41973998	C1_CDT1	0.5885	veryearly	random
chr1:41991450-41998176	C1_CDT1	26.0176	veryearly	CDT1
chr1:41998357-42001212	C1_CDT1	1.77986	veryearly	CDT1
chr1:42025905-42026486	C1_CDT1	0.546634	veryearly	CDT1
chr1:42046272-42051706	C1_CDT1	0.642903	veryearly	CDT1
chr1:42050049-42050904	C1_CDT1	0.371455	veryearly	random
chr1:42059009-42059680	C1_CDT1	0.473315	veryearly	random
chr1:42060847-42061990	C1_CDT1	1.11144	veryearly	CDT1
chr1:42163859-42165787	C1_CDT1	1.31782	veryearly	CDT1
chr1:42182117-42182432	C1_CDT1	0	veryearly	random
chr1:42190992-42191378	C1_CDT1	0	veryearly	CDT1
chr1:42225847-42226244	C1_CDT1	0	early	random
chr1:42245717-42246515	C1_CDT1	1.59195	early	CDT1
chr1:42257981-42258462	C1_CDT1	0	early	CDT1
chr1:42286694-42287974	C1_CDT1	0.992482	early	CDT1
chr1:42306048-42307078	C1_CDT1	0.925031	early	CDT1
chr1:42307897-42308292	C1_CDT1	0	early	CDT1
chr1:42314035-42314848	C1_CDT1	2.73451	early	CDT1
chr1:42321400-42323934	C1_CDT1	0.751999	early	random
chr1:42366179-42367741	C1_CDT1	1.42328	early	CDT1
chr1:42439279-42440459	C1_CDT1	3.49892	early	CDT1
chr1:42489178-42489411	C1_CDT1	1.36306	early	CDT1
chr1:42511179-42511769	C1_CDT1	2.15318	early	CDT1
chr1:42532529-42533197	C1_CDT1	0.950881	early	random
chr1:42558639-42559126	C1_CDT1	0	early	CDT1
chr1:42581565-42583532	C1_CDT1	1.45315	early	CDT1
chr1:42628190-42629034	C1_CDT1	0.752593	early	random
chr1:42631592-42634394	C1_CDT1	4.08044	early	CDT1
chr1:42729674-42730063	C1_CDT1	0	early	random
chr1:42828281-42828516	C1_CDT1	1.35146	early	CDT1
chr1:42906066-42906947	C1_CDT1	0	early	random
chr1:42957818-42958650	C1_CDT1	0	early	random
chr1:43077251-43078344	C1_CDT1	0	early	random
chr1:43105372-43107881	C1_CDT1	0.506328	early	random
chr1:43174655-43175199	C1_CDT1	1.16762	early	CDT1
chr1:43246262-43247342	C1_CDT1	1.17627	veryearly	CDT1
chr1:43258126-43259738	C1_CDT1	1.18211	veryearly	CDT1
chr1:43270477-43271358	C1_CDT1	0	veryearly	random
chr1:43308340-43309280	C1_CDT1	0	veryearly	CDT1
chr1:43411326-43412712	C1_CDT1	0.916578	veryearly	random
chr1:43450972-43451346	C1_CDT1	0	veryearly	random
chr1:43478704-43479678	C1_CDT1	0.326072	veryearly	CDT1
chr1:43501514-43503345	C1_CDT1	0.86727	veryearly	CDT1
chr1:43522949-43524848	C1_CDT1	4.6828	veryearly	CDT1
chr1:43552040-43555340	C1_CDT1	3.36842	veryearly	CDT1
chr1:43617183-43618254	C1_CDT1	0.889619	veryearly	CDT1
chr1:43618800-43623696	C1_CDT1	0.129736	veryearly	CDT1
chr1:43621762-43622313	C1_CDT1	0	veryearly	random
chr1:43622370-43623690	C1_CDT1	0.240602	veryearly	CDT1
chr1:43680767-43681371	C1_CDT1	0.525818	veryearly	CDT1
chr1:43682614-43683768	C1_CDT1	1.37606	veryearly	CDT1
chr1:43688057-43688519	C1_CDT1	2.74973	veryearly	random
chr1:43694597-43695291	C1_CDT1	0.915257	veryearly	CDT1
chr1:43747641-43753631	C1_CDT1	1.16646	veryearly	CDT1
chr1:43766184-43766850	C1_CDT1	1.4306	veryearly	CDT1
chr1:43767943-43771518	C1_CDT1	1.33256	veryearly	CDT1
chr1:43854097-43855920	C1_CDT1	0.69686	veryearly	CDT1
chr1:43862976-43863657	C1_CDT1	0	veryearly	random
chr1:43879074-43880099	C1_CDT1	0.929544	veryearly	random
chr1:43883886-43884799	C1_CDT1	1.73929	veryearly	CDT1
chr1:43890734-43891374	C1_CDT1	0.992482	veryearly	CDT1
chr1:43899340-43901577	C1_CDT1	0.851839	veryearly	random
chr1:43902579-43903585	C1_CDT1	0.9471	veryearly	CDT1
chr1:43906820-43907446	C1_CDT1	0.507339	veryearly	CDT1
chr1:43909282-43911317	C1_CDT1	0.624264	veryearly	random
chr1:43917398-43918743	C1_CDT1	1.18065	veryearly	CDT1
chr1:43922846-43923071	C1_CDT1	0	veryearly	CDT1
chr1:43950212-43951413	C1_CDT1	0.528883	veryearly	random
chr1:43954878-43955440	C1_CDT1	0.565114	veryearly	random
chr1:43993745-43995384	C1_CDT1	1.35641	veryearly	CDT1
chr1:44013047-44017420	C1_CDT1	0.653635	veryearly	CDT1
chr1:44019081-44020328	C1_CDT1	1.01875	veryearly	CDT1
chr1:44022831-44026960	C1_CDT1	2.46137	veryearly	CDT1
chr1:44066829-44071433	C1_CDT1	0.689822	veryearly	CDT1
chr1:44076863-44079700	C1_CDT1	2.23894	veryearly	CDT1
chr1:44105447-44110234	C1_CDT1	0.464416	veryearly	random
chr1:44132970-44135568	C1_CDT1	0.611228	veryearly	CDT1
chr1:44134586-44135514	C1_CDT1	1.0267	veryearly	CDT1
chr1:44158227-44159774	C1_CDT1	1.02648	veryearly	CDT1
chr1:44166917-44169169	C1_CDT1	0.141028	veryearly	random
chr1:44187324-44187855	C1_CDT1	0.598106	veryearly	random
chr1:44253904-44254312	C1_CDT1	0	veryearly	random
chr1:44271157-44271746	C1_CDT1	0.539209	veryearly	CDT1
chr1:44318417-44320021	C1_CDT1	0.396003	veryearly	random
chr1:44345074-44345881	C1_CDT1	0.393549	veryearly	random
chr1:44361046-44361815	C1_CDT1	0.412996	veryearly	random
chr1:44364137-44366704	C1_CDT1	0.866053	veryearly	CDT1
chr1:44384845-44387670	C1_CDT1	1.34907	veryearly	CDT1
chr1:44428925-44429286	C1_CDT1	1.75952	veryearly	CDT1
chr1:44430245-44434284	C1_CDT1	4.87518	veryearly	CDT1
chr1:44439278-44443026	C1_CDT1	1.01684	veryearly	CDT1
chr1:44443599-44449899	C1_CDT1	1.31071	veryearly	CDT1
chr1:44459516-44460089	C1_CDT1	0	veryearly	CDT1
chr1:44477487-44480101	C1_CDT1	0.607487	veryearly	random
chr1:44502707-44503251	C1_CDT1	4.6705	veryearly	CDT1
chr1:44539470-44540174	C1_CDT1	5.86466	veryearly	CDT1
chr1:44628995-44629746	C1_CDT1	0.84579	veryearly	random
chr1:44634594-44639902	C1_CDT1	0.119666	veryearly	random
chr1:44654423-44654834	C1_CDT1	1.54547	veryearly	CDT1
chr1:44690611-44690961	C1_CDT1	0	veryearly	random
chr1:44698742-44699057	C1_CDT1	3.02471	veryearly	random
chr1:44703666-44704712	C1_CDT1	0	veryearly	random
chr1:44710179-44711240	C1_CDT1	1.49667	veryearly	CDT1
chr1:44719208-44720545	C1_CDT1	2.37542	veryearly	CDT1
chr1:44767966-44769018	C1_CDT1	0.603791	veryearly	CDT1
chr1:44778095-44778724	C1_CDT1	0.504919	veryearly	CDT1
chr1:44780170-44781537	C1_CDT1	0.929317	veryearly	CDT1
chr1:44839399-44840392	C1_CDT1	0.959499	veryearly	CDT1
chr1:44870484-44874189	C1_CDT1	0.771484	veryearly	CDT1
chr1:44882476-44883382	C1_CDT1	0	veryearly	random
chr1:44889289-44889760	C1_CDT1	0.674298	veryearly	CDT1
chr1:44936741-44937136	C1_CDT1	1.60807	veryearly	random
chr1:44968564-44970387	C1_CDT1	1.21951	veryearly	CDT1
chr1:44988632-44990677	C1_CDT1	1.24242	veryearly	CDT1
chr1:45004295-45005062	C1_CDT1	0	veryearly	CDT1
chr1:45032236-45033868	C1_CDT1	0.583813	veryearly	random
chr1:45035191-45037290	C1_CDT1	1.05915	veryearly	CDT1
chr1:45047149-45048417	C1_CDT1	0.500937	veryearly	CDT1
chr1:45055535-45058977	C1_CDT1	1.38405	veryearly	CDT1
chr1:45063327-45067860	C1_CDT1	2.24201	veryearly	random
chr1:45079620-45080460	C1_CDT1	0	veryearly	CDT1
chr1:45086187-45088180	C1_CDT1	1.27484	veryearly	CDT1
chr1:45095604-45096156	C1_CDT1	0.575352	veryearly	random
chr1:45110155-45112965	C1_CDT1	0.339068	veryearly	CDT1
chr1:45114236-45116551	C1_CDT1	1.23471	veryearly	CDT1
chr1:45135624-45136360	C1_CDT1	0	veryearly	random
chr1:45145410-45147120	C1_CDT1	1.11437	veryearly	CDT1
chr1:45158426-45159075	C1_CDT1	0.489359	veryearly	CDT1
chr1:45159140-45159672	C1_CDT1	1.79094	veryearly	CDT1
chr1:45170855-45172385	C1_CDT1	1.24547	veryearly	random
chr1:45208353-45208828	C1_CDT1	0.668619	veryearly	random
chr1:45216912-45218136	C1_CDT1	0.518945	veryearly	CDT1
chr1:45237747-45238291	C1_CDT1	1.16762	veryearly	random
chr1:45267696-45268411	C1_CDT1	1.77675	veryearly	random
chr1:45269793-45270362	C1_CDT1	0.558162	veryearly	random
chr1:45293192-45293478	C1_CDT1	0	veryearly	random
chr1:45297199-45300562	C1_CDT1	1.03882	veryearly	CDT1
chr1:45303429-45303866	C1_CDT1	0	veryearly	CDT1
chr1:45358172-45360297	C1_CDT1	0.149456	veryearly	random
chr1:45374480-45375014	C1_CDT1	2.37898	veryearly	CDT1
chr1:45384383-45384856	C1_CDT1	0	veryearly	random
chr1:45465752-45466230	C1_CDT1	0.664423	veryearly	CDT1
chr1:45470264-45470948	C1_CDT1	0	veryearly	random
chr1:45500006-45500887	C1_CDT1	1.08148	veryearly	random
chr1:45545918-45546171	C1_CDT1	0	veryearly	CDT1
chr1:45586074-45586919	C1_CDT1	2.63096	veryearly	CDT1
chr1:45702508-45703408	C1_CDT1	0	early	random
chr1:45729001-45729757	C1_CDT1	2.10049	early	CDT1
chr1:45787013-45787987	C1_CDT1	2.60858	veryearly	CDT1
chr1:45797515-45798543	C1_CDT1	0	veryearly	CDT1
chr1:45817005-45818214	C1_CDT1	0.262692	veryearly	random
chr1:45896454-45898033	C1_CDT1	0.201136	veryearly	random
chr1:45936714-45937170	C1_CDT1	0	veryearly	random
chr1:45947609-45948806	C1_CDT1	1.0613	veryearly	random
chr1:46030763-46031049	C1_CDT1	0	early	CDT1
chr1:46171907-46172791	C1_CDT1	0.359269	early	random
chr1:46186051-46186744	C1_CDT1	0.916578	early	random
chr1:46244658-46245985	C1_CDT1	0	early	random
chr1:46365636-46367167	C1_CDT1	0.207442	early	random
chr1:46378459-46378949	C1_CDT1	0.648151	early	random
chr1:46383746-46384798	C1_CDT1	1.50948	early	CDT1
chr1:46384930-46386089	C1_CDT1	0	early	random
chr1:46429516-46431624	C1_CDT1	1.20529	early	random
chr1:46509355-46510111	C1_CDT1	0.840196	early	CDT1
chr1:46529051-46530182	C1_CDT1	1.40404	early	CDT1
chr1:46532256-46532750	C1_CDT1	0	early	random
chr1:46649540-46652396	C1_CDT1	0.556012	veryearly	random
chr1:46670427-46673525	C1_CDT1	0	veryearly	random
chr1:46683312-46684638	C1_CDT1	0.239513	early	random
chr1:46689263-46690730	C1_CDT1	2.38141	veryearly	CDT1
chr1:46730123-46731215	C1_CDT1	0.581674	veryearly	random
chr1:46807747-46809972	C1_CDT1	1.42739	veryearly	CDT1
chr1:46859516-46861512	C1_CDT1	0.954692	veryearly	CDT1
chr1:46868469-46869481	C1_CDT1	1.56914	veryearly	CDT1
chr1:46881893-46882560	C1_CDT1	0	veryearly	CDT1
chr1:46887683-46891580	C1_CDT1	3.66737	veryearly	CDT1
chr1:46910689-46911589	C1_CDT1	1.05865	veryearly	CDT1
chr1:46916543-46918344	C1_CDT1	1.05806	veryearly	random
chr1:46920351-46924507	C1_CDT1	0.458509	veryearly	random
chr1:46931353-46933026	C1_CDT1	1.70852	veryearly	CDT1
chr1:46938351-46938893	C1_CDT1	1.7579	veryearly	CDT1
chr1:46939313-46941758	C1_CDT1	1.68864	veryearly	CDT1
chr1:46944210-46946339	C1_CDT1	3.13268	veryearly	CDT1
chr1:46965527-46966007	C1_CDT1	1.32331	veryearly	CDT1
chr1:46988194-46989630	C1_CDT1	0.442332	veryearly	random
chr1:46991891-46993017	C1_CDT1	0.56411	veryearly	CDT1
chr1:47007307-47010678	C1_CDT1	0.847923	early	CDT1
chr1:47073347-47074571	C1_CDT1	0.259472	early	random
chr1:47080400-47081824	C1_CDT1	2.45332	early	CDT1
chr1:47095259-47095621	C1_CDT1	0	early	random
chr1:47098508-47099886	C1_CDT1	0.460949	early	random
chr1:47244173-47244605	C1_CDT1	0.735172	early	random
chr1:47266514-47267208	C1_CDT1	0.457628	early	CDT1
chr1:47427775-47429705	C1_CDT1	0.329113	early	random
chr1:47466040-47466937	C1_CDT1	6.01906	early	CDT1
chr1:47573484-47574623	C1_CDT1	1.67301	early	CDT1
chr1:47665616-47666186	C1_CDT1	0	early	CDT1
chr1:47669697-47670332	C1_CDT1	1.0003	early	CDT1
chr1:47679573-47679851	C1_CDT1	5.71212	early	random
chr1:47687847-47688667	C1_CDT1	1.16193	early	CDT1
chr1:47724573-47727968	C1_CDT1	0.187095	early	random
chr1:47757060-47758207	C1_CDT1	0.553782	early	random
chr1:47761872-47762384	C1_CDT1	0	early	random
chr1:47785007-47786876	C1_CDT1	0	early	random
chr1:47857655-47859334	C1_CDT1	0.189157	early	random
chr1:47896831-47897671	C1_CDT1	1.13427	early	CDT1
chr1:47898136-47901323	C1_CDT1	0.298959	early	CDT1
chr1:47918078-47918720	C1_CDT1	0	early	CDT1
chr1:47978863-47979555	C1_CDT1	0	early	CDT1
chr1:47989147-47989505	C1_CDT1	0.887134	early	random
chr1:48025996-48026643	C1_CDT1	0	early	CDT1
chr1:48063969-48064802	C1_CDT1	1.1438	early	CDT1
chr1:48085945-48087316	C1_CDT1	0.926606	early	random
chr1:48108023-48108881	C1_CDT1	1.48063	early	CDT1
chr1:48141010-48141856	C1_CDT1	0.750813	early	CDT1
chr1:48141924-48143489	C1_CDT1	1.21761	early	CDT1
chr1:48180741-48181257	C1_CDT1	1.23098	early	CDT1
chr1:48288942-48291369	C1_CDT1	1.04687	early	CDT1
chr1:48295052-48295968	C1_CDT1	2.08031	early	CDT1
chr1:48328573-48329321	C1_CDT1	0	early	random
chr1:48332315-48332923	C1_CDT1	0	early	CDT1
chr1:48350451-48351155	C1_CDT1	0.451128	early	CDT1
chr1:48382826-48383327	C1_CDT1	0.63392	early	CDT1
chr1:48521567-48522540	C1_CDT1	2.61126	mid-early	random
chr1:48615217-48616031	C1_CDT1	0	mid-early	random
chr1:48627100-48628249	C1_CDT1	0	mid-early	random
chr1:48672759-48674311	C1_CDT1	0.409271	mid-early	CDT1
chr1:48692434-48693748	C1_CDT1	5.5591	mid-early	CDT1
chr1:48693607-48694385	C1_CDT1	1.22466	mid-early	CDT1
chr1:48735804-48736677	C1_CDT1	0.727592	mid-early	random
chr1:48965746-48966529	C1_CDT1	1.21684	mid-late	random
chr1:48999052-48999777	C1_CDT1	0	mid-late	random
chr1:49116599-49117100	C1_CDT1	0	mid-late	random
chr1:49124299-49125101	C1_CDT1	0.792005	mid-late	CDT1
chr1:49125110-49126353	C1_CDT1	0.766518	mid-late	random
chr1:49131244-49132200	C1_CDT1	0.332211	mid-late	random
chr1:49140689-49141122	C1_CDT1	3.66737	mid-late	CDT1
chr1:49193214-49193446	C1_CDT1	0	mid-late	random
chr1:49313551-49314369	C1_CDT1	0	mid-late	random
chr1:49549158-49550552	C1_CDT1	0	late	random
chr1:49770894-49772869	C1_CDT1	0.160807	late	random
chr1:49847429-49847875	C1_CDT1	0.712094	late	random
chr1:49885792-49886176	C1_CDT1	0	late	random
chr1:49896112-49896903	C1_CDT1	0	late	random
chr1:49899390-49902287	C1_CDT1	1.31554	late	random
chr1:50001837-50002204	C1_CDT1	0	late	random
chr1:50047136-50047738	C1_CDT1	1.05513	late	CDT1
chr1:50171326-50171821	C1_CDT1	0.641604	late	random
chr1:50208827-50209453	C1_CDT1	0.507339	late	random
chr1:50259638-50262618	C1_CDT1	0	late	random
chr1:50286811-50287535	C1_CDT1	0	late	random
chr1:50289873-50291615	C1_CDT1	0	late	random
chr1:50330997-50332654	C1_CDT1	0.383336	late	random
chr1:50402971-50408675	C1_CDT1	0.278396	mid-late	random
chr1:50444656-50444964	C1_CDT1	0	mid-late	random
chr1:50504397-50505480	C1_CDT1	0.293254	mid-late	random
chr1:50727233-50729048	C1_CDT1	1.0499	mid-early	CDT1
chr1:50727984-50729002	C1_CDT1	1.24791	mid-early	CDT1
chr1:50732271-50733262	C1_CDT1	0.640957	mid-early	random
chr1:50814685-50815911	C1_CDT1	0.518098	mid-early	CDT1
chr1:50833920-50835860	C1_CDT1	3.76529	mid-early	CDT1
chr1:50881834-50883533	C1_CDT1	0.37386	mid-early	CDT1
chr1:50947511-50948611	C1_CDT1	0.577444	mid-early	random
chr1:51127511-51128710	C1_CDT1	0.794647	mid-early	random
chr1:51344391-51344733	C1_CDT1	0	mid-early	random
chr1:51462085-51468271	C1_CDT1	0.359385	early	random
chr1:51480588-51480972	C1_CDT1	0	early	random
chr1:51526776-51527022	C1_CDT1	0	early	CDT1
chr1:51531641-51535114	C1_CDT1	0.640126	early	CDT1
chr1:51534675-51535139	C1_CDT1	0.68447	early	CDT1
chr1:51760986-51764579	C1_CDT1	0.530355	early	CDT1
chr1:51768836-51769638	C1_CDT1	0.396003	early	CDT1
chr1:51946305-51946818	C1_CDT1	0	early	random
chr1:51948084-51948734	C1_CDT1	1.95443	early	CDT1
chr1:51966825-51967539	C1_CDT1	0.44481	early	CDT1
chr1:51968229-51969108	C1_CDT1	0	early	random
chr1:52021687-52023073	C1_CDT1	0	veryearly	random
chr1:52049409-52050179	C1_CDT1	0	veryearly	random
chr1:52084662-52087134	C1_CDT1	0.642383	early	random
chr1:52264407-52265088	C1_CDT1	0	early	random
chr1:52275275-52275918	C1_CDT1	0.493926	early	random
chr1:52326311-52326658	C1_CDT1	0	early	random
chr1:52450460-52453184	C1_CDT1	0.116591	early	random
chr1:52454591-52457187	C1_CDT1	1.95744	early	CDT1
chr1:52602577-52602883	C1_CDT1	2.07578	early	random
chr1:52649691-52650672	C1_CDT1	0.971236	early	random
chr1:52716611-52717860	C1_CDT1	0.254279	early	random
chr1:52822677-52823192	C1_CDT1	0	early	CDT1
chr1:52998555-53000234	C1_CDT1	0.756627	early	random
chr1:53055213-53055751	C1_CDT1	0.590324	early	CDT1
chr1:53063247-53063739	C1_CDT1	0.645516	early	random
chr1:53094578-53094984	C1_CDT1	0	early	CDT1
chr1:53094986-53095290	C1_CDT1	0	early	CDT1
chr1:53116284-53117430	C1_CDT1	0	early	random
chr1:53161386-53161944	C1_CDT1	1.13833	early	CDT1
chr1:53219709-53220280	C1_CDT1	0	early	random
chr1:53306508-53306719	C1_CDT1	0	early	random
chr1:53316993-53317911	C1_CDT1	0.691926	early	CDT1
chr1:53422748-53423127	C1_CDT1	0	early	random
chr1:53449672-53450615	C1_CDT1	0	early	random
chr1:53454333-53454713	C1_CDT1	0	early	CDT1
chr1:53589962-53590591	C1_CDT1	0	early	random
chr1:53663077-53663985	C1_CDT1	3.84751	veryearly	CDT1
chr1:53682354-53682769	C1_CDT1	0	veryearly	CDT1
chr1:53723814-53724326	C1_CDT1	0.620301	veryearly	CDT1
chr1:53740085-53740620	C1_CDT1	1.7809	veryearly	CDT1
chr1:53773632-53774044	C1_CDT1	0.770859	veryearly	CDT1
chr1:53774112-53776170	C1_CDT1	0.617287	veryearly	CDT1
chr1:53786287-53788823	C1_CDT1	0.375703	veryearly	CDT1
chr1:53788497-53789669	C1_CDT1	0.812954	veryearly	random
chr1:53789935-53790491	C1_CDT1	0.571212	veryearly	CDT1
chr1:53797065-53798243	C1_CDT1	0.269605	veryearly	CDT1
chr1:53806815-53807440	C1_CDT1	1.52445	veryearly	CDT1
chr1:53807620-53809229	C1_CDT1	0.98693	veryearly	CDT1
chr1:53854738-53857052	C1_CDT1	0.411747	veryearly	CDT1
chr1:53893445-53895677	C1_CDT1	1.13833	veryearly	random
chr1:53899041-53900360	C1_CDT1	1.4447	veryearly	CDT1
chr1:53903965-53905748	C1_CDT1	0	veryearly	CDT1
chr1:53911637-53911934	C1_CDT1	1.06934	veryearly	CDT1
chr1:53947575-53952833	C1_CDT1	0.604021	veryearly	CDT1
chr1:53965516-53968097	C1_CDT1	1.10746	veryearly	CDT1
chr1:54023776-54025705	C1_CDT1	1.48178	veryearly	CDT1
chr1:54033010-54033478	C1_CDT1	1.35724	veryearly	CDT1
chr1:54040277-54043182	C1_CDT1	0.65596	veryearly	CDT1
chr1:54057538-54058993	C1_CDT1	0.436555	veryearly	CDT1
chr1:54080806-54081139	C1_CDT1	0.953736	veryearly	CDT1
chr1:54091556-54092220	C1_CDT1	0.956609	veryearly	CDT1
chr1:54097296-54099391	C1_CDT1	6.82183	veryearly	CDT1
chr1:54127394-54130048	C1_CDT1	1.19666	veryearly	CDT1
chr1:54137842-54140715	C1_CDT1	1.21599	veryearly	CDT1
chr1:54151187-54154330	C1_CDT1	0.606288	veryearly	CDT1
chr1:54154864-54157846	C1_CDT1	0.958533	veryearly	CDT1
chr1:54162055-54163189	C1_CDT1	1.68039	veryearly	CDT1
chr1:54215966-54217129	C1_CDT1	0.819245	veryearly	random
chr1:54354893-54355671	C1_CDT1	0.408219	early	CDT1
chr1:54369067-54370120	C1_CDT1	0.301609	early	random
chr1:54372665-54374655	C1_CDT1	0.31919	early	random
chr1:54417616-54417916	C1_CDT1	1.05865	veryearly	random
chr1:54423772-54424063	C1_CDT1	0	veryearly	random
chr1:54425929-54430748	C1_CDT1	0.659046	veryearly	random
chr1:54440874-54441443	C1_CDT1	7.81427	veryearly	random
chr1:54476602-54478239	C1_CDT1	0.58203	veryearly	CDT1
chr1:54478382-54480444	C1_CDT1	1.54022	veryearly	CDT1
chr1:54555987-54557625	C1_CDT1	0	veryearly	random
chr1:54575491-54576651	C1_CDT1	1.09515	veryearly	random
chr1:54582983-54584492	C1_CDT1	1.2628	veryearly	CDT1
chr1:54584563-54584928	C1_CDT1	1.74024	veryearly	CDT1
chr1:54585066-54588422	C1_CDT1	9.08493	veryearly	CDT1
chr1:54602943-54603770	C1_CDT1	1.92016	veryearly	CDT1
chr1:54616347-54618674	C1_CDT1	0.545929	veryearly	random
chr1:54636663-54637677	C1_CDT1	0.939627	veryearly	CDT1
chr1:54640225-54640823	C1_CDT1	0.531094	veryearly	CDT1
chr1:54654936-54656064	C1_CDT1	1.97088	veryearly	CDT1
chr1:54664943-54666629	C1_CDT1	0.565114	veryearly	CDT1
chr1:54668217-54671139	C1_CDT1	0.434763	veryearly	random
chr1:54686677-54688441	C1_CDT1	0.90021	veryearly	CDT1
chr1:54719719-54720563	C1_CDT1	0.376296	veryearly	CDT1
chr1:54733913-54734337	C1_CDT1	0	early	CDT1
chr1:54768704-54769357	C1_CDT1	0.972723	early	CDT1
chr1:54770966-54772687	C1_CDT1	0.922702	early	random
chr1:54774955-54778270	C1_CDT1	0.766441	veryearly	CDT1
chr1:54806328-54806966	C1_CDT1	0	veryearly	CDT1
chr1:54820874-54821485	C1_CDT1	0.519794	veryearly	random
chr1:54882053-54883042	C1_CDT1	3.53239	veryearly	random
chr1:54929558-54933357	C1_CDT1	0.585196	veryearly	random
chr1:54953145-54955484	C1_CDT1	0.407346	veryearly	CDT1
chr1:54961151-54961894	C1_CDT1	0.854897	veryearly	CDT1
chr1:54963956-54965065	C1_CDT1	0.572758	veryearly	random
chr1:55010595-55012120	C1_CDT1	0.833034	veryearly	CDT1
chr1:55029769-55037613	C1_CDT1	0.850265	veryearly	random
chr1:55054295-55055031	C1_CDT1	0	veryearly	CDT1
chr1:55054581-55055286	C1_CDT1	0	veryearly	CDT1
chr1:55105818-55106341	C1_CDT1	3.03627	veryearly	CDT1
chr1:55124756-55125243	C1_CDT1	0	veryearly	CDT1
chr1:55129966-55131166	C1_CDT1	1.85263	veryearly	CDT1
chr1:55131357-55131825	C1_CDT1	0	veryearly	CDT1
chr1:55138693-55139469	C1_CDT1	1.63708	veryearly	CDT1
chr1:55202051-55202881	C1_CDT1	1.91322	veryearly	CDT1
chr1:55209050-55210109	C1_CDT1	0.5998	veryearly	CDT1
chr1:55248563-55249194	C1_CDT1	2.01328	veryearly	random
chr1:55252356-55254543	C1_CDT1	0.871314	veryearly	CDT1
chr1:55283389-55283802	C1_CDT1	0	veryearly	random
chr1:55318648-55319647	C1_CDT1	0.635824	early	CDT1
chr1:55350603-55351212	C1_CDT1	2.60751	early	CDT1
chr1:55355589-55358414	C1_CDT1	0.449691	early	random
chr1:55361025-55362178	C1_CDT1	0.27545	early	random
chr1:55461092-55463656	C1_CDT1	0.7432	early	CDT1
chr1:55467376-55467762	C1_CDT1	0.822783	early	CDT1
chr1:55490797-55492680	C1_CDT1	2.02397	early	CDT1
chr1:55661911-55664076	C1_CDT1	0.440084	early	random
chr1:55705877-55706530	C1_CDT1	0.486362	early	CDT1
chr1:55742493-55742935	C1_CDT1	0.718539	early	CDT1
chr1:55789334-55789797	C1_CDT1	0	early	random
chr1:55814735-55816204	C1_CDT1	0.432395	early	random
chr1:55846062-55847019	C1_CDT1	1.99119	mid-early	CDT1
chr1:55861644-55863100	C1_CDT1	0.218128	mid-early	random
chr1:55893446-55894235	C1_CDT1	0.805055	mid-early	CDT1
chr1:56031478-56034068	C1_CDT1	0.613116	mid-early	random
chr1:56082058-56086588	C1_CDT1	0.350545	mid-early	random
chr1:56098498-56099103	C1_CDT1	0.524949	mid-early	CDT1
chr1:56271328-56275507	C1_CDT1	0.227993	mid-late	random
chr1:56417138-56419373	C1_CDT1	0.284201	mid-late	random
chr1:56425508-56426250	C1_CDT1	0.428024	mid-late	random
chr1:56458126-56458429	C1_CDT1	0	mid-late	random
chr1:56574521-56576772	C1_CDT1	0	mid-late	random
chr1:56839220-56839824	C1_CDT1	0	mid-late	random
chr1:56873041-56874299	C1_CDT1	0.504919	mid-late	random
chr1:56897648-56899310	C1_CDT1	0.764366	mid-late	CDT1
chr1:56995654-56996845	C1_CDT1	0.266662	mid-late	random
chr1:57013196-57015312	C1_CDT1	0.150092	mid-late	random
chr1:57090526-57090925	C1_CDT1	0	mid-late	random
chr1:57116094-57117125	C1_CDT1	0	mid-late	random
chr1:57144466-57146461	C1_CDT1	0.159195	mid-late	random
chr1:57246188-57246482	C1_CDT1	0	mid-late	random
chr1:57304919-57305679	C1_CDT1	1.67155	mid-late	CDT1
chr1:57491417-57494654	C1_CDT1	0.490569	late	random
chr1:57551303-57553498	C1_CDT1	0.434069	late	random
chr1:57573199-57576916	C1_CDT1	0.683549	late	random
chr1:57665510-57666464	C1_CDT1	0.665816	late	random
chr1:57708245-57708612	C1_CDT1	0	late	random
chr1:57836216-57837608	C1_CDT1	0	late	random
chr1:57854253-57854922	C1_CDT1	2.84838	late	random
chr1:57880537-57884409	C1_CDT1	0.164047	late	random
chr1:57969578-57969912	C1_CDT1	0	late	random
chr1:57971634-57971985	C1_CDT1	0	late	random
chr1:58081888-58082513	C1_CDT1	0	late	random
chr1:58163261-58165339	C1_CDT1	0.305673	late	random
chr1:58473729-58475467	C1_CDT1	0.182735	mid-late	random
chr1:58513863-58514444	C1_CDT1	2.73317	mid-late	CDT1
chr1:58645938-58647450	C1_CDT1	0	mid-late	random
chr1:58651096-58652181	C1_CDT1	0.292713	mid-late	random
chr1:58669878-58670288	C1_CDT1	0	mid-late	random
chr1:58839299-58841461	C1_CDT1	0.293797	mid-early	random
chr1:58842867-58843606	C1_CDT1	0	mid-early	random
chr1:58855728-58856651	C1_CDT1	0	mid-early	random
chr1:58873143-58873454	C1_CDT1	1.0212	mid-early	CDT1
chr1:58895187-58895879	C1_CDT1	0	mid-early	random
chr1:58927346-58928985	C1_CDT1	0.193773	mid-early	random
chr1:59086911-59087274	C1_CDT1	0.874915	mid-early	CDT1
chr1:59186518-59187228	C1_CDT1	4.92047	mid-early	CDT1
chr1:59208281-59208811	C1_CDT1	1.19847	mid-early	random
chr1:59359425-59360326	C1_CDT1	0.352491	mid-early	random
chr1:59384674-59386001	C1_CDT1	0.95733	mid-early	CDT1
chr1:59429657-59430311	C1_CDT1	0	mid-early	CDT1
chr1:59484200-59484899	C1_CDT1	0.454355	mid-early	CDT1
chr1:59498765-59500481	C1_CDT1	0	mid-early	random
chr1:59557865-59559263	C1_CDT1	0.681532	mid-early	random
chr1:59561519-59561864	C1_CDT1	0	mid-early	random
chr1:59573186-59573658	C1_CDT1	0	mid-early	CDT1
chr1:59593403-59593837	C1_CDT1	1.46357	mid-early	CDT1
chr1:59724695-59726321	C1_CDT1	0	mid-late	random
chr1:59795645-59796526	C1_CDT1	0.720986	mid-late	random
chr1:59816715-59817375	C1_CDT1	0.481203	mid-late	random
chr1:59828261-59829780	C1_CDT1	0	mid-late	random
chr1:59900996-59902331	C1_CDT1	2.61688	mid-late	CDT1
chr1:59901137-59902199	C1_CDT1	3.28958	mid-late	CDT1
chr1:59915189-59915530	C1_CDT1	0	mid-late	CDT1
chr1:59929988-59931092	C1_CDT1	0	mid-late	random
chr1:59934037-59934810	C1_CDT1	0	mid-late	random
chr1:59958833-59959545	C1_CDT1	0.892118	mid-late	random
chr1:59987128-59988531	C1_CDT1	0	mid-late	random
chr1:60081841-60082530	C1_CDT1	0.460949	mid-late	random
chr1:60142058-60142623	C1_CDT1	0	mid-late	random
chr1:60162185-60162651	C1_CDT1	1.36306	mid-late	random
chr1:60230033-60231867	C1_CDT1	0.519511	mid-late	random
chr1:60233197-60234634	C1_CDT1	0.221012	mid-late	random
chr1:60436619-60437088	C1_CDT1	0.677173	mid-late	CDT1
chr1:60476585-60480265	C1_CDT1	0.517816	mid-late	random
chr1:60496635-60497570	C1_CDT1	0.339673	mid-late	random
chr1:60502323-60502737	C1_CDT1	0	mid-late	random
chr1:60528603-60529322	C1_CDT1	0	mid-late	random
chr1:60596025-60598747	C1_CDT1	0.233354	mid-late	random
chr1:60598125-60600370	C1_CDT1	0.282935	mid-late	random
chr1:60605391-60609106	C1_CDT1	0	mid-late	random
chr1:60695643-60696624	C1_CDT1	0.647491	mid-late	random
chr1:60730338-60730862	C1_CDT1	1.21219	mid-late	random
chr1:60821787-60822953	C1_CDT1	0.544758	mid-late	random
chr1:60920380-60922852	C1_CDT1	0.38543	mid-late	random
chr1:61104680-61104978	C1_CDT1	0	mid-late	random
chr1:61119647-61120667	C1_CDT1	0.9341	mid-late	random
chr1:61143812-61144240	C1_CDT1	0.742042	mid-late	random
chr1:61262422-61263614	C1_CDT1	0.266438	mid-late	random
chr1:61293114-61293839	C1_CDT1	0	mid-late	random
chr1:61325765-61326117	C1_CDT1	0	mid-late	random
chr1:61334868-61335498	C1_CDT1	0	mid-late	random
chr1:61339993-61344582	C1_CDT1	0.622869	mid-late	random
chr1:61412058-61412527	C1_CDT1	0	mid-early	random
chr1:61418326-61418928	C1_CDT1	0	mid-early	random
chr1:61420146-61420688	C1_CDT1	1.17193	mid-early	random
chr1:61530788-61532386	C1_CDT1	0.794979	mid-early	random
chr1:61762399-61764925	C1_CDT1	0.50292	mid-early	random
chr1:61848087-61848437	C1_CDT1	0	mid-early	random
chr1:61913666-61915118	C1_CDT1	1.09364	mid-early	random
chr1:62015716-62016108	C1_CDT1	0	mid-early	random
chr1:62058377-62058694	C1_CDT1	0	mid-early	random
chr1:62134072-62134378	C1_CDT1	2.07578	mid-early	CDT1
chr1:62208395-62214265	C1_CDT1	0.270523	mid-early	random
chr1:62417548-62418522	C1_CDT1	0.652144	mid-early	random
chr1:62500310-62504619	C1_CDT1	0.442229	mid-early	random
chr1:62505648-62508632	C1_CDT1	0.212865	mid-early	random
chr1:62512893-62513365	C1_CDT1	0	mid-early	CDT1
chr1:62560880-62562392	C1_CDT1	0.210049	mid-early	random
chr1:62602061-62602640	C1_CDT1	2.19409	mid-early	random
chr1:62630088-62631229	C1_CDT1	0	mid-early	random
chr1:62725800-62727614	C1_CDT1	2.45111	mid-early	CDT1
chr1:62736965-62737537	C1_CDT1	1.6657	mid-early	CDT1
chr1:62752081-62752678	C1_CDT1	0	mid-early	random
chr1:62797796-62798219	C1_CDT1	0	mid-early	random
chr1:62818493-62819506	C1_CDT1	0.627037	mid-early	CDT1
chr1:62936122-62936716	C1_CDT1	1.06934	mid-early	random
chr1:63005240-63010700	C1_CDT1	0.174502	mid-early	random
chr1:63097296-63098452	C1_CDT1	0.274735	mid-early	random
chr1:63122327-63122864	C1_CDT1	1.77427	mid-early	CDT1
chr1:63198343-63200065	C1_CDT1	0.368867	mid-early	random
chr1:63219035-63220654	C1_CDT1	0.392334	mid-early	random
chr1:63261817-63262841	C1_CDT1	0.620301	mid-early	random
chr1:63310711-63311843	C1_CDT1	0.84168	mid-early	random
chr1:63370740-63371241	C1_CDT1	0.63392	mid-early	CDT1
chr1:63409672-63410263	C1_CDT1	0	mid-early	random
chr1:63445633-63449543	C1_CDT1	0.406131	mid-early	CDT1
chr1:63463798-63464271	C1_CDT1	0	mid-early	CDT1
chr1:63525988-63527460	C1_CDT1	0.431514	mid-early	random
chr1:63705781-63706648	C1_CDT1	0	mid-early	random
chr1:63803074-63805716	C1_CDT1	0	mid-early	random
chr1:63983010-63984377	C1_CDT1	0	mid-early	random
chr1:64068284-64068966	C1_CDT1	0.931361	mid-early	CDT1
chr1:64170092-64170382	C1_CDT1	0	mid-early	CDT1
chr1:64182604-64192163	C1_CDT1	0.265797	mid-early	random
chr1:64194261-64194955	C1_CDT1	0.457628	mid-early	CDT1
chr1:64210856-64213155	C1_CDT1	0.138144	mid-early	random
chr1:64253812-64254312	C1_CDT1	0	mid-early	random
chr1:64281990-64282501	C1_CDT1	0.621515	mid-early	CDT1
chr1:64283847-64284565	C1_CDT1	0.442332	mid-early	random
chr1:64376014-64376499	C1_CDT1	0.654833	mid-early	CDT1
chr1:64377240-64377466	C1_CDT1	0	mid-early	random
chr1:64599882-64600745	C1_CDT1	0.368012	mid-early	random
chr1:64621455-64622233	C1_CDT1	0	mid-early	random
chr1:64724315-64726323	C1_CDT1	0.316329	mid-early	random
chr1:64728936-64729580	C1_CDT1	0.493159	mid-early	random
chr1:64752186-64753701	C1_CDT1	0.419266	mid-early	random
chr1:64759999-64760453	C1_CDT1	0	mid-early	random
chr1:64817254-64818848	C1_CDT1	3.1879	mid-early	CDT1
chr1:64819463-64820546	C1_CDT1	2.93254	mid-early	CDT1
chr1:64865905-64866740	C1_CDT1	0.380352	mid-early	random
chr1:64866357-64867639	C1_CDT1	1.4864	mid-early	random
chr1:64896260-64896544	C1_CDT1	1.11829	mid-early	CDT1
chr1:64898659-64899769	C1_CDT1	0.286121	mid-early	random
chr1:65089924-65091668	C1_CDT1	0.910534	mid-early	random
chr1:65119083-65119614	C1_CDT1	0	mid-early	random
chr1:65150581-65152521	C1_CDT1	0.163708	mid-early	random
chr1:65165110-65165717	C1_CDT1	0.523219	mid-early	CDT1
chr1:65225943-65226466	C1_CDT1	0.607255	mid-early	random
chr1:65422251-65423652	C1_CDT1	0.906764	mid-early	CDT1
chr1:65431194-65432473	C1_CDT1	0	mid-early	random
chr1:65485555-65486641	C1_CDT1	0	mid-early	random
chr1:65553127-65553519	C1_CDT1	1.62038	mid-early	CDT1
chr1:65595864-65596744	C1_CDT1	0.721805	mid-early	random
chr1:65615003-65616205	C1_CDT1	0.264221	mid-early	random
chr1:65679283-65680116	C1_CDT1	0.381265	mid-early	random
chr1:65690011-65690833	C1_CDT1	0	mid-early	random
chr1:65716420-65717178	C1_CDT1	0.837979	mid-early	random
chr1:65848985-65849384	C1_CDT1	1.59195	mid-early	CDT1
chr1:65946266-65946882	C1_CDT1	1.54672	mid-early	random
chr1:66040956-66041328	C1_CDT1	0	mid-early	random
chr1:66154134-66156432	C1_CDT1	0.691023	mid-early	random
chr1:66327119-66327696	C1_CDT1	0	mid-early	random
chr1:66363037-66364062	C1_CDT1	0.309848	mid-early	random
chr1:66423646-66425541	C1_CDT1	0.167596	mid-early	random
chr1:66492796-66493472	C1_CDT1	0.939627	early	CDT1
chr1:66713648-66713978	C1_CDT1	1.92481	veryearly	CDT1
chr1:66744335-66744839	C1_CDT1	2.52059	veryearly	CDT1
chr1:66808892-66809230	C1_CDT1	0.939627	veryearly	random
chr1:66882694-66883229	C1_CDT1	0	veryearly	CDT1
chr1:66939972-66943583	C1_CDT1	0.527711	early	random
chr1:67158921-67159180	C1_CDT1	0	mid-early	random
chr1:67258573-67258898	C1_CDT1	0	mid-early	random
chr1:67277083-67278092	C1_CDT1	0.314761	mid-early	random
chr1:67471846-67473338	C1_CDT1	0	mid-early	random
chr1:67634592-67636054	C1_CDT1	0.217233	mid-early	random
chr1:67795248-67795833	C1_CDT1	0	mid-early	random
chr1:67805140-67806221	C1_CDT1	0.293797	mid-early	random
chr1:67807942-67809028	C1_CDT1	6.14132	mid-early	CDT1
chr1:67831355-67837327	C1_CDT1	0.372264	mid-early	random
chr1:67909271-67909760	C1_CDT1	1.94843	mid-early	random
chr1:67930163-67930805	C1_CDT1	0.98939	mid-early	CDT1
chr1:67936651-67937366	C1_CDT1	1.33256	mid-early	random
chr1:68093357-68093775	C1_CDT1	0.759794	early	random
chr1:68160482-68161634	C1_CDT1	3.85965	early	CDT1
chr1:68242762-68243575	C1_CDT1	0	mid-early	random
chr1:68306706-68307092	C1_CDT1	0	mid-early	random
chr1:68320252-68320700	C1_CDT1	1.41783	mid-early	CDT1
chr1:68334659-68338163	C1_CDT1	0.453188	mid-early	random
chr1:68354588-68358366	C1_CDT1	0.504384	mid-early	random
chr1:68377153-68378182	C1_CDT1	0	mid-early	random
chr1:68639689-68640531	C1_CDT1	2.26314	mid-early	CDT1
chr1:68640177-68641812	C1_CDT1	0.388494	mid-early	CDT1
chr1:68671804-68672900	C1_CDT1	0	mid-early	random
chr1:68716367-68717968	C1_CDT1	0.198372	mid-early	random
chr1:68719854-68720369	C1_CDT1	0	mid-early	random
chr1:68737119-68739005	C1_CDT1	0.168396	mid-early	random
chr1:68763205-68763702	C1_CDT1	0	mid-early	random
chr1:68770380-68770977	C1_CDT1	1.06397	mid-early	random
chr1:68770563-68771264	C1_CDT1	0.906117	mid-early	random
chr1:68867082-68869055	C1_CDT1	0.32194	mid-early	random
[truncated: 109,913 more rows]
