# Supplementary material for: Dynamics of replication origin over-activation
Source: Nat Commun. 2021 Jun 8;12:3448. doi: 10.1038/s41467-021-23835-0 (PMC8187443; doi:10.1038/s41467-021-23835-0)
Supplement: Supplementary file 4 — Source Data [file 41467_2021_23835_MOESM4_ESM.zip › source data 051221/Supplementary Fig. 3f CDT1OE_asymmetric forks.xlsx]

## Sheet: Control
X	Y
1.3547	1.30455
1.4953	1.1728
1.1273	1.3921
1.0127	1.1095
1.34925	1.1351
1.08185	1.07175
0.86515	0.78095
1.4226	1.4226
1.1637	1.52835
1.5541	1.5413
0.6158	0.7464
1.90035	1.8672
0.6026	0.70105
1.5934	1.96435
0.88715	0.8428
0.33745	0.89005
1.4798	1.4798
0.98635	1.20365
1.8247	1.1216
1.35415	1.5164
2.1012	2.0271
1.65615	1.2367
2.16995	1.54845
1.4923	1.6581
1.5849	1.99835
0.49045	0.8917
1.12365	1.3232
2.17565	2.0368
0.9333	1.561
1.58475	0.6178
1.42475	1.0606
1.34635	1.7591
1.76135	1.9962
0.9557	0.669
1.87745	1.765
0.91825	0.671
2.00815	1.45465
1.7522	2.88265
1.0621	1.6937
1.56835	1.443
1.1104	1.12555
1.1524	1.16405
1.2382	1.65005
1.08185	1.4251
1.50295	1.7816
1.42485	1.3541
1.6783	1.593
1.2281	1.7102
0.8389	1.0635
0.74855	1.16965
1.52865	1.0971
0.8885	1.34485
1.53915	1.87475
1.62825	0.6513
1.35145	1.3912
0.73615	1.57265
0.93045	2.05125
1.0651	1.1044
1.26035	0.6789
1.22395	1.69145
1.0892	1.2568
0.82635	1.091
0.61345	1.457
1.27235	0.7717
1.7415	1.4835
1.25775	1.06425
1.161	0.74175
1.419	1.58025
1.25435	1.0035
1.01035	1.1712
1.01475	1.08475
0.96755	1.6255
1.16315	1.0669
1.06725	0.96665
0.46165	0.45605
0.6224	0.8002
1.27165	1.74965
1.47685	1.63665
0.7127	0.6424
1.38945	1.8672
0.6063	0.40705
0.7011	0.95985
1.33075	0.9315
0.3967	0.3548
0.9651	0.8364
1.05275	1.24315
1.50025	1.46035
1.1423	1.0956
1.6174	2.0216
1.40075	0.77765
1.679	1.5289
0.76275	0.72955
0.41345	0.758
0.84715	1.2484
1.1314	1.0726
1.0647	1.11095
0.80445	0.84055
1.10125	0.29545
1.13035	1.2142
1.2538	1.95205
1.76135	1.9962
1.2271	0.74535
0.9942	0.7205
0.56505	0.3885
1.75765	1.48155
1.41305	1.8968
1.0927	1.2768
1.47895	1.5353
1.39175	0.99785
1.06425	0.96705
1.26325	1.4875
0.7177	0.6241
1.1272	0.9769
1.85065	1.8077
1.12845	1.4413
1.3128	1.08475
0.9827	0.83805
0.9357	1.35675
0.9159	0.74565
0.91025	1.0578
1.77335	1.64575
1.07	0.4652
1.22285	1.25515
0.40155	0.56885
1.4239	1.70935
0.73395	0.9989
1.28705	0.87145
1.51345	1.40275
1.25315	1.2615
0.86655	0.97765
0.35785	1.09915
1.0084	0.99275
1.161	1.51575
1.51575	0.93525
1.38675	0.903
1.419	1.548
1.2441	1.37355
1.5803	1.8625
0.8568	0.89575
1.13255	1.5101
1.4477	1.56275
1.9717	1.3425
1.57425	1.86855
1.6795	1.58115
2.53845	2.22975
1.1827	1.1777
1.1349	0.797
1.49585	1.81775
0.68365	0.85105
1.80185	1.44545
1.65895	1.7101
1.46045	1.8027
1.5294	1.77465
0.91195	1.61345
2.38695	2.32875
1.61095	1.35325
1.3207	1.4905
1.7587	2.0161
0.93645	1.76685
1.1191	1.32305
2.11685	1.8472
1.8911	1.31215
1.5369	0.9458
1.46345	1.79605
1.6078	0.99995
1.6837	1.4894
1.67195	1.92925
1.3012	1.71015
1.572	1.397
1.35785	1.93
1.87515	1.61655
1.99	2.359
1.36295	1.86435
1.9757	1.6165
2.5379	1.14925
1.59275	1.34125
1.40415	1.1367
1.8514	1.0366
1.80835	1.80475
0.7944	0.75
2.0306	0.8591
1.86055	2.4948
1.73545	1.6008
1.3416	1.7499
1.3255	1.4192
1.8919	1.70415
1.03445	1.6817
1.96505	2.25095
1.6735	1.6503
2.15045	1.4577
2.1945	1.687
1.07995	0.96795
1.55635	1.9415
0.8501	0.5313
1.4483	1.19575
2.06805	1.85035
1.95365	1.668
0.57905	0.71695
1.5228	1.3735
1.44705	1.45
1.7538	1.79895
2.1844	2.47565
1.46405	1.6637
1.8211	1.07035
1.3491	1.42205
1.6807	1.0989
0.96975	1.2122
1.5109	2.1758
1.72525	1.4252
1.36465	1.459
1.4218	2.013
1.556	1.94165
1.85395	1.83505
0.82895	1.62185
1.36065	1.5751
1.72965	1.51345
1.3365	1.4595
1.2594	1.5113
1.49325	1.907
1.7724	1.77005
1.7874	2.30395
2.50005	1.9408
1.42845	1.73285
1.9511	1.85665
2.3349	1.7891
1.05345	0.63445
2.7906	1.83885
1.46835	1.7245
1.972	1.44975
2.0321	1.7518
1.06705	1.0498
3.4203	2.8919
1.1653	1.93525
2.24555	2.09025
2.3996	2.31705
1.2936	1.26665
2.196	1.53465
1.06275	1.3683
2.74125	1.9995
2.1343	1.4979
1.3831	1.27075
0.70935	1.77335
1.17715	0.46565
1.12495	1.1666
1.7446	1.3891
1.5161	1.39985
0.4833	1.6358
1.73745	1.04065
1.34415	1.3896
1.74585	2.0045
1.94775	2.01825
1.3984	1.8739
0.9699	0.89805
1.96325	0.76615
0.75445	0.41915
1.5379	1.00295
1.5835	1.6646
1.3456	1.5788
0.648	0.71005
1.2496	1.0153
1.4377	1.31085
1.2567	1.3764
1.10825	1.3999
1.3255	1.33385
2.36775	1.8435
1.29305	1.2923
1.2621	1.4589
1.1975	1.72705
2.2228	1.36105
1.7806	2.02205
0.91995	0.99815
1.40955	1.42255
0.74385	0.74385
1.0345	1.5862
0.97555	1.30615
1.2164	1.20715
0.5239	0.5515
1.1048	1.3735
1.5676	1.80665
1.5092	1.6639
1.88815	1.76315
1.4154	1.5306
1.2238	1.1857
0.83865	1.20325
0.7757	0.71105
0.87275	0.6157
1.6446	1.7407
1.3502	1.2752
1.4144	1.1811
1.3579	1.7131
0.67615	0.97665
1.5092	2.09515
1.1173	1.0452
1.24645	1.48195
1.29725	0.86485
1.2135	1.536

## Sheet: CDT1OE
X	Y
0.85595	0.8624
1.46885	1.49605
1.0634	0.96675
0.67515	0.96205
0.8272	0.58165
2.244	2.17875
1.05385	0.6921
1.0221	1.5672
1.4818	1.7839
0.45515	0.93005
1.11885	1.24365
1.64075	1.4927
1.2872	1.2698
2.2322	2.33475
1.2404	1.38015
0.79125	0.9955
0.9451	0.77205
0.90775	1.1347
0.71185	1.0719
0.7531	1.04295
0.79895	0.868
0.45995	0.7383
0.56905	0.7581
0.62185	1.00185
1.7819	1.5406
0.98655	1.17765
0.68665	0.72885
1.1316	1.2481
0.96945	0.9119
1.22835	1.07655
1.2661	1.08965
1.6125	1.29
0.80625	0.9675
1.12875	1.06425
1.06425	1.161
0.774	0.80625
0.80625	0.99975
0.48375	0.74175
0.93525	0.87075
0.35475	0.645
1.62315	1.163
1.25305	0.89505
1.1076	0.93975
0.9111	0.92215
0.6533	0.81665
0.6986	1.0108
1.19715	1.4842
0.5736	0.4794
1.6147	1.084
1.60115	1.30945
0.99145	0.8254
1.03605	1.0041
1.96845	1.0174
1.094	1.3903
1.5208	1.4726
1.38515	1.5849
1.4028	1.002
0.60965	0.6387
1.35545	0.9384
0.4077	2.55535
1.63065	1.35085
0.80635	1.06735
2.17895	1.9138
1.4258	0.7129
0.68155	0.34075
2.05885	1.6873
0.5702	0.95425
0.77475	1.2681
0.50945	1.23895
1.0182	0.6949
1.1103	1.02485
0.7095	0.41385
0.67595	1.15875
1.19685	0.81075
1.5357	1.36355
1.33935	1.15565
1.1031	1.7806
1.95105	1.29585
0.9798	0.78995
0.94815	0.4183
1.4633	1.3436
1.08725	1.1484
0.4479	0.45095
0.3734	0.8033
1.23075	0.93875
0.8038	0.14615
0.5338	0.7456
1.585	0.64675
0.65715	0.5889
0.68585	0.6348
0.5719	0.6863
1.03875	0.46045
0.534	0.3631
0.8459	0.8982
2.11805	1.9814
1.2069	0.8703
0.4974	0.6057
0.6258	1.3736
0.74445	0.7183
0.93035	1.3236
1.03395	1.29185
0.849	0.67605
0.5382	0.6578
0.91675	0.8883
0.45255	1.207
0.6474	0.58045
0.8633	1.41995
0.9932	0.89615
0.1292	0.20045
0.71385	0.56975
0.67115	0.8346
0.3788	0.3788
0.9695	1.10415
1.2885	1.51575
0.99975	1.032
0.774	0.8385
0.645	1.032
0.645	1.032
0.74175	0.22575
0.74175	0.516
0.516	0.87075
0.4195	0.8767
0.7095	0.67725
1.5608	1.51045
1.4143	1.43205
1.42905	1.1642
1	1.01105
0.32665	0.32665
0.9939	1.24585
0.37145	0.9461
0.6381	1.1186
1.8082	1.4666
1.33435	1.4946
1.66515	1.1069
1.2931	0.1428
1.1882	1.25535
0.82295	1.13
1.5481	1.25445
1.94405	1.68275
1.5364	1.02965
1.4806	0.87095
1.564	1.1469
0.72045	1.25185
1.8388	1.453
1.23965	1.35685
2.0064	1.54755
1.711	1.14065
1.1927	1.3631
1.8223	1.72885
0.95425	0.95425
1.02735	0.81075
0.3809	0.50605
1.0353	1.1432
1.4549	1.26165
0.59125	0.65035
0.95035	1.15875
1.19685	0.88795
1.55395	1.16545
1.3235	1.51125
1.71835	1.75825
2.11375	1.46435
1.4248	0.80225
1.227	1.08755
1.57825	1.41295
0.66405	1.1587
1.12375	0.89285
0.4493	1.2934
1.2201	0.99865
1.37335	1.03815
0.72675	0.6946
1.51945	0.5848
1.1405	0.77485
0.7029	0.7034
0.4614	1.71575
0.96595	0.36005
1.0893	0.5011
1.12735	1.2627
0.8882	1.02485
0.85975	1.06755
1.00845	0.3334
0.9931	1.01505
0.942	1.09305
0.86835	1.3599
0.6794	1.16265
1.30055	0.87135
1.495	0.9568
1.29605	1.3593
0.6772	1.2995
0.69205	0.68445
0.95325	0.7162
1.4398	1.052
0.1447	0.3674
0.69705	0.59165
1.08675	0.90135
0.34245	0.21915
0.4309	0.67325
1.25775	1.51575
1.51575	1.51575
0.9675	1.06425
0.74175	1.06425
0.774	0.7095
0.99975	0.387
0.74175	1.032
0.87075	0.8385
1.0003	0.6084
1.4835	0.5805
