# Supplementary material for: Dynamics of replication origin over-activation
Source: Nat Commun. 2021 Jun 8;12:3448. doi: 10.1038/s41467-021-23835-0 (PMC8187443; doi:10.1038/s41467-021-23835-0)
Supplement: Supplementary file 4 — Source Data [file 41467_2021_23835_MOESM4_ESM.zip › source data 051221/Fig. 2e Eigen_vs_replication_timing.xlsx]

## Sheet: Fig2E_Eigen_vs_replication_timi
coordinate	Replication Timing	Eigen_score
chr10:2-100000	lower	-0.0158404
chr10:2-100000	mid-lower	-0.0158404
chr10:2-100000	mid-upper	-0.0158404
chr10:100002-200000	mid-upper	0.030062
chr10:200002-300000	mid-upper	0.026586
chr10:200002-300000	upper	0.026586
chr10:200002-300000	mid-upper	0.026586
chr10:300002-400000	mid-upper	0.0229185
chr10:400002-500000	mid-upper	0.0215518
chr10:500002-600000	mid-upper	0.0216523
chr10:600002-700000	mid-upper	0.0203831
chr10:600002-700000	upper	0.0203831
chr10:700002-800000	upper	0.020775
chr10:800002-900000	upper	0.0250216
chr10:800002-900000	mid-upper	0.0250216
chr10:800002-900000	upper	0.0250216
chr10:900002-1000000	upper	0.0314085
chr10:1000002-1100000	upper	0.029365
chr10:1000002-1100000	mid-upper	0.029365
chr10:1000002-1100000	upper	0.029365
chr10:1100002-1200000	upper	0.0108829
chr10:1100002-1200000	mid-upper	0.0108829
chr10:1200002-1300000	mid-upper	-0.0022109
chr10:1300002-1400000	mid-upper	-0.0107232
chr10:1400002-1500000	mid-upper	-0.0153654
chr10:1400002-1500000	mid-lower	-0.0153654
chr10:1500002-1600000	mid-lower	-0.0192737
chr10:1500002-1600000	mid-upper	-0.0192737
chr10:1600002-1700000	mid-upper	-0.0225966
chr10:1600002-1700000	mid-lower	-0.0225966
chr10:1700002-1800000	mid-lower	-0.0375367
chr10:1800002-1900000	mid-lower	-0.042517
chr10:1800002-1900000	lower	-0.042517
chr10:1900002-2000000	lower	-0.0437406
chr10:1900002-2000000	mid-lower	-0.0437406
chr10:1900002-2000000	lower	-0.0437406
chr10:2000002-2100000	lower	-0.043068
chr10:2000002-2100000	mid-lower	-0.043068
chr10:2000002-2100000	lower	-0.043068
chr10:2100002-2200000	lower	-0.0428169
chr10:2200002-2300000	lower	-0.0440552
chr10:2300002-2400000	lower	-0.0435452
chr10:2300002-2400000	mid-lower	-0.0435452
chr10:2300002-2400000	lower	-0.0435452
chr10:2400002-2500000	lower	-0.0427385
chr10:2500002-2600000	lower	-0.0430261
chr10:2500002-2600000	mid-lower	-0.0430261
chr10:2600002-2700000	mid-lower	-0.0414844
chr10:2700002-2800000	mid-lower	-0.0427803
chr10:2800002-2900000	mid-lower	-0.0297346
chr10:2900002-3000000	mid-lower	-0.0135627
chr10:2900002-3000000	mid-upper	-0.0135627
chr10:3000002-3100000	mid-upper	-0.00264649
chr10:3000002-3100000	mid-lower	-0.00264649
chr10:3100002-3200000	mid-lower	0.0199165
chr10:3100002-3200000	mid-upper	0.0199165
chr10:3200002-3300000	mid-upper	0.0215021
chr10:3200002-3300000	mid-lower	0.0215021
chr10:3300002-3400000	mid-lower	0.0200823
chr10:3300002-3400000	mid-upper	0.0200823
chr10:3300002-3400000	mid-lower	0.0200823
chr10:3300002-3400000	mid-upper	0.0200823
chr10:3300002-3400000	mid-lower	0.0200823
chr10:3400002-3500000	mid-lower	0.0193284
chr10:3400002-3500000	mid-upper	0.0193284
chr10:3400002-3500000	mid-lower	0.0193284
chr10:3400002-3500000	mid-upper	0.0193284
chr10:3500002-3600000	mid-upper	0.0236103
chr10:3500002-3600000	mid-lower	0.0236103
chr10:3500002-3600000	mid-upper	0.0236103
chr10:3500002-3600000	mid-lower	0.0236103
chr10:3500002-3600000	mid-upper	0.0236103
chr10:3600002-3700000	mid-upper	0.0147568
chr10:3600002-3700000	mid-lower	0.0147568
chr10:3600002-3700000	mid-upper	0.0147568
chr10:3700002-3800000	mid-upper	0.0175177
chr10:3700002-3800000	mid-lower	0.0175177
chr10:3800002-3900000	mid-lower	0.0267593
chr10:3800002-3900000	mid-upper	0.0267593
chr10:3800002-3900000	mid-lower	0.0267593
chr10:3800002-3900000	mid-upper	0.0267593
chr10:3900002-4000000	mid-upper	0.0229525
chr10:3900002-4000000	mid-lower	0.0229525
chr10:3900002-4000000	mid-upper	0.0229525
chr10:3900002-4000000	mid-lower	0.0229525
chr10:4000002-4100000	mid-lower	0.0198716
chr10:4100002-4200000	mid-lower	0.0159493
chr10:4200002-4300000	mid-lower	0.0132683
chr10:4300002-4400000	mid-lower	0.00973457
chr10:4400002-4500000	mid-lower	0.00867297
chr10:4500002-4600000	mid-lower	0.00650464
chr10:4600002-4700000	mid-lower	0.0103383
chr10:4700002-4800000	mid-lower	0.0156542
chr10:4700002-4800000	mid-upper	0.0156542
chr10:4700002-4800000	mid-lower	0.0156542
chr10:4700002-4800000	mid-upper	0.0156542
chr10:4700002-4800000	mid-lower	0.0156542
chr10:4800002-4900000	mid-lower	0.00217275
chr10:4800002-4900000	mid-upper	0.00217275
chr10:4800002-4900000	mid-lower	0.00217275
chr10:4900002-5000000	mid-lower	-0.00118609
chr10:4900002-5000000	mid-upper	-0.00118609
chr10:5000002-5100000	mid-upper	-0.0108014
chr10:5100002-5200000	mid-upper	-0.00950942
chr10:5200002-5300000	mid-upper	-0.0118163
chr10:5300002-5400000	mid-upper	0.00187958
chr10:5400002-5500000	mid-upper	0.0108604
chr10:5500002-5600000	mid-upper	0.0212923
chr10:5600002-5700000	mid-upper	0.0255164
chr10:5600002-5700000	upper	0.0255164
chr10:5700002-5800000	upper	0.0270794
chr10:5800002-5900000	upper	0.0311329
chr10:5900002-6000000	upper	0.0294026
chr10:6000002-6100000	upper	0.0259854
chr10:6100002-6200000	upper	0.025595
chr10:6200002-6300000	upper	0.0250807
chr10:6200002-6300000	mid-upper	0.0250807
chr10:6200002-6300000	upper	0.0250807
chr10:6300002-6400000	upper	0.0170961
chr10:6300002-6400000	mid-upper	0.0170961
chr10:6400002-6500000	mid-upper	0.00460508
chr10:6400002-6500000	upper	0.00460508
chr10:6400002-6500000	mid-upper	0.00460508
chr10:6500002-6600000	mid-upper	-0.0044716
chr10:6600002-6700000	mid-upper	-0.00544837
chr10:6700002-6800000	mid-upper	0.00181743
chr10:6700002-6800000	mid-lower	0.00181743
chr10:6700002-6800000	mid-upper	0.00181743
chr10:6700002-6800000	mid-lower	0.00181743
chr10:6800002-6900000	mid-lower	-0.00552589
chr10:6800002-6900000	mid-upper	-0.00552589
chr10:6900002-7000000	mid-upper	-0.0171538
chr10:6900002-7000000	mid-lower	-0.0171538
chr10:7000002-7100000	mid-lower	-0.0266091
chr10:7100002-7200000	mid-lower	-0.028897
chr10:7100002-7200000	mid-upper	-0.028897
chr10:7100002-7200000	mid-lower	-0.028897
chr10:7200002-7300000	mid-lower	-0.0309396
chr10:7300002-7400000	mid-lower	-0.0290397
chr10:7400002-7500000	mid-lower	-0.0221365
chr10:7500002-7600000	mid-lower	-0.0120622
chr10:7600002-7700000	mid-lower	-0.00990968
chr10:7700002-7800000	mid-lower	-0.00549432
chr10:7800002-7900000	mid-lower	0.00858979
chr10:7900002-8000000	mid-lower	-0.00443109
chr10:8000002-8100000	mid-lower	-0.00174833
chr10:8000002-8100000	lower	-0.00174833
chr10:8100002-8200000	lower	-0.00261229
chr10:8100002-8200000	mid-lower	-0.00261229
chr10:8100002-8200000	mid-upper	-0.00261229
chr10:8100002-8200000	mid-lower	-0.00261229
chr10:8200002-8300000	mid-lower	-0.0142386
chr10:8300002-8400000	mid-lower	-0.0231082
chr10:8400002-8500000	mid-lower	-0.0273295
chr10:8500002-8600000	mid-lower	-0.0381046
chr10:8600002-8700000	mid-lower	-0.0424234
chr10:8700002-8800000	mid-lower	-0.0424087
chr10:8700002-8800000	lower	-0.0424087
chr10:8800002-8900000	lower	-0.043862
chr10:8900002-9000000	lower	-0.0429801
chr10:8900002-9000000	mid-lower	-0.0429801
chr10:8900002-9000000	lower	-0.0429801
chr10:9000002-9100000	lower	-0.0424596
chr10:9100002-9200000	lower	-0.0424284
chr10:9100002-9200000	mid-lower	-0.0424284
chr10:9100002-9200000	lower	-0.0424284
chr10:9200002-9300000	lower	-0.0414662
chr10:9300002-9400000	lower	-0.0397342
chr10:9400002-9500000	lower	-0.0402595
chr10:9500002-9600000	lower	-0.0440376
chr10:9600002-9700000	lower	-0.0425228
chr10:9700002-9800000	lower	-0.042776
chr10:9700002-9800000	mid-lower	-0.042776
chr10:9800002-9900000	mid-lower	-0.0419573
chr10:9800002-9900000	lower	-0.0419573
chr10:9800002-9900000	mid-lower	-0.0419573
chr10:9800002-9900000	lower	-0.0419573
chr10:9900002-10000000	lower	-0.0441824
chr10:10000002-10100000	lower	-0.0419542
chr10:10100002-10200000	lower	-0.0432518
chr10:10200002-10300000	lower	-0.0427441
chr10:10200002-10300000	mid-lower	-0.0427441
chr10:10300002-10400000	mid-lower	-0.043381
chr10:10300002-10400000	lower	-0.043381
chr10:10400002-10500000	lower	-0.0438932
chr10:10500002-10600000	lower	-0.0426168
chr10:10500002-10600000	mid-lower	-0.0426168
chr10:10500002-10600000	lower	-0.0426168
chr10:10500002-10600000	mid-lower	-0.0426168
chr10:10500002-10600000	lower	-0.0426168
chr10:10600002-10700000	lower	-0.0428056
chr10:10600002-10700000	mid-lower	-0.0428056
chr10:10600002-10700000	lower	-0.0428056
chr10:10700002-10800000	lower	-0.0437435
chr10:10700002-10800000	mid-lower	-0.0437435
chr10:10800002-10900000	mid-lower	-0.0401596
chr10:10800002-10900000	lower	-0.0401596
chr10:10800002-10900000	mid-lower	-0.0401596
chr10:10800002-10900000	lower	-0.0401596
chr10:10800002-10900000	mid-lower	-0.0401596
chr10:10900002-11000000	mid-lower	-0.0426327
chr10:10900002-11000000	lower	-0.0426327
chr10:10900002-11000000	mid-lower	-0.0426327
chr10:11000002-11100000	mid-lower	-0.0428452
chr10:11100002-11200000	mid-lower	-0.0386909
chr10:11100002-11200000	mid-upper	-0.0386909
chr10:11200002-11300000	mid-upper	-0.0256394
chr10:11300002-11400000	mid-upper	-0.0172551
chr10:11400002-11500000	mid-upper	-0.00207946
chr10:11500002-11600000	mid-upper	0.0127281
chr10:11500002-11600000	upper	0.0127281
chr10:11600002-11700000	upper	0.0237706
chr10:11700002-11800000	upper	0.0222484
chr10:11800002-11900000	upper	0.0274416
chr10:11900002-12000000	upper	0.0297945
chr10:12000002-12100000	upper	0.0267393
chr10:12100002-12200000	upper	0.0326233
chr10:12200002-12300000	upper	0.0329649
chr10:12300002-12400000	upper	0.0309705
chr10:12400002-12500000	upper	0.0321968
chr10:12500002-12600000	upper	0.0267427
chr10:12500002-12600000	mid-upper	0.0267427
chr10:12600002-12700000	mid-upper	0.0280355
chr10:12600002-12700000	upper	0.0280355
chr10:12700002-12800000	upper	0.0301191
chr10:12700002-12800000	mid-upper	0.0301191
chr10:12700002-12800000	upper	0.0301191
chr10:12800002-12900000	upper	0.0281682
chr10:12900002-13000000	upper	0.027412
chr10:13000002-13100000	upper	0.0285968
chr10:13100002-13200000	upper	0.028011
chr10:13200002-13300000	upper	0.0332069
chr10:13300002-13400000	upper	0.0336553
chr10:13400002-13500000	upper	0.030111
chr10:13400002-13500000	mid-upper	0.030111
chr10:13500002-13600000	mid-upper	0.0270419
chr10:13500002-13600000	upper	0.0270419
chr10:13500002-13600000	mid-upper	0.0270419
chr10:13600002-13700000	mid-upper	0.022932
chr10:13700002-13800000	mid-upper	0.0192334
chr10:13800002-13900000	mid-upper	0.0188592
chr10:13900002-14000000	mid-upper	0.0145389
chr10:13900002-14000000	mid-lower	0.0145389
chr10:14000002-14100000	mid-lower	0.00728598
chr10:14000002-14100000	mid-upper	0.00728598
chr10:14100002-14200000	mid-upper	0.00526541
chr10:14100002-14200000	mid-lower	0.00526541
chr10:14100002-14200000	mid-upper	0.00526541
chr10:14200002-14300000	mid-upper	0.00504796
chr10:14300002-14400000	mid-upper	0.00024367
chr10:14400002-14500000	mid-upper	0.00794071
chr10:14400002-14500000	mid-lower	0.00794071
chr10:14400002-14500000	mid-upper	0.00794071
chr10:14500002-14600000	mid-upper	0.014186
chr10:14500002-14600000	mid-lower	0.014186
chr10:14500002-14600000	mid-upper	0.014186
chr10:14600002-14700000	mid-upper	0.0190689
chr10:14700002-14800000	mid-upper	0.0109586
chr10:14800002-14900000	mid-upper	0.0194161
chr10:14800002-14900000	upper	0.0194161
chr10:14800002-14900000	mid-upper	0.0194161
chr10:14900002-15000000	mid-upper	0.027765
chr10:14900002-15000000	upper	0.027765
chr10:15000002-15100000	upper	0.0259604
chr10:15000002-15100000	mid-upper	0.0259604
chr10:15100002-15200000	mid-upper	0.0330765
chr10:15100002-15200000	upper	0.0330765
chr10:15100002-15200000	mid-upper	0.0330765
chr10:15100002-15200000	upper	0.0330765
chr10:15200002-15300000	upper	0.0323999
chr10:15300002-15400000	upper	0.0218157
chr10:15300002-15400000	mid-upper	0.0218157
chr10:15400002-15500000	mid-upper	0.014579
chr10:15500002-15600000	mid-upper	-0.00219829
chr10:15600002-15700000	mid-upper	-0.00661588
chr10:15700002-15800000	mid-upper	-0.00154016
chr10:15700002-15800000	mid-lower	-0.00154016
chr10:15800002-15900000	mid-lower	0.00408171
chr10:15800002-15900000	mid-upper	0.00408171
chr10:15900002-16000000	mid-upper	-0.00785188
chr10:15900002-16000000	mid-lower	-0.00785188
chr10:16000002-16100000	mid-lower	-0.0165551
chr10:16000002-16100000	mid-upper	-0.0165551
chr10:16000002-16100000	mid-lower	-0.0165551
chr10:16100002-16200000	mid-lower	-0.0194809
chr10:16100002-16200000	mid-upper	-0.0194809
chr10:16200002-16300000	mid-upper	-0.023475
chr10:16200002-16300000	mid-lower	-0.023475
chr10:16300002-16400000	mid-lower	-0.0164956
chr10:16400002-16500000	mid-lower	0.00170533
chr10:16500002-16600000	mid-lower	-0.00253766
chr10:16600002-16700000	mid-lower	-0.00963406
chr10:16700002-16800000	mid-lower	-0.00730181
chr10:16800002-16900000	mid-lower	0.00960144
chr10:16800002-16900000	mid-upper	0.00960144
chr10:16900002-17000000	mid-upper	0.0204552
chr10:17000002-17100000	mid-upper	0.0214775
chr10:17100002-17200000	mid-upper	0.0231077
chr10:17200002-17300000	mid-upper	0.0207762
chr10:17300002-17400000	mid-upper	0.0189288
chr10:17300002-17400000	upper	0.0189288
chr10:17300002-17400000	mid-upper	0.0189288
chr10:17400002-17500000	mid-upper	0.0194217
chr10:17500002-17600000	mid-upper	0.0217976
chr10:17500002-17600000	upper	0.0217976
chr10:17500002-17600000	mid-upper	0.0217976
chr10:17600002-17700000	mid-upper	0.0219324
chr10:17700002-17800000	mid-upper	0.0163375
chr10:17700002-17800000	mid-lower	0.0163375
chr10:17700002-17800000	lower	0.0163375
chr10:17800002-17900000	lower	-0.035815
chr10:17900002-18000000	lower	-0.0387333
chr10:18000002-18100000	lower	-0.0327169
chr10:18100002-18200000	lower	-0.0319885
chr10:18200002-18300000	lower	0.004559
chr10:18200002-18300000	mid-lower	0.004559
chr10:18200002-18300000	mid-upper	0.004559
chr10:18300002-18400000	mid-upper	0.00574581
chr10:18300002-18400000	mid-lower	0.00574581
chr10:18300002-18400000	mid-upper	0.00574581
chr10:18300002-18400000	mid-lower	0.00574581
chr10:18400002-18500000	mid-lower	0.00397218
chr10:18500002-18600000	mid-lower	0.00284213
chr10:18600002-18700000	mid-lower	0.00105618
chr10:18600002-18700000	mid-upper	0.00105618
chr10:18700002-18800000	mid-upper	-0.00434695
chr10:18700002-18800000	mid-lower	-0.00434695
chr10:18700002-18800000	lower	-0.00434695
chr10:18700002-18800000	mid-lower	-0.00434695
chr10:18800002-18900000	mid-lower	-0.0069467
chr10:18900002-19000000	mid-lower	-0.00275924
chr10:19000002-19100000	mid-lower	-0.0333115
chr10:19100002-19200000	mid-lower	-0.0445187
chr10:19200002-19300000	mid-lower	-0.0454824
chr10:19200002-19300000	lower	-0.0454824
chr10:19300002-19400000	lower	-0.0454418
chr10:19300002-19400000	mid-lower	-0.0454418
chr10:19400002-19500000	mid-lower	-0.0438331
chr10:19400002-19500000	lower	-0.0438331
chr10:19400002-19500000	mid-lower	-0.0438331
chr10:19500002-19600000	mid-lower	-0.0439278
chr10:19500002-19600000	lower	-0.0439278
chr10:19500002-19600000	mid-lower	-0.0439278
chr10:19500002-19600000	lower	-0.0439278
chr10:19600002-19700000	lower	-0.0445375
chr10:19700002-19800000	lower	-0.0460816
chr10:19700002-19800000	mid-lower	-0.0460816
chr10:19700002-19800000	lower	-0.0460816
chr10:19800002-19900000	lower	-0.0438373
chr10:19800002-19900000	mid-lower	-0.0438373
chr10:19800002-19900000	lower	-0.0438373
chr10:19800002-19900000	mid-lower	-0.0438373
chr10:19800002-19900000	lower	-0.0438373
chr10:19900002-20000000	lower	-0.0448215
chr10:20000002-20100000	lower	-0.045161
chr10:20000002-20100000	mid-lower	-0.045161
chr10:20000002-20100000	lower	-0.045161
chr10:20000002-20100000	mid-lower	-0.045161
chr10:20100002-20200000	mid-lower	-0.0454008
chr10:20100002-20200000	lower	-0.0454008
chr10:20200002-20300000	lower	-0.0452665
chr10:20200002-20300000	mid-lower	-0.0452665
chr10:20200002-20300000	lower	-0.0452665
chr10:20200002-20300000	mid-lower	-0.0452665
chr10:20200002-20300000	lower	-0.0452665
chr10:20300002-20400000	lower	-0.0453187
chr10:20300002-20400000	mid-lower	-0.0453187
chr10:20300002-20400000	lower	-0.0453187
chr10:20400002-20500000	lower	-0.0439761
chr10:20400002-20500000	mid-lower	-0.0439761
chr10:20400002-20500000	lower	-0.0439761
chr10:20500002-20600000	lower	-0.0459679
chr10:20500002-20600000	mid-lower	-0.0459679
chr10:20600002-20700000	mid-lower	-0.0452739
chr10:20600002-20700000	lower	-0.0452739
chr10:20600002-20700000	mid-lower	-0.0452739
chr10:20700002-20800000	mid-lower	-0.0456643
chr10:20800002-20900000	mid-lower	-0.0446596
chr10:20900002-21000000	mid-lower	-0.040689
chr10:21000002-21100000	mid-lower	-0.028365
chr10:21000002-21100000	mid-upper	-0.028365
chr10:21100002-21200000	mid-upper	-0.0132027
chr10:21100002-21200000	mid-lower	-0.0132027
chr10:21100002-21200000	mid-upper	-0.0132027
chr10:21200002-21300000	mid-upper	-0.00807036
chr10:21300002-21400000	mid-upper	0.00266283
chr10:21300002-21400000	upper	0.00266283
chr10:21400002-21500000	upper	0.0206048
chr10:21400002-21500000	mid-upper	0.0206048
chr10:21400002-21500000	upper	0.0206048
chr10:21500002-21600000	upper	0.0173126
chr10:21600002-21700000	upper	0.0258636
chr10:21700002-21800000	upper	0.0250795
chr10:21800002-21900000	upper	0.0275633
chr10:21800002-21900000	mid-upper	0.0275633
chr10:21800002-21900000	upper	0.0275633
chr10:21800002-21900000	mid-upper	0.0275633
chr10:21900002-22000000	mid-upper	0.0249283
chr10:22000002-22100000	mid-upper	0.0195356
chr10:22100002-22200000	mid-upper	0.0110935
chr10:22200002-22300000	mid-upper	0.0138767
chr10:22200002-22300000	mid-lower	0.0138767
chr10:22200002-22300000	mid-upper	0.0138767
chr10:22200002-22300000	mid-lower	0.0138767
chr10:22300002-22400000	mid-lower	0.016064
chr10:22300002-22400000	mid-upper	0.016064
chr10:22400002-22500000	mid-upper	0.0154397
chr10:22500002-22600000	mid-upper	0.023443
chr10:22600002-22700000	mid-upper	0.0192021
chr10:22700002-22800000	mid-upper	0.0216669
chr10:22800002-22900000	mid-upper	0.0234933
chr10:22900002-23000000	mid-upper	0.0272694
chr10:23000002-23100000	mid-upper	0.0188263
chr10:23100002-23200000	mid-upper	0.0200355
chr10:23200002-23300000	mid-upper	0.0126208
chr10:23300002-23400000	mid-upper	0.00836385
chr10:23400002-23500000	mid-upper	-0.0110063
chr10:23400002-23500000	mid-lower	-0.0110063
chr10:23400002-23500000	mid-upper	-0.0110063
chr10:23500002-23600000	mid-upper	-0.0140929
chr10:23500002-23600000	mid-lower	-0.0140929
chr10:23600002-23700000	mid-lower	0.00194257
chr10:23700002-23800000	mid-lower	0.00108821
chr10:23800002-23900000	mid-lower	-0.0229279
chr10:23800002-23900000	mid-upper	-0.0229279
chr10:23800002-23900000	mid-lower	-0.0229279
chr10:23900002-24000000	mid-lower	-0.0318655
chr10:23900002-24000000	mid-upper	-0.0318655
chr10:23900002-24000000	mid-lower	-0.0318655
chr10:24000002-24100000	mid-lower	-0.0364632
chr10:24100002-24200000	mid-lower	-0.039196
chr10:24100002-24200000	mid-upper	-0.039196
chr10:24100002-24200000	mid-lower	-0.039196
chr10:24200002-24300000	mid-lower	-0.0363213
chr10:24300002-24400000	mid-lower	-0.0325397
chr10:24400002-24500000	mid-lower	-0.023765
chr10:24400002-24500000	mid-upper	-0.023765
chr10:24400002-24500000	mid-lower	-0.023765
chr10:24500002-24600000	mid-lower	-0.0123024
chr10:24600002-24700000	mid-lower	-0.00538277
chr10:24700002-24800000	mid-lower	0.0075435
chr10:24800002-24900000	mid-lower	0.00867028
chr10:24900002-25000000	mid-lower	0.020087
chr10:25000002-25100000	mid-lower	0.0228161
chr10:25000002-25100000	mid-upper	0.0228161
chr10:25000002-25100000	mid-lower	0.0228161
chr10:25100002-25200000	mid-lower	0.0263637
chr10:25100002-25200000	mid-upper	0.0263637
chr10:25200002-25300000	mid-upper	0.022037
chr10:25200002-25300000	mid-lower	0.022037
chr10:25200002-25300000	mid-upper	0.022037
chr10:25300002-25400000	mid-upper	0.0142965
chr10:25300002-25400000	mid-lower	0.0142965
chr10:25300002-25400000	mid-upper	0.0142965
chr10:25300002-25400000	mid-lower	0.0142965
chr10:25400002-25500000	mid-lower	0.0024521
chr10:25500002-25600000	mid-lower	-0.0044097
chr10:25600002-25700000	mid-lower	-0.00574945
chr10:25700002-25800000	mid-lower	-0.0123934
chr10:25800002-25900000	mid-lower	-0.0107519
chr10:25900002-26000000	mid-lower	-0.0108174
chr10:26000002-26100000	mid-lower	-0.014622
chr10:26100002-26200000	mid-lower	-0.0151795
chr10:26200002-26300000	mid-lower	-0.0180266
chr10:26300002-26400000	mid-lower	-0.0188124
chr10:26400002-26500000	mid-lower	-0.0136536
chr10:26400002-26500000	mid-upper	-0.0136536
chr10:26400002-26500000	mid-lower	-0.0136536
chr10:26500002-26600000	mid-lower	-0.0123813
chr10:26600002-26700000	mid-lower	-0.00709401
chr10:26600002-26700000	mid-upper	-0.00709401
chr10:26700002-26800000	mid-upper	0.00063572
chr10:26700002-26800000	mid-lower	0.00063572
chr10:26800002-26900000	mid-lower	0.00882348
chr10:26800002-26900000	mid-upper	0.00882348
chr10:26900002-27000000	mid-upper	0.0216163
chr10:26900002-27000000	mid-lower	0.0216163
chr10:26900002-27000000	mid-upper	0.0216163
chr10:26900002-27000000	mid-lower	0.0216163
chr10:27000002-27100000	mid-lower	0.0222436
chr10:27000002-27100000	mid-upper	0.0222436
chr10:27100002-27200000	mid-upper	0.0235762
chr10:27200002-27300000	mid-upper	0.0182666
chr10:27300002-27400000	mid-upper	0.0243795
chr10:27400002-27500000	mid-upper	0.0300459
chr10:27500002-27600000	mid-upper	0.0263436
chr10:27600002-27700000	mid-upper	0.0204082
chr10:27700002-27800000	mid-upper	0.0206766
chr10:27800002-27900000	mid-upper	0.0232015
chr10:27900002-28000000	mid-upper	0.0218044
chr10:27900002-28000000	upper	0.0218044
chr10:27900002-28000000	mid-upper	0.0218044
chr10:27900002-28000000	upper	0.0218044
chr10:28000002-28100000	upper	0.0197915
chr10:28100002-28200000	upper	0.0222815
chr10:28200002-28300000	upper	0.021402
chr10:28300002-28400000	upper	0.0258088
chr10:28400002-28500000	upper	0.0259637
chr10:28500002-28600000	upper	0.0290115
chr10:28600002-28700000	upper	0.0277447
chr10:28700002-28800000	upper	0.0318098
chr10:28800002-28900000	upper	0.0277276
chr10:28800002-28900000	mid-upper	0.0277276
chr10:28900002-29000000	mid-upper	0.0315636
chr10:29000002-29100000	mid-upper	0.0271735
chr10:29100002-29200000	mid-upper	0.0261338
chr10:29200002-29300000	mid-upper	0.0240607
chr10:29300002-29400000	mid-upper	0.0207924
chr10:29400002-29500000	mid-upper	0.0230994
chr10:29500002-29600000	mid-upper	0.0216852
chr10:29600002-29700000	mid-upper	0.0256502
chr10:29700002-29800000	mid-upper	0.0289223
chr10:29800002-29900000	mid-upper	0.0289941
chr10:29900002-30000000	mid-upper	0.0321394
chr10:30000002-30100000	mid-upper	0.03112
chr10:30100002-30200000	mid-upper	0.0295363
chr10:30100002-30200000	upper	0.0295363
chr10:30200002-30300000	upper	0.02656
chr10:30200002-30300000	mid-upper	0.02656
chr10:30300002-30400000	mid-upper	0.0287915
chr10:30400002-30500000	mid-upper	0.0287946
chr10:30500002-30600000	mid-upper	0.0254058
chr10:30600002-30700000	mid-upper	0.031231
chr10:30600002-30700000	upper	0.031231
chr10:30600002-30700000	mid-upper	0.031231
chr10:30700002-30800000	mid-upper	0.032074
chr10:30800002-30900000	mid-upper	0.0272571
chr10:30900002-31000000	mid-upper	0.0254913
chr10:31000002-31100000	mid-upper	0.019745
chr10:31100002-31200000	mid-upper	0.0182234
chr10:31200002-31300000	mid-upper	0.0142325
chr10:31300002-31400000	mid-upper	0.0214878
chr10:31400002-31500000	mid-upper	0.0222881
chr10:31500002-31600000	mid-upper	0.0164485
chr10:31600002-31700000	mid-upper	0.0191659
chr10:31600002-31700000	mid-lower	0.0191659
chr10:31600002-31700000	mid-upper	0.0191659
chr10:31700002-31800000	mid-upper	0.0109966
chr10:31800002-31900000	mid-upper	0.0133666
chr10:31900002-32000000	mid-upper	0.0157616
chr10:32000002-32100000	mid-upper	0.0217381
chr10:32100002-32200000	mid-upper	0.0247136
chr10:32100002-32200000	upper	0.0247136
chr10:32200002-32300000	upper	0.0310777
chr10:32200002-32300000	mid-upper	0.0310777
chr10:32200002-32300000	upper	0.0310777
chr10:32300002-32400000	upper	0.0311304
chr10:32400002-32500000	upper	0.0305848
chr10:32500002-32600000	upper	0.0275972
chr10:32500002-32600000	mid-upper	0.0275972
chr10:32600002-32700000	mid-upper	0.0292613
chr10:32700002-32800000	mid-upper	0.0192594
chr10:32700002-32800000	upper	0.0192594
chr10:32700002-32800000	mid-upper	0.0192594
chr10:32800002-32900000	mid-upper	0.00873831
chr10:32900002-33000000	mid-upper	0.00817872
chr10:33000002-33100000	mid-upper	0.0124815
chr10:33000002-33100000	upper	0.0124815
chr10:33100002-33200000	upper	0.014007
chr10:33100002-33200000	mid-upper	0.014007
chr10:33200002-33300000	mid-upper	0.0261153
chr10:33200002-33300000	upper	0.0261153
chr10:33300002-33400000	upper	0.0244912
chr10:33300002-33400000	mid-upper	0.0244912
chr10:33400002-33500000	mid-upper	0.0254743
chr10:33500002-33600000	mid-upper	0.0221623
chr10:33600002-33700000	mid-upper	0.0124382
chr10:33700002-33800000	mid-upper	0.00739817
chr10:33700002-33800000	mid-lower	0.00739817
chr10:33700002-33800000	mid-upper	0.00739817
chr10:33800002-33900000	mid-upper	0.0013821
chr10:33800002-33900000	mid-lower	0.0013821
chr10:33800002-33900000	mid-upper	0.0013821
chr10:33900002-34000000	mid-upper	0.00368961
chr10:33900002-34000000	mid-lower	0.00368961
chr10:33900002-34000000	mid-upper	0.00368961
chr10:34000002-34100000	mid-upper	0.00586298
chr10:34000002-34100000	mid-lower	0.00586298
chr10:34000002-34100000	mid-upper	0.00586298
chr10:34100002-34200000	mid-upper	0.00936904
chr10:34100002-34200000	mid-lower	0.00936904
chr10:34200002-34300000	mid-lower	0.0057921
chr10:34200002-34300000	mid-upper	0.0057921
chr10:34300002-34400000	mid-upper	0.0111825
chr10:34300002-34400000	mid-lower	0.0111825
chr10:34300002-34400000	mid-upper	0.0111825
chr10:34400002-34500000	mid-upper	0.0109706
chr10:34400002-34500000	mid-lower	0.0109706
chr10:34500002-34600000	mid-lower	0.0169848
chr10:34500002-34600000	mid-upper	0.0169848
chr10:34600002-34700000	mid-upper	0.0172301
chr10:34600002-34700000	mid-lower	0.0172301
chr10:34600002-34700000	mid-upper	0.0172301
chr10:34600002-34700000	mid-lower	0.0172301
chr10:34600002-34700000	mid-upper	0.0172301
chr10:34700002-34800000	mid-upper	0.0261912
chr10:34700002-34800000	mid-lower	0.0261912
chr10:34700002-34800000	mid-upper	0.0261912
chr10:34800002-34900000	mid-upper	0.0270891
chr10:34800002-34900000	mid-lower	0.0270891
chr10:34800002-34900000	mid-upper	0.0270891
chr10:34900002-35000000	mid-upper	0.0242467
chr10:35000002-35100000	mid-upper	0.0339615
chr10:35000002-35100000	upper	0.0339615
chr10:35100002-35200000	upper	0.0323529
chr10:35200002-35300000	upper	0.0308029
chr10:35300002-35400000	upper	0.0254953
chr10:35400002-35500000	upper	0.0227427
chr10:35500002-35600000	upper	0.0211987
chr10:35500002-35600000	mid-upper	0.0211987
chr10:35500002-35600000	upper	0.0211987
chr10:35500002-35600000	mid-upper	0.0211987
chr10:35600002-35700000	mid-upper	0.0193634
chr10:35700002-35800000	mid-upper	0.0129367
chr10:35800002-35900000	mid-upper	-0.00389253
chr10:35800002-35900000	mid-lower	-0.00389253
chr10:35800002-35900000	mid-upper	-0.00389253
chr10:35900002-36000000	mid-upper	-0.0261636
chr10:35900002-36000000	mid-lower	-0.0261636
chr10:36000002-36100000	mid-lower	-0.0352063
chr10:36000002-36100000	mid-upper	-0.0352063
chr10:36000002-36100000	mid-lower	-0.0352063
chr10:36100002-36200000	mid-lower	-0.045581
chr10:36200002-36300000	mid-lower	-0.0463613
chr10:36300002-36400000	mid-lower	-0.0468717
chr10:36400002-36500000	mid-lower	-0.0474984
chr10:36500002-36600000	mid-lower	-0.0469381
chr10:36500002-36600000	lower	-0.0469381
chr10:36600002-36700000	lower	-0.0472183
chr10:36600002-36700000	mid-lower	-0.0472183
chr10:36700002-36800000	mid-lower	-0.0468819
chr10:36700002-36800000	lower	-0.0468819
chr10:36800002-36900000	lower	-0.0458832
chr10:36900002-37000000	lower	-0.045339
chr10:36900002-37000000	mid-lower	-0.045339
chr10:36900002-37000000	lower	-0.045339
chr10:37000002-37100000	lower	-0.0452794
chr10:37100002-37200000	lower	-0.0447288
chr10:37100002-37200000	mid-lower	-0.0447288
chr10:37100002-37200000	lower	-0.0447288
chr10:37200002-37300000	lower	-0.0459693
chr10:37200002-37300000	mid-lower	-0.0459693
chr10:37300002-37400000	mid-lower	-0.0465071
chr10:37300002-37400000	lower	-0.0465071
chr10:37400002-37500000	lower	-0.0458233
chr10:37400002-37500000	mid-lower	-0.0458233
chr10:37500002-37600000	mid-lower	-0.0468943
chr10:37500002-37600000	lower	-0.0468943
chr10:37500002-37600000	mid-lower	-0.0468943
chr10:37500002-37600000	lower	-0.0468943
chr10:37600002-37700000	lower	-0.0470666
chr10:37600002-37700000	mid-lower	-0.0470666
chr10:37700002-37800000	mid-lower	-0.0447843
chr10:37700002-37800000	lower	-0.0447843
chr10:37700002-37800000	mid-lower	-0.0447843
chr10:37700002-37800000	lower	-0.0447843
chr10:37700002-37800000	mid-lower	-0.0447843
chr10:37800002-37900000	mid-lower	-0.0464612
chr10:37900002-38000000	mid-lower	-0.0444844
chr10:38000002-38100000	mid-lower	-0.041461
chr10:38100002-38200000	mid-lower	-0.0255333
chr10:38200002-38300000	mid-lower	-0.0140365
chr10:38300002-38400000	mid-lower	-0.00978093
chr10:38300002-38400000	lower	-0.00978093
chr10:38300002-38400000	mid-lower	-0.00978093
chr10:38400002-38500000	mid-lower	-0.0272545
chr10:38500002-38600000	mid-lower	-0.027723
chr10:38500002-38600000	mid-upper	-0.027723
chr10:38500002-38600000	mid-lower	-0.027723
chr10:38600002-38700000	mid-lower	-0.0203075
chr10:38600002-38700000	mid-upper	-0.0203075
chr10:38600002-38700000	mid-lower	-0.0203075
chr10:38700002-38800000	mid-lower	-0.0298983
chr10:38700002-38800000	lower	-0.0298983
chr10:38700002-38800000	mid-lower	-0.0298983
chr10:38800002-38900000	mid-lower	-0.0426926
chr10:38800002-38900000	lower	-0.0426926
chr10:38800002-38900000	mid-lower	-0.0426926
chr10:38900002-39000000	mid-lower	-0.045736
chr10:38900002-39000000	mid-upper	-0.045736
chr10:39000002-39100000	mid-upper	-0.0447481
chr10:39000002-39100000	mid-lower	-0.0447481
chr10:39000002-39100000	mid-upper	-0.0447481
chr10:39000002-39100000	mid-lower	-0.0447481
chr10:39100002-39200000	mid-lower	-0.0425229
chr10:39100002-39200000	lower	-0.0425229
chr10:42300002-42400000	lower	-0.013913
chr10:42300002-42400000	upper	-0.013913
chr10:42400002-42500000	upper	-0.0418347
chr10:42400002-42500000	mid-lower	-0.0418347
chr10:42400002-42500000	lower	-0.0418347
chr10:42500002-42600000	lower	-0.0159394
chr10:42500002-42600000	upper	-0.0159394
chr10:42600002-42700000	upper	-0.0353366
chr10:42600002-42700000	mid-upper	-0.0353366
chr10:42700002-42800000	mid-upper	-0.0454932
chr10:42700002-42800000	mid-lower	-0.0454932
chr10:42800002-42900000	mid-lower	-0.0450493
chr10:42900002-43000000	mid-lower	-0.0339978
chr10:42900002-43000000	mid-upper	-0.0339978
chr10:42900002-43000000	mid-lower	-0.0339978
chr10:42900002-43000000	mid-upper	-0.0339978
chr10:42900002-43000000	mid-lower	-0.0339978
chr10:43000002-43100000	mid-lower	-0.0237215
chr10:43000002-43100000	mid-upper	-0.0237215
chr10:43100002-43200000	mid-upper	-0.00573948
chr10:43100002-43200000	mid-lower	-0.00573948
chr10:43100002-43200000	mid-upper	-0.00573948
chr10:43200002-43300000	mid-upper	0.00324883
chr10:43300002-43400000	mid-upper	-0.000646426
chr10:43400002-43500000	mid-upper	0.00672869
chr10:43500002-43600000	mid-upper	0.00546179
chr10:43600002-43700000	mid-upper	0.0249595
chr10:43600002-43700000	upper	0.0249595
chr10:43700002-43800000	upper	0.0270526
chr10:43800002-43900000	upper	0.0323815
chr10:43900002-44000000	upper	0.0154597
chr10:44000002-44100000	upper	-0.0216697
chr10:44000002-44100000	mid-upper	-0.0216697
chr10:44100002-44200000	mid-upper	-0.0146369
chr10:44200002-44300000	mid-upper	-0.0177414
chr10:44300002-44400000	mid-upper	-0.0159338
chr10:44300002-44400000	mid-lower	-0.0159338
chr10:44300002-44400000	mid-upper	-0.0159338
chr10:44400002-44500000	mid-upper	-0.0176541
chr10:44400002-44500000	mid-lower	-0.0176541
chr10:44500002-44600000	mid-lower	-0.0244555
chr10:44500002-44600000	mid-upper	-0.0244555
chr10:44600002-44700000	mid-upper	-0.0270952
chr10:44600002-44700000	mid-lower	-0.0270952
chr10:44700002-44800000	mid-lower	-0.020984
chr10:44700002-44800000	mid-upper	-0.020984
chr10:44700002-44800000	mid-lower	-0.020984
chr10:44800002-44900000	mid-lower	-0.0108031
chr10:44900002-45000000	mid-lower	-0.0260822
chr10:45000002-45100000	mid-lower	-0.0236214
chr10:45000002-45100000	mid-upper	-0.0236214
chr10:45100002-45200000	mid-upper	-0.0224431
chr10:45100002-45200000	mid-lower	-0.0224431
chr10:45200002-45300000	mid-lower	-0.0178934
chr10:45200002-45300000	mid-upper	-0.0178934
chr10:45200002-45300000	mid-lower	-0.0178934
chr10:45300002-45400000	mid-lower	-0.00537098
chr10:45400002-45500000	mid-lower	0.0111905
chr10:45400002-45500000	mid-upper	0.0111905
chr10:45400002-45500000	mid-lower	0.0111905
chr10:45400002-45500000	mid-upper	0.0111905
chr10:45400002-45500000	mid-lower	0.0111905
chr10:45400002-45500000	mid-upper	0.0111905
chr10:45500002-45600000	mid-upper	-0.00237272
chr10:45500002-45600000	mid-lower	-0.00237272
chr10:45500002-45600000	mid-upper	-0.00237272
chr10:45600002-45700000	mid-upper	-0.00148421
chr10:45700002-45800000	mid-upper	-0.00227054
chr10:45700002-45800000	mid-lower	-0.00227054
chr10:45700002-45800000	mid-upper	-0.00227054
chr10:45800002-45900000	mid-upper	-0.00444087
chr10:45800002-45900000	mid-lower	-0.00444087
chr10:45800002-45900000	mid-upper	-0.00444087
chr10:45900002-46000000	mid-upper	0.00520093
chr10:46000002-46100000	mid-upper	0.0137956
chr10:46100002-46200000	mid-upper	0.0103265
chr10:46200002-46300000	mid-upper	-0.00367237
chr10:46200002-46300000	mid-lower	-0.00367237
chr10:46200002-46300000	lower	-0.00367237
chr10:46300002-46400000	lower	-0.0345055
chr10:46400002-46500000	lower	-0.0417292
chr10:46500002-46600000	lower	-0.03862
chr10:46500002-46600000	mid-lower	-0.03862
chr10:46600002-46700000	mid-lower	-0.0375688
chr10:46600002-46700000	lower	-0.0375688
chr10:46600002-46700000	mid-lower	-0.0375688
chr10:46600002-46700000	lower	-0.0375688
chr10:46600002-46700000	mid-lower	-0.0375688
chr10:46600002-46700000	lower	-0.0375688
chr10:46700002-46800000	lower	-0.0398976
chr10:46800002-46900000	lower	-0.0417801
chr10:46800002-46900000	mid-lower	-0.0417801
chr10:46900002-47000000	mid-lower	0.0243366
chr10:46900002-47000000	mid-upper	0.0243366
chr10:46900002-47000000	upper	0.0243366
chr10:47000002-47100000	upper	0.0400058
chr10:47100002-47200000	upper	0.0282501
chr10:47100002-47200000	mid-upper	0.0282501
chr10:47100002-47200000	mid-lower	0.0282501
chr10:47200002-47300000	mid-lower	-0.0371351
chr10:47200002-47300000	lower	-0.0371351
chr10:47200002-47300000	mid-lower	-0.0371351
chr10:47200002-47300000	lower	-0.0371351
chr10:47300002-47400000	lower	0.00329037
chr10:47300002-47400000	mid-lower	0.00329037
chr10:47300002-47400000	mid-upper	0.00329037
chr10:47400002-47500000	mid-upper	-0.0321866
chr10:47400002-47500000	mid-lower	-0.0321866
chr10:47400002-47500000	lower	-0.0321866
chr10:47500002-47600000	lower	0.0038922
chr10:47500002-47600000	mid-lower	0.0038922
chr10:47500002-47600000	mid-upper	0.0038922
chr10:47600002-47700000	mid-upper	0.0216156
chr10:47700002-47800000	mid-upper	-0.0086543
chr10:47700002-47800000	mid-lower	-0.0086543
chr10:47700002-47800000	lower	-0.0086543
chr10:47800002-47900000	lower	-0.0418029
chr10:47900002-48000000	lower	-0.0236529
chr10:47900002-48000000	mid-lower	-0.0236529
chr10:48000002-48100000	mid-lower	-0.0361381
chr10:48000002-48100000	lower	-0.0361381
chr10:48100002-48200000	lower	-0.0379006
chr10:48100002-48200000	mid-lower	-0.0379006
chr10:48200002-48300000	mid-lower	-0.0418171
chr10:48200002-48300000	mid-upper	-0.0418171
chr10:48300002-48400000	mid-upper	0.0340343
chr10:48300002-48400000	upper	0.0340343
chr10:48400002-48500000	upper	0.0261142
chr10:48400002-48500000	mid-upper	0.0261142
chr10:48500002-48600000	mid-upper	0.0258046
chr10:48600002-48700000	mid-upper	0.0138645
chr10:48600002-48700000	mid-lower	0.0138645
chr10:48600002-48700000	lower	0.0138645
chr10:48700002-48800000	lower	-0.0301152
chr10:48700002-48800000	mid-lower	-0.0301152
chr10:48800002-48900000	mid-lower	-0.0300696
chr10:48900002-49000000	mid-lower	-0.0221474
chr10:49000002-49100000	mid-lower	-0.0384964
chr10:49000002-49100000	lower	-0.0384964
chr10:49100002-49200000	lower	-0.0408769
chr10:49200002-49300000	lower	-0.0187289
chr10:49200002-49300000	mid-lower	-0.0187289
chr10:49200002-49300000	mid-upper	-0.0187289
chr10:49200002-49300000	mid-lower	-0.0187289
chr10:49200002-49300000	lower	-0.0187289
chr10:49300002-49400000	lower	-0.0139744
chr10:49300002-49400000	mid-lower	-0.0139744
chr10:49300002-49400000	mid-upper	-0.0139744
chr10:49400002-49500000	mid-upper	0.0266858
chr10:49500002-49600000	mid-upper	0.0273678
chr10:49600002-49700000	mid-upper	0.0221278
chr10:49700002-49800000	mid-upper	0.0202558
chr10:49800002-49900000	mid-upper	0.00979867
chr10:49900002-50000000	mid-upper	0.00152716
chr10:50000002-50100000	mid-upper	-0.00117741
chr10:50100002-50200000	mid-upper	-0.00233401
chr10:50100002-50200000	mid-lower	-0.00233401
chr10:50200002-50300000	mid-lower	-0.000439638
chr10:50200002-50300000	mid-upper	-0.000439638
chr10:50300002-50400000	mid-upper	0.00142354
chr10:50300002-50400000	mid-lower	0.00142354
chr10:50400002-50500000	mid-lower	0.00210084
chr10:50400002-50500000	mid-upper	0.00210084
chr10:50500002-50600000	mid-upper	0.00608631
chr10:50600002-50700000	mid-upper	0.00905614
chr10:50600002-50700000	mid-lower	0.00905614
chr10:50700002-50800000	mid-lower	0.0126759
chr10:50700002-50800000	mid-upper	0.0126759
chr10:50800002-50900000	mid-upper	0.00650215
chr10:50900002-51000000	mid-upper	0.0154448
chr10:51000002-51100000	mid-upper	0.012006
chr10:51000002-51100000	mid-lower	0.012006
chr10:51100002-51200000	mid-lower	-0.0122975
chr10:51100002-51200000	lower	-0.0122975
chr10:51200002-51300000	lower	-0.0379599
chr10:51300002-51400000	lower	-0.03774
chr10:51300002-51400000	mid-lower	-0.03774
chr10:51300002-51400000	lower	-0.03774
chr10:51400002-51500000	lower	-0.0114438
chr10:51400002-51500000	mid-lower	-0.0114438
chr10:51400002-51500000	mid-upper	-0.0114438
chr10:51500002-51600000	mid-upper	0.0172942
chr10:51500002-51600000	mid-lower	0.0172942
chr10:51600002-51700000	mid-lower	-0.0365252
chr10:51600002-51700000	lower	-0.0365252
chr10:51700002-51800000	lower	-0.00463809
chr10:51700002-51800000	mid-lower	-0.00463809
chr10:51700002-51800000	mid-upper	-0.00463809
chr10:51800002-51900000	mid-upper	-0.0110297
chr10:51800002-51900000	mid-lower	-0.0110297
chr10:51800002-51900000	lower	-0.0110297
chr10:51900002-52000000	lower	-0.0393958
chr10:51900002-52000000	mid-lower	-0.0393958
chr10:52000002-52100000	mid-lower	0.0111835
chr10:52000002-52100000	mid-upper	0.0111835
chr10:52100002-52200000	mid-upper	0.0260672
chr10:52200002-52300000	mid-upper	0.0276352
chr10:52300002-52400000	mid-upper	0.0291325
chr10:52400002-52500000	mid-upper	0.0148857
chr10:52500002-52600000	mid-upper	0.00666423
chr10:52600002-52700000	mid-upper	0.0106189
chr10:52700002-52800000	mid-upper	-0.00664832
chr10:52700002-52800000	mid-lower	-0.00664832
chr10:52800002-52900000	mid-lower	-0.019648
chr10:52800002-52900000	mid-upper	-0.019648
chr10:52800002-52900000	mid-lower	-0.019648
chr10:52900002-53000000	mid-lower	-0.0235281
chr10:52900002-53000000	mid-upper	-0.0235281
chr10:53000002-53100000	mid-upper	-0.0249528
chr10:53000002-53100000	mid-lower	-0.0249528
chr10:53000002-53100000	mid-upper	-0.0249528
chr10:53000002-53100000	mid-lower	-0.0249528
chr10:53100002-53200000	mid-lower	-0.0227987
chr10:53200002-53300000	mid-lower	-0.0239312
chr10:53200002-53300000	mid-upper	-0.0239312
chr10:53200002-53300000	mid-lower	-0.0239312
chr10:53300002-53400000	mid-lower	-0.0265219
chr10:53400002-53500000	mid-lower	-0.0147705
chr10:53500002-53600000	mid-lower	-0.0228171
chr10:53600002-53700000	mid-lower	-0.0228794
chr10:53600002-53700000	mid-upper	-0.0228794
chr10:53700002-53800000	mid-upper	-0.0194715
chr10:53700002-53800000	mid-lower	-0.0194715
chr10:53700002-53800000	mid-upper	-0.0194715
chr10:53700002-53800000	mid-lower	-0.0194715
chr10:53700002-53800000	mid-upper	-0.0194715
chr10:53700002-53800000	mid-lower	-0.0194715
chr10:53800002-53900000	mid-lower	-0.0162157
chr10:53800002-53900000	mid-upper	-0.0162157
chr10:53900002-54000000	mid-upper	-0.013584
chr10:53900002-54000000	mid-lower	-0.013584
chr10:54000002-54100000	mid-lower	9.62e-05
chr10:54000002-54100000	mid-upper	9.62e-05
chr10:54000002-54100000	upper	9.62e-05
chr10:54000002-54100000	mid-upper	9.62e-05
chr10:54100002-54200000	mid-upper	0.00184358
chr10:54200002-54300000	mid-upper	-0.00317394
chr10:54300002-54400000	mid-upper	-0.0090456
chr10:54400002-54500000	mid-upper	-0.017714
chr10:54400002-54500000	mid-lower	-0.017714
chr10:54400002-54500000	mid-upper	-0.017714
chr10:54400002-54500000	mid-lower	-0.017714
chr10:54500002-54600000	mid-lower	-0.0320753
chr10:54500002-54600000	mid-upper	-0.0320753
chr10:54500002-54600000	mid-lower	-0.0320753
chr10:54500002-54600000	mid-upper	-0.0320753
chr10:54500002-54600000	mid-lower	-0.0320753
chr10:54600002-54700000	mid-lower	-0.0498152
chr10:54600002-54700000	mid-upper	-0.0498152
chr10:54600002-54700000	mid-lower	-0.0498152
chr10:54700002-54800000	mid-lower	-0.0507458
chr10:54800002-54900000	mid-lower	-0.0508087
chr10:54900002-55000000	mid-lower	-0.0497315
chr10:55000002-55100000	mid-lower	-0.0490486
chr10:55000002-55100000	lower	-0.0490486
chr10:55100002-55200000	lower	-0.0493219
chr10:55100002-55200000	mid-lower	-0.0493219
chr10:55100002-55200000	lower	-0.0493219
chr10:55100002-55200000	mid-lower	-0.0493219
chr10:55100002-55200000	lower	-0.0493219
chr10:55200002-55300000	lower	-0.0496795
chr10:55200002-55300000	mid-lower	-0.0496795
chr10:55300002-55400000	mid-lower	-0.0493072
chr10:55300002-55400000	lower	-0.0493072
chr10:55400002-55500000	lower	-0.0491632
chr10:55500002-55600000	lower	-0.0501761
chr10:55600002-55700000	lower	-0.0492034
chr10:55700002-55800000	lower	-0.0501496
chr10:55800002-55900000	lower	-0.050032
chr10:55800002-55900000	mid-lower	-0.050032
chr10:55800002-55900000	lower	-0.050032
chr10:55900002-56000000	lower	-0.0494748
chr10:56000002-56100000	lower	-0.0498724
chr10:56100002-56200000	lower	-0.0497493
chr10:56200002-56300000	lower	-0.0497789
chr10:56300002-56400000	lower	-0.0500649
chr10:56400002-56500000	lower	-0.0488218
chr10:56500002-56600000	lower	-0.0501066
chr10:56600002-56700000	lower	-0.0492027
chr10:56600002-56700000	mid-lower	-0.0492027
chr10:56600002-56700000	lower	-0.0492027
chr10:56700002-56800000	lower	-0.0504504
chr10:56800002-56900000	lower	-0.0495065
chr10:56900002-57000000	lower	-0.0498404
chr10:57000002-57100000	lower	-0.0498456
chr10:57100002-57200000	lower	-0.049608
chr10:57200002-57300000	lower	-0.0489829
chr10:57300002-57400000	lower	-0.0503611
chr10:57400002-57500000	lower	-0.0503519
chr10:57400002-57500000	mid-lower	-0.0503519
chr10:57400002-57500000	lower	-0.0503519
chr10:57500002-57600000	lower	-0.0498885
chr10:57600002-57700000	lower	-0.0495238
chr10:57700002-57800000	lower	-0.0497497
chr10:57800002-57900000	lower	-0.0499368
chr10:57900002-58000000	lower	-0.0503249
chr10:58000002-58100000	lower	-0.0486064
chr10:58100002-58200000	lower	-0.045615
chr10:58200002-58300000	lower	-0.0504812
chr10:58200002-58300000	mid-lower	-0.0504812
chr10:58200002-58300000	lower	-0.0504812
chr10:58300002-58400000	lower	-0.0505191
chr10:58400002-58500000	lower	-0.0492541
chr10:58400002-58500000	mid-lower	-0.0492541
chr10:58400002-58500000	lower	-0.0492541
chr10:58500002-58600000	lower	-0.0494496
chr10:58600002-58700000	lower	-0.049303
chr10:58700002-58800000	lower	-0.0498328
chr10:58800002-58900000	lower	-0.0498927
chr10:58900002-59000000	lower	-0.0500824
chr10:59000002-59100000	lower	-0.0486312
chr10:59000002-59100000	mid-lower	-0.0486312
chr10:59000002-59100000	lower	-0.0486312
chr10:59100002-59200000	lower	-0.047
chr10:59200002-59300000	lower	-0.0469653
chr10:59200002-59300000	mid-lower	-0.0469653
chr10:59200002-59300000	lower	-0.0469653
chr10:59200002-59300000	mid-lower	-0.0469653
chr10:59300002-59400000	mid-lower	-0.0433716
chr10:59300002-59400000	lower	-0.0433716
chr10:59400002-59500000	lower	-0.038804
chr10:59400002-59500000	mid-lower	-0.038804
chr10:59500002-59600000	mid-lower	-0.0380572
chr10:59600002-59700000	mid-lower	-0.0374369
chr10:59700002-59800000	mid-lower	-0.0308641
chr10:59800002-59900000	mid-lower	-0.0292199
chr10:59900002-60000000	mid-lower	-0.00442905
chr10:60000002-60100000	mid-lower	0.00795299
chr10:60100002-60200000	mid-lower	0.0121734
chr10:60200002-60300000	mid-lower	-0.0152977
chr10:60300002-60400000	mid-lower	-0.0220065
chr10:60400002-60500000	mid-lower	-0.0275013
chr10:60500002-60600000	mid-lower	-0.0141841
chr10:60600002-60700000	mid-lower	0.00086838
chr10:60700002-60800000	mid-lower	-0.00950359
chr10:60700002-60800000	lower	-0.00950359
chr10:60700002-60800000	mid-lower	-0.00950359
chr10:60800002-60900000	mid-lower	-0.0192219
chr10:60900002-61000000	mid-lower	-0.021786
chr10:61000002-61100000	mid-lower	-0.0239962
chr10:61000002-61100000	mid-upper	-0.0239962
chr10:61100002-61200000	mid-upper	-0.0262994
chr10:61100002-61200000	mid-lower	-0.0262994
chr10:61100002-61200000	mid-upper	-0.0262994
chr10:61200002-61300000	mid-upper	-0.0271407
chr10:61200002-61300000	mid-lower	-0.0271407
chr10:61200002-61300000	mid-upper	-0.0271407
chr10:61200002-61300000	mid-lower	-0.0271407
chr10:61200002-61300000	mid-upper	-0.0271407
chr10:61300002-61400000	mid-upper	-0.0116273
chr10:61300002-61400000	mid-lower	-0.0116273
chr10:61400002-61500000	mid-lower	0.00804783
chr10:61400002-61500000	mid-upper	0.00804783
chr10:61400002-61500000	mid-lower	0.00804783
chr10:61400002-61500000	mid-upper	0.00804783
chr10:61400002-61500000	mid-lower	0.00804783
chr10:61500002-61600000	mid-lower	0.00217914
chr10:61500002-61600000	mid-upper	0.00217914
chr10:61500002-61600000	mid-lower	0.00217914
chr10:61500002-61600000	mid-upper	0.00217914
chr10:61600002-61700000	mid-upper	0.0158027
chr10:61600002-61700000	mid-lower	0.0158027
chr10:61700002-61800000	mid-lower	0.0118913
chr10:61800002-61900000	mid-lower	0.00587432
chr10:61800002-61900000	mid-upper	0.00587432
chr10:61900002-62000000	mid-upper	0.0109857
chr10:62000002-62100000	mid-upper	0.0105218
chr10:62100002-62200000	mid-upper	0.0157127
chr10:62100002-62200000	mid-lower	0.0157127
chr10:62100002-62200000	mid-upper	0.0157127
chr10:62200002-62300000	mid-upper	0.0130101
chr10:62300002-62400000	mid-upper	0.0190497
chr10:62400002-62500000	mid-upper	0.0243021
chr10:62500002-62600000	mid-upper	0.0255906
chr10:62500002-62600000	mid-lower	0.0255906
chr10:62600002-62700000	mid-lower	0.0181253
chr10:62600002-62700000	mid-upper	0.0181253
chr10:62700002-62800000	mid-upper	0.0145991
chr10:62700002-62800000	mid-lower	0.0145991
chr10:62700002-62800000	mid-upper	0.0145991
chr10:62800002-62900000	mid-upper	0.00654007
chr10:62800002-62900000	mid-lower	0.00654007
chr10:62800002-62900000	mid-upper	0.00654007
chr10:62800002-62900000	mid-lower	0.00654007
chr10:62800002-62900000	mid-upper	0.00654007
chr10:62800002-62900000	mid-lower	0.00654007
chr10:62900002-63000000	mid-lower	-0.000784326
chr10:62900002-63000000	mid-upper	-0.000784326
chr10:63000002-63100000	mid-upper	-0.00397425
chr10:63000002-63100000	mid-lower	-0.00397425
chr10:63100002-63200000	mid-lower	-0.00374715
chr10:63200002-63300000	mid-lower	-0.00100979
chr10:63200002-63300000	mid-upper	-0.00100979
chr10:63200002-63300000	mid-lower	-0.00100979
chr10:63300002-63400000	mid-lower	0.00264834
chr10:63300002-63400000	mid-upper	0.00264834
chr10:63300002-63400000	mid-lower	0.00264834
chr10:63300002-63400000	mid-upper	0.00264834
chr10:63400002-63500000	mid-upper	0.0105503
chr10:63400002-63500000	mid-lower	0.0105503
chr10:63400002-63500000	mid-upper	0.0105503
chr10:63500002-63600000	mid-upper	0.0220643
chr10:63600002-63700000	mid-upper	0.0298863
chr10:63600002-63700000	mid-lower	0.0298863
chr10:63600002-63700000	mid-upper	0.0298863
chr10:63700002-63800000	mid-upper	0.0224114
chr10:63700002-63800000	mid-lower	0.0224114
chr10:63700002-63800000	mid-upper	0.0224114
chr10:63800002-63900000	mid-upper	0.0150108
chr10:63900002-64000000	mid-upper	0.0182315
chr10:64000002-64100000	mid-upper	0.014268
chr10:64100002-64200000	mid-upper	0.0184772
chr10:64100002-64200000	mid-lower	0.0184772
chr10:64100002-64200000	mid-upper	0.0184772
chr10:64200002-64300000	mid-upper	0.0088514
chr10:64300002-64400000	mid-upper	0.00607865
chr10:64400002-64500000	mid-upper	0.00671251
chr10:64500002-64600000	mid-upper	0.0156191
chr10:64500002-64600000	mid-lower	0.0156191
chr10:64500002-64600000	mid-upper	0.0156191
chr10:64600002-64700000	mid-upper	0.0127183
chr10:64600002-64700000	mid-lower	0.0127183
chr10:64600002-64700000	mid-upper	0.0127183
chr10:64700002-64800000	mid-upper	0.0100131
chr10:64800002-64900000	mid-upper	0.0176522
chr10:64800002-64900000	mid-lower	0.0176522
chr10:64800002-64900000	mid-upper	0.0176522
chr10:64800002-64900000	mid-lower	0.0176522
chr10:64800002-64900000	mid-upper	0.0176522
chr10:64900002-65000000	mid-upper	0.0237835
chr10:64900002-65000000	mid-lower	0.0237835
chr10:64900002-65000000	mid-upper	0.0237835
chr10:64900002-65000000	mid-lower	0.0237835
chr10:64900002-65000000	mid-upper	0.0237835
chr10:65000002-65100000	mid-upper	0.0334166
chr10:65100002-65200000	mid-upper	0.0350234
chr10:65200002-65300000	mid-upper	0.0331663
chr10:65200002-65300000	upper	0.0331663
chr10:65300002-65400000	upper	0.0288125
chr10:65400002-65500000	upper	0.0341699
chr10:65500002-65600000	upper	0.0161754
chr10:65600002-65700000	upper	0.00780141
chr10:65600002-65700000	mid-upper	0.00780141
chr10:65700002-65800000	mid-upper	-0.00549814
chr10:65800002-65900000	mid-upper	-0.00865716
chr10:65800002-65900000	mid-lower	-0.00865716
chr10:65800002-65900000	mid-upper	-0.00865716
chr10:65900002-66000000	mid-upper	-0.00946961
chr10:65900002-66000000	mid-lower	-0.00946961
chr10:65900002-66000000	mid-upper	-0.00946961
chr10:65900002-66000000	mid-lower	-0.00946961
chr10:66000002-66100000	mid-lower	-0.0117274
chr10:66100002-66200000	mid-lower	-0.0139198
chr10:66200002-66300000	mid-lower	-0.00995138
chr10:66300002-66400000	mid-lower	-0.0112675
chr10:66400002-66500000	mid-lower	-0.0130539
chr10:66400002-66500000	lower	-0.0130539
chr10:66500002-66600000	lower	-0.0141841
chr10:66600002-66700000	lower	-0.0136684
chr10:66600002-66700000	mid-lower	-0.0136684
chr10:66600002-66700000	lower	-0.0136684
chr10:66600002-66700000	mid-lower	-0.0136684
chr10:66600002-66700000	lower	-0.0136684
chr10:66700002-66800000	lower	-0.0174158
chr10:66700002-66800000	mid-lower	-0.0174158
chr10:66700002-66800000	lower	-0.0174158
chr10:66800002-66900000	lower	-0.0151604
chr10:66900002-67000000	lower	-0.0125058
chr10:67000002-67100000	lower	-0.0110774
chr10:67000002-67100000	mid-lower	-0.0110774
chr10:67000002-67100000	lower	-0.0110774
chr10:67100002-67200000	lower	-0.00836042
chr10:67200002-67300000	lower	-0.00985767
chr10:67300002-67400000	lower	-0.00564104
chr10:67300002-67400000	mid-lower	-0.00564104
chr10:67400002-67500000	mid-lower	-0.0117849
chr10:67400002-67500000	lower	-0.0117849
chr10:67400002-67500000	mid-lower	-0.0117849
chr10:67500002-67600000	mid-lower	-0.0121651
chr10:67500002-67600000	lower	-0.0121651
chr10:67600002-67700000	lower	-0.00939121
chr10:67600002-67700000	mid-lower	-0.00939121
chr10:67700002-67800000	mid-lower	-0.0138711
chr10:67700002-67800000	lower	-0.0138711
chr10:67700002-67800000	mid-lower	-0.0138711
chr10:67700002-67800000	lower	-0.0138711
chr10:67700002-67800000	mid-lower	-0.0138711
chr10:67700002-67800000	lower	-0.0138711
chr10:67800002-67900000	lower	-0.0134694
chr10:67800002-67900000	mid-lower	-0.0134694
chr10:67900002-68000000	mid-lower	-0.0109365
chr10:67900002-68000000	lower	-0.0109365
chr10:68000002-68100000	lower	-0.0127257
chr10:68100002-68200000	lower	-0.0128845
chr10:68200002-68300000	lower	-0.0125369
chr10:68200002-68300000	mid-lower	-0.0125369
chr10:68200002-68300000	lower	-0.0125369
chr10:68200002-68300000	mid-lower	-0.0125369
chr10:68200002-68300000	lower	-0.0125369
chr10:68300002-68400000	lower	-0.008
chr10:68300002-68400000	mid-lower	-0.008
chr10:68400002-68500000	mid-lower	-0.00981616
chr10:68400002-68500000	lower	-0.00981616
chr10:68500002-68600000	lower	-0.000815677
chr10:68500002-68600000	mid-lower	-0.000815677
chr10:68600002-68700000	mid-lower	-0.0112649
chr10:68600002-68700000	lower	-0.0112649
chr10:68600002-68700000	mid-lower	-0.0112649
chr10:68700002-68800000	mid-lower	-0.00771562
chr10:68700002-68800000	lower	-0.00771562
chr10:68700002-68800000	mid-lower	-0.00771562
chr10:68800002-68900000	mid-lower	-0.00402495
chr10:68800002-68900000	lower	-0.00402495
chr10:68800002-68900000	mid-lower	-0.00402495
chr10:68800002-68900000	lower	-0.00402495
chr10:68800002-68900000	mid-lower	-0.00402495
chr10:68900002-69000000	mid-lower	-0.00978886
chr10:69000002-69100000	mid-lower	-0.0110595
chr10:69100002-69200000	mid-lower	-0.00908537
chr10:69100002-69200000	mid-upper	-0.00908537
chr10:69100002-69200000	mid-lower	-0.00908537
chr10:69200002-69300000	mid-lower	-0.00864611
chr10:69300002-69400000	mid-lower	0.00122377
chr10:69300002-69400000	mid-upper	0.00122377
chr10:69300002-69400000	mid-lower	0.00122377
chr10:69300002-69400000	mid-upper	0.00122377
chr10:69300002-69400000	mid-lower	0.00122377
chr10:69400002-69500000	mid-lower	0.00496023
chr10:69400002-69500000	mid-upper	0.00496023
chr10:69500002-69600000	mid-upper	0.017514
chr10:69600002-69700000	mid-upper	0.0273093
chr10:69700002-69800000	mid-upper	0.0255356
chr10:69800002-69900000	mid-upper	0.0306076
chr10:69800002-69900000	upper	0.0306076
chr10:69900002-70000000	upper	0.0295374
chr10:70000002-70100000	upper	0.0302557
chr10:70100002-70200000	upper	0.0317363
chr10:70100002-70200000	mid-upper	0.0317363
chr10:70100002-70200000	upper	0.0317363
chr10:70200002-70300000	upper	0.0354747
chr10:70300002-70400000	upper	0.0384202
chr10:70400002-70500000	upper	0.0332137
chr10:70500002-70600000	upper	0.034244
chr10:70600002-70700000	upper	0.0344105
chr10:70700002-70800000	upper	0.0360703
chr10:70800002-70900000	upper	0.0366455
chr10:70900002-71000000	upper	0.0366407
chr10:71000002-71100000	upper	0.0374334
chr10:71100002-71200000	upper	0.0375059
chr10:71200002-71300000	upper	0.0315674
chr10:71300002-71400000	upper	0.0281605
chr10:71400002-71500000	upper	0.0337
chr10:71500002-71600000	upper	0.0363195
chr10:71600002-71700000	upper	0.0342791
chr10:71700002-71800000	upper	0.0341815
chr10:71800002-71900000	upper	0.0394229
chr10:71900002-72000000	upper	0.0351526
chr10:72000002-72100000	upper	0.0359128
chr10:72100002-72200000	upper	0.0360429
chr10:72200002-72300000	upper	0.0344027
chr10:72300002-72400000	upper	0.0324957
chr10:72400002-72500000	upper	0.0337884
chr10:72500002-72600000	upper	0.0309772
chr10:72600002-72700000	upper	0.0293227
chr10:72700002-72800000	upper	0.0269225
chr10:72800002-72900000	upper	0.0293287
chr10:72900002-73000000	upper	0.033557
chr10:73000002-73100000	upper	0.0276069
chr10:73100002-73200000	upper	0.0318958
chr10:73200002-73300000	upper	0.031971
chr10:73300002-73400000	upper	0.0322372
chr10:73400002-73500000	upper	0.0292537
chr10:73500002-73600000	upper	0.033954
chr10:73600002-73700000	upper	0.0340274
chr10:73700002-73800000	upper	0.0297308
chr10:73800002-73900000	upper	0.0327244
chr10:73900002-74000000	upper	0.0324759
chr10:74000002-74100000	upper	0.0341708
chr10:74100002-74200000	upper	0.0276814
chr10:74200002-74300000	upper	0.028745
chr10:74300002-74400000	upper	0.0311054
chr10:74400002-74500000	upper	0.0322029
chr10:74500002-74600000	upper	0.0263305
chr10:74600002-74700000	upper	0.0269039
chr10:74700002-74800000	upper	0.0284652
chr10:74800002-74900000	upper	0.0316494
chr10:74900002-75000000	upper	0.0354984
chr10:75000002-75100000	upper	0.0300916
chr10:75100002-75200000	upper	0.0337702
chr10:75200002-75300000	upper	0.0333116
chr10:75300002-75400000	upper	0.0352815
chr10:75400002-75500000	upper	0.0245678
chr10:75500002-75600000	upper	0.0311892
chr10:75600002-75700000	upper	0.0370333
chr10:75700002-75800000	upper	0.0350222
chr10:75800002-75900000	upper	0.0366053
chr10:75900002-76000000	upper	0.0327733
chr10:76000002-76100000	upper	0.0260632
chr10:76000002-76100000	mid-upper	0.0260632
chr10:76100002-76200000	mid-upper	0.0229201
chr10:76200002-76300000	mid-upper	0.0225088
chr10:76300002-76400000	mid-upper	0.0197012
chr10:76300002-76400000	upper	0.0197012
chr10:76400002-76500000	upper	0.0254064
chr10:76500002-76600000	upper	0.0282049
chr10:76600002-76700000	upper	0.0275927
chr10:76700002-76800000	upper	0.0333151
chr10:76800002-76900000	upper	0.0318388
chr10:76900002-77000000	upper	0.0368966
chr10:77000002-77100000	upper	0.0268469
chr10:77100002-77200000	upper	0.0165909
chr10:77100002-77200000	mid-upper	0.0165909
chr10:77100002-77200000	upper	0.0165909
chr10:77200002-77300000	upper	-0.00147372
chr10:77200002-77300000	mid-upper	-0.00147372
chr10:77300002-77400000	mid-upper	-0.011033
chr10:77300002-77400000	mid-lower	-0.011033
chr10:77400002-77500000	mid-lower	-0.0160406
chr10:77400002-77500000	mid-upper	-0.0160406
chr10:77400002-77500000	mid-lower	-0.0160406
chr10:77400002-77500000	mid-upper	-0.0160406
chr10:77400002-77500000	mid-lower	-0.0160406
chr10:77500002-77600000	mid-lower	-0.0164711
chr10:77500002-77600000	mid-upper	-0.0164711
chr10:77600002-77700000	mid-upper	-0.0154334
chr10:77600002-77700000	mid-lower	-0.0154334
chr10:77600002-77700000	mid-upper	-0.0154334
chr10:77700002-77800000	mid-upper	-0.00904477
chr10:77700002-77800000	mid-lower	-0.00904477
chr10:77700002-77800000	mid-upper	-0.00904477
chr10:77800002-77900000	mid-upper	-0.0111102
chr10:77800002-77900000	mid-lower	-0.0111102
chr10:77800002-77900000	mid-upper	-0.0111102
chr10:77900002-78000000	mid-upper	-0.0256099
chr10:77900002-78000000	mid-lower	-0.0256099
chr10:77900002-78000000	mid-upper	-0.0256099
chr10:78000002-78100000	mid-upper	-0.0312268
chr10:78000002-78100000	mid-lower	-0.0312268
chr10:78100002-78200000	mid-lower	-0.0399482
chr10:78200002-78300000	mid-lower	-0.0418503
chr10:78300002-78400000	mid-lower	-0.0405589
chr10:78400002-78500000	mid-lower	-0.0432849
chr10:78500002-78600000	mid-lower	-0.0420802
chr10:78500002-78600000	mid-upper	-0.0420802
chr10:78600002-78700000	mid-upper	-0.0352261
chr10:78600002-78700000	mid-lower	-0.0352261
chr10:78600002-78700000	mid-upper	-0.0352261
chr10:78700002-78800000	mid-upper	-0.024214
chr10:78800002-78900000	mid-upper	-0.0166226
chr10:78800002-78900000	mid-lower	-0.0166226
chr10:78800002-78900000	mid-upper	-0.0166226
chr10:78900002-79000000	mid-upper	-0.0105262
chr10:79000002-79100000	mid-upper	-0.014518
chr10:79100002-79200000	mid-upper	0.00360727
chr10:79100002-79200000	upper	0.00360727
chr10:79200002-79300000	upper	0.015084
chr10:79200002-79300000	mid-upper	0.015084
chr10:79200002-79300000	upper	0.015084
chr10:79300002-79400000	upper	0.0150579
chr10:79400002-79500000	upper	0.0102762
chr10:79500002-79600000	upper	0.0242078
chr10:79500002-79600000	mid-upper	0.0242078
chr10:79500002-79600000	upper	0.0242078
chr10:79500002-79600000	mid-upper	0.0242078
chr10:79500002-79600000	upper	0.0242078
chr10:79600002-79700000	upper	0.0333579
chr10:79700002-79800000	upper	0.036254
chr10:79800002-79900000	upper	0.0258394
chr10:79900002-80000000	upper	0.0245032
chr10:79900002-80000000	mid-upper	0.0245032
chr10:79900002-80000000	upper	0.0245032
chr10:80000002-80100000	upper	0.0310195
chr10:80000002-80100000	mid-upper	0.0310195
chr10:80100002-80200000	mid-upper	0.028592
chr10:80200002-80300000	mid-upper	0.026582
chr10:80300002-80400000	mid-upper	0.0249153
chr10:80400002-80500000	mid-upper	0.024508
chr10:80500002-80600000	mid-upper	0.0224742
chr10:80500002-80600000	upper	0.0224742
chr10:80600002-80700000	upper	0.033879
chr10:80700002-80800000	upper	0.0384364
chr10:80800002-80900000	upper	0.034587
chr10:80800002-80900000	mid-upper	0.034587
chr10:80900002-81000000	mid-upper	0.0347892
chr10:80900002-81000000	upper	0.0347892
chr10:81000002-81100000	upper	0.0311599
chr10:81100002-81200000	upper	0.0347273
chr10:81200002-81300000	upper	0.0330757
chr10:81300002-81400000	upper	0.0219818
chr10:81300002-81400000	mid-upper	0.0219818
chr10:81400002-81500000	mid-upper	0.00475451
chr10:81500002-81600000	mid-upper	0.00261908
chr10:81600002-81700000	mid-upper	0.0181479
chr10:81700002-81800000	mid-upper	0.019346
chr10:81700002-81800000	upper	0.019346
chr10:81700002-81800000	mid-upper	0.019346
chr10:81800002-81900000	mid-upper	0.0261643
chr10:81900002-82000000	mid-upper	0.0288032
chr10:81900002-82000000	upper	0.0288032
chr10:82000002-82100000	upper	0.0117033
chr10:82000002-82100000	mid-upper	0.0117033
chr10:82000002-82100000	upper	0.0117033
chr10:82000002-82100000	mid-upper	0.0117033
chr10:82100002-82200000	mid-upper	0.0108152
chr10:82100002-82200000	upper	0.0108152
chr10:82100002-82200000	mid-upper	0.0108152
chr10:82200002-82300000	mid-upper	0.0227529
chr10:82300002-82400000	mid-upper	0.00127345
chr10:82400002-82500000	mid-upper	-0.0143622
chr10:82500002-82600000	mid-upper	-0.0273868
chr10:82500002-82600000	mid-lower	-0.0273868
chr10:82500002-82600000	mid-upper	-0.0273868
chr10:82600002-82700000	mid-upper	-0.0342576
chr10:82600002-82700000	mid-lower	-0.0342576
chr10:82700002-82800000	mid-lower	-0.0389184
chr10:82800002-82900000	mid-lower	-0.0479099
chr10:82800002-82900000	mid-upper	-0.0479099
chr10:82800002-82900000	mid-lower	-0.0479099
chr10:82900002-83000000	mid-lower	-0.047746
chr10:83000002-83100000	mid-lower	-0.0496843
chr10:83000002-83100000	lower	-0.0496843
chr10:83100002-83200000	lower	-0.0483844
chr10:83100002-83200000	mid-lower	-0.0483844
chr10:83200002-83300000	mid-lower	-0.048169
chr10:83200002-83300000	lower	-0.048169
chr10:83200002-83300000	mid-lower	-0.048169
chr10:83300002-83400000	mid-lower	-0.0487957
chr10:83300002-83400000	lower	-0.0487957
chr10:83300002-83400000	mid-lower	-0.0487957
chr10:83300002-83400000	lower	-0.0487957
chr10:83400002-83500000	lower	-0.0482864
chr10:83400002-83500000	mid-lower	-0.0482864
chr10:83400002-83500000	lower	-0.0482864
chr10:83500002-83600000	lower	-0.0489058
chr10:83600002-83700000	lower	-0.0468019
chr10:83700002-83800000	lower	-0.0481811
chr10:83800002-83900000	lower	-0.0486851
chr10:83900002-84000000	lower	-0.047984
chr10:84000002-84100000	lower	-0.0474821
chr10:84000002-84100000	mid-lower	-0.0474821
chr10:84100002-84200000	mid-lower	-0.047863
chr10:84100002-84200000	lower	-0.047863
chr10:84200002-84300000	lower	-0.0480979
chr10:84200002-84300000	mid-lower	-0.0480979
chr10:84200002-84300000	lower	-0.0480979
chr10:84300002-84400000	lower	-0.0469055
chr10:84400002-84500000	lower	-0.0473181
chr10:84500002-84600000	lower	-0.0483629
chr10:84600002-84700000	lower	-0.0474402
chr10:84700002-84800000	lower	-0.046981
chr10:84800002-84900000	lower	-0.0474695
chr10:84800002-84900000	mid-lower	-0.0474695
chr10:84800002-84900000	lower	-0.0474695
chr10:84900002-85000000	lower	-0.0480622
chr10:84900002-85000000	mid-lower	-0.0480622
chr10:85000002-85100000	mid-lower	-0.0482561
chr10:85000002-85100000	lower	-0.0482561
chr10:85100002-85200000	lower	-0.0485476
chr10:85100002-85200000	mid-lower	-0.0485476
chr10:85100002-85200000	lower	-0.0485476
chr10:85200002-85300000	lower	-0.048285
chr10:85200002-85300000	mid-lower	-0.048285
chr10:85200002-85300000	lower	-0.048285
chr10:85300002-85400000	lower	-0.0481068
chr10:85300002-85400000	mid-lower	-0.0481068
chr10:85400002-85500000	mid-lower	-0.0491785
chr10:85500002-85600000	mid-lower	-0.0481932
chr10:85600002-85700000	mid-lower	-0.0346256
chr10:85600002-85700000	mid-upper	-0.0346256
chr10:85700002-85800000	mid-upper	-0.0196598
chr10:85700002-85800000	mid-lower	-0.0196598
chr10:85700002-85800000	mid-upper	-0.0196598
chr10:85800002-85900000	mid-upper	-0.0115379
chr10:85800002-85900000	mid-lower	-0.0115379
chr10:85800002-85900000	mid-upper	-0.0115379
chr10:85900002-86000000	mid-upper	0.0074463
chr10:86000002-86100000	mid-upper	0.0137215
chr10:86000002-86100000	mid-lower	0.0137215
chr10:86100002-86200000	mid-lower	0.00901935
chr10:86100002-86200000	mid-upper	0.00901935
chr10:86200002-86300000	mid-upper	0.0100762
chr10:86200002-86300000	mid-lower	0.0100762
chr10:86300002-86400000	mid-lower	-0.00633874
chr10:86300002-86400000	mid-upper	-0.00633874
chr10:86300002-86400000	mid-lower	-0.00633874
chr10:86300002-86400000	mid-upper	-0.00633874
chr10:86400002-86500000	mid-upper	-0.0155725
chr10:86400002-86500000	mid-lower	-0.0155725
chr10:86400002-86500000	mid-upper	-0.0155725
chr10:86500002-86600000	mid-upper	-0.0213528
chr10:86500002-86600000	mid-lower	-0.0213528
chr10:86500002-86600000	mid-upper	-0.0213528
chr10:86500002-86600000	mid-lower	-0.0213528
chr10:86600002-86700000	mid-lower	-0.0230839
chr10:86700002-86800000	mid-lower	-0.0278745
chr10:86700002-86800000	mid-upper	-0.0278745
chr10:86700002-86800000	mid-lower	-0.0278745
chr10:86800002-86900000	mid-lower	-0.0269106
chr10:86800002-86900000	mid-upper	-0.0269106
chr10:86900002-87000000	mid-upper	-0.0242897
chr10:86900002-87000000	mid-lower	-0.0242897
chr10:86900002-87000000	mid-upper	-0.0242897
chr10:86900002-87000000	mid-lower	-0.0242897
chr10:86900002-87000000	mid-upper	-0.0242897
chr10:86900002-87000000	mid-lower	-0.0242897
chr10:86900002-87000000	mid-upper	-0.0242897
chr10:86900002-87000000	mid-lower	-0.0242897
chr10:87000002-87100000	mid-lower	-0.0242016
chr10:87000002-87100000	mid-upper	-0.0242016
chr10:87100002-87200000	mid-upper	-0.0231884
chr10:87100002-87200000	mid-lower	-0.0231884
chr10:87100002-87200000	mid-upper	-0.0231884
chr10:87100002-87200000	mid-lower	-0.0231884
chr10:87200002-87300000	mid-lower	-0.0162938
chr10:87200002-87300000	mid-upper	-0.0162938
chr10:87200002-87300000	mid-lower	-0.0162938
chr10:87300002-87400000	mid-lower	-0.00273574
chr10:87300002-87400000	mid-upper	-0.00273574
chr10:87300002-87400000	mid-lower	-0.00273574
chr10:87400002-87500000	mid-lower	-0.00576991
chr10:87400002-87500000	mid-upper	-0.00576991
chr10:87400002-87500000	mid-lower	-0.00576991
chr10:87500002-87600000	mid-lower	-0.0109465
chr10:87500002-87600000	mid-upper	-0.0109465
chr10:87500002-87600000	mid-lower	-0.0109465
chr10:87500002-87600000	mid-upper	-0.0109465
chr10:87600002-87700000	mid-upper	-0.0129169
chr10:87700002-87800000	mid-upper	-0.00424597
chr10:87800002-87900000	mid-upper	-0.00387252
chr10:87900002-88000000	mid-upper	0.00120619
chr10:88000002-88100000	mid-upper	0.00749168
chr10:88000002-88100000	upper	0.00749168
chr10:88100002-88200000	upper	0.0230965
chr10:88200002-88300000	upper	0.0283863
chr10:88300002-88400000	upper	0.0294586
chr10:88400002-88500000	upper	0.0313254
chr10:88500002-88600000	upper	0.034249
chr10:88600002-88700000	upper	0.0307454
chr10:88700002-88800000	upper	0.0329465
chr10:88800002-88900000	upper	0.0303667
chr10:88900002-89000000	upper	0.0117031
chr10:88900002-89000000	mid-upper	0.0117031
chr10:89000002-89100000	mid-upper	-0.00439046
chr10:89000002-89100000	upper	-0.00439046
chr10:89000002-89100000	mid-upper	-0.00439046
chr10:89000002-89100000	upper	-0.00439046
chr10:89100002-89200000	upper	0.00792708
chr10:89200002-89300000	upper	0.00924863
chr10:89300002-89400000	upper	0.0258055
chr10:89400002-89500000	upper	0.0306305
chr10:89400002-89500000	mid-upper	0.0306305
chr10:89500002-89600000	mid-upper	0.0276944
chr10:89500002-89600000	upper	0.0276944
chr10:89500002-89600000	mid-upper	0.0276944
chr10:89600002-89700000	mid-upper	0.0232062
chr10:89700002-89800000	mid-upper	0.0226597
chr10:89800002-89900000	mid-upper	0.0147641
chr10:89900002-90000000	mid-upper	0.0182788
chr10:89900002-90000000	mid-lower	0.0182788
chr10:89900002-90000000	mid-upper	0.0182788
chr10:90000002-90100000	mid-upper	0.016215
chr10:90100002-90200000	mid-upper	0.0130151
chr10:90100002-90200000	mid-lower	0.0130151
chr10:90100002-90200000	mid-upper	0.0130151
chr10:90200002-90300000	mid-upper	0.0171414
chr10:90200002-90300000	mid-lower	0.0171414
chr10:90200002-90300000	mid-upper	0.0171414
chr10:90200002-90300000	mid-lower	0.0171414
chr10:90200002-90300000	mid-upper	0.0171414
chr10:90300002-90400000	mid-upper	0.0152011
chr10:90400002-90500000	mid-upper	0.0195322
chr10:90400002-90500000	mid-lower	0.0195322
chr10:90400002-90500000	mid-upper	0.0195322
chr10:90500002-90600000	mid-upper	0.020607
chr10:90600002-90700000	mid-upper	0.0255827
chr10:90700002-90800000	mid-upper	0.0218392
chr10:90700002-90800000	upper	0.0218392
chr10:90800002-90900000	upper	0.017674
chr10:90800002-90900000	mid-upper	0.017674
chr10:90900002-91000000	mid-upper	0.0153179
chr10:91000002-91100000	mid-upper	0.0233568
chr10:91000002-91100000	upper	0.0233568
chr10:91100002-91200000	upper	0.025687
chr10:91100002-91200000	mid-upper	0.025687
chr10:91100002-91200000	upper	0.025687
chr10:91200002-91300000	upper	0.0202061
chr10:91200002-91300000	mid-upper	0.0202061
chr10:91300002-91400000	mid-upper	0.0216713
chr10:91300002-91400000	upper	0.0216713
chr10:91300002-91400000	mid-upper	0.0216713
chr10:91400002-91500000	mid-upper	0.0223919
chr10:91500002-91600000	mid-upper	0.00926572
chr10:91600002-91700000	mid-upper	0.0115647
chr10:91700002-91800000	mid-upper	0.00322246
chr10:91800002-91900000	mid-upper	0.00929363
chr10:91900002-92000000	mid-upper	0.00864407
chr10:91900002-92000000	mid-lower	0.00864407
chr10:91900002-92000000	mid-upper	0.00864407
chr10:92000002-92100000	mid-upper	0.0100134
chr10:92100002-92200000	mid-upper	0.00748414
chr10:92100002-92200000	mid-lower	0.00748414
chr10:92200002-92300000	mid-lower	0.000440767
chr10:92200002-92300000	mid-upper	0.000440767
chr10:92300002-92400000	mid-upper	0.00140932
chr10:92300002-92400000	mid-lower	0.00140932
chr10:92300002-92400000	mid-upper	0.00140932
chr10:92400002-92500000	mid-upper	0.00862346
chr10:92500002-92600000	mid-upper	0.0169214
chr10:92600002-92700000	mid-upper	0.0157189
chr10:92700002-92800000	mid-upper	0.0142229
chr10:92800002-92900000	mid-upper	0.00962249
chr10:92900002-93000000	mid-upper	0.0174379
chr10:93000002-93100000	mid-upper	0.0114125
chr10:93100002-93200000	mid-upper	0.00769111
chr10:93200002-93300000	mid-upper	0.00365312
chr10:93300002-93400000	mid-upper	0.0156899
chr10:93300002-93400000	mid-lower	0.0156899
chr10:93300002-93400000	mid-upper	0.0156899
chr10:93400002-93500000	mid-upper	0.0165127
chr10:93400002-93500000	upper	0.0165127
chr10:93500002-93600000	upper	0.0156525
chr10:93500002-93600000	mid-upper	0.0156525
chr10:93500002-93600000	upper	0.0156525
chr10:93600002-93700000	upper	0.0181754
chr10:93600002-93700000	mid-upper	0.0181754
chr10:93600002-93700000	upper	0.0181754
chr10:93600002-93700000	mid-upper	0.0181754
chr10:93600002-93700000	upper	0.0181754
chr10:93700002-93800000	upper	0.0221284
chr10:93700002-93800000	mid-upper	0.0221284
chr10:93700002-93800000	upper	0.0221284
chr10:93700002-93800000	mid-upper	0.0221284
chr10:93800002-93900000	mid-upper	0.0226339
chr10:93800002-93900000	upper	0.0226339
chr10:93900002-94000000	upper	0.0248666
chr10:94000002-94100000	upper	0.0288445
chr10:94100002-94200000	upper	0.0261116
chr10:94200002-94300000	upper	0.0279854
chr10:94300002-94400000	upper	0.0307899
chr10:94400002-94500000	upper	0.0295274
chr10:94500002-94600000	upper	0.0265326
chr10:94600002-94700000	upper	0.0204419
chr10:94700002-94800000	upper	0.0227149
chr10:94800002-94900000	upper	0.0241601
chr10:94900002-95000000	upper	0.0208518
chr10:95000002-95100000	upper	0.0247804
chr10:95100002-95200000	upper	0.0268562
chr10:95200002-95300000	upper	0.0283445
chr10:95300002-95400000	upper	0.0234953
chr10:95400002-95500000	upper	0.0191756
chr10:95400002-95500000	mid-upper	0.0191756
chr10:95500002-95600000	mid-upper	0.0204293
chr10:95500002-95600000	upper	0.0204293
chr10:95600002-95700000	upper	0.0123455
chr10:95600002-95700000	mid-upper	0.0123455
chr10:95700002-95800000	mid-upper	0.00597348
chr10:95800002-95900000	mid-upper	0.000766571
chr10:95900002-96000000	mid-upper	0.00837457
chr10:95900002-96000000	upper	0.00837457
chr10:95900002-96000000	mid-upper	0.00837457
chr10:95900002-96000000	upper	0.00837457
chr10:96000002-96100000	upper	0.0103976
chr10:96000002-96100000	mid-upper	0.0103976
chr10:96100002-96200000	mid-upper	0.0203466
chr10:96100002-96200000	upper	0.0203466
chr10:96100002-96200000	mid-upper	0.0203466
chr10:96200002-96300000	mid-upper	0.0138052
chr10:96300002-96400000	mid-upper	0.00556628
chr10:96400002-96500000	mid-upper	-0.0177802
chr10:96500002-96600000	mid-upper	-0.0206219
chr10:96600002-96700000	mid-upper	-0.0208894
chr10:96700002-96800000	mid-upper	-0.0204699
chr10:96800002-96900000	mid-upper	-0.0180747
chr10:96800002-96900000	upper	-0.0180747
chr10:96900002-97000000	upper	7.68e-05
chr10:96900002-97000000	mid-upper	7.68e-05
chr10:96900002-97000000	upper	7.68e-05
chr10:97000002-97100000	upper	0.0116495
chr10:97100002-97200000	upper	0.00896926
chr10:97200002-97300000	upper	0.0137453
chr10:97200002-97300000	mid-upper	0.0137453
chr10:97300002-97400000	mid-upper	0.0115237
chr10:97300002-97400000	upper	0.0115237
chr10:97300002-97400000	mid-upper	0.0115237
chr10:97400002-97500000	mid-upper	0.00928489
chr10:97500002-97600000	mid-upper	0.00512917
chr10:97600002-97700000	mid-upper	0.00671071
chr10:97700002-97800000	mid-upper	0.0103182
chr10:97800002-97900000	mid-upper	0.0239162
chr10:97900002-98000000	mid-upper	0.0160002
chr10:97900002-98000000	upper	0.0160002
chr10:97900002-98000000	mid-upper	0.0160002
chr10:98000002-98100000	mid-upper	0.019702
chr10:98000002-98100000	upper	0.019702
chr10:98100002-98200000	upper	0.0213521
chr10:98100002-98200000	mid-upper	0.0213521
chr10:98100002-98200000	upper	0.0213521
chr10:98200002-98300000	upper	0.0234429
chr10:98300002-98400000	upper	0.0274701
chr10:98400002-98500000	upper	0.0280014
chr10:98500002-98600000	upper	0.0269749
chr10:98600002-98700000	upper	0.0283771
chr10:98600002-98700000	mid-upper	0.0283771
chr10:98600002-98700000	upper	0.0283771
chr10:98700002-98800000	upper	0.025255
chr10:98800002-98900000	upper	0.0271903
chr10:98900002-99000000	upper	0.0302866
chr10:99000002-99100000	upper	0.0289186
chr10:99100002-99200000	upper	0.0287507
chr10:99200002-99300000	upper	0.0322811
chr10:99300002-99400000	upper	0.0324354
chr10:99400002-99500000	upper	0.0298065
chr10:99500002-99600000	upper	0.0246491
chr10:99600002-99700000	upper	0.0209798
chr10:99700002-99800000	upper	0.00362583
chr10:99800002-99900000	upper	0.0078023
chr10:99800002-99900000	mid-upper	0.0078023
chr10:99900002-100000000	mid-upper	0.00354767
chr10:100000002-100100000	mid-upper	0.0189738
chr10:100000002-100100000	upper	0.0189738
chr10:100100002-100200000	upper	0.0183072
chr10:100200002-100300000	upper	0.00313852
chr10:100300002-100400000	upper	-0.00647497
chr10:100400002-100500000	upper	-0.0101133
chr10:100500002-100600000	upper	-0.0129649
chr10:100500002-100600000	mid-upper	-0.0129649
chr10:100500002-100600000	upper	-0.0129649
chr10:100500002-100600000	mid-upper	-0.0129649
chr10:100500002-100600000	upper	-0.0129649
chr10:100500002-100600000	mid-upper	-0.0129649
chr10:100600002-100700000	mid-upper	-0.0134643
chr10:100600002-100700000	upper	-0.0134643
chr10:100700002-100800000	upper	-0.0136795
chr10:100800002-100900000	upper	-0.0131679
chr10:100900002-101000000	upper	-0.00690329
chr10:101000002-101100000	upper	-0.00106705
chr10:101100002-101200000	upper	0.0154978
chr10:101200002-101300000	upper	0.0226123
chr10:101300002-101400000	upper	0.0300295
chr10:101400002-101500000	upper	0.03222
chr10:101500002-101600000	upper	0.0355094
chr10:101600002-101700000	upper	0.0363128
chr10:101700002-101800000	upper	0.0360624
chr10:101800002-101900000	upper	0.0357003
chr10:101900002-102000000	upper	0.0344887
chr10:102000002-102100000	upper	0.0351351
chr10:102100002-102200000	upper	0.0346301
chr10:102200002-102300000	upper	0.0351406
chr10:102300002-102400000	upper	0.0339652
chr10:102400002-102500000	upper	0.0322046
chr10:102500002-102600000	upper	0.0353918
chr10:102600002-102700000	upper	0.0341782
chr10:102700002-102800000	upper	0.0344042
chr10:102800002-102900000	upper	0.0348221
chr10:102900002-103000000	upper	0.0341937
chr10:103000002-103100000	upper	0.0334137
chr10:103100002-103200000	upper	0.0326583
chr10:103200002-103300000	upper	0.0315293
chr10:103300002-103400000	upper	0.0323907
chr10:103400002-103500000	upper	0.0312242
chr10:103500002-103600000	upper	0.0306581
chr10:103600002-103700000	upper	0.0301522
chr10:103700002-103800000	upper	0.0321914
chr10:103800002-103900000	upper	0.0312041
chr10:103900002-104000000	upper	0.0285719
chr10:104000002-104100000	upper	0.0320946
chr10:104100002-104200000	upper	0.0312458
chr10:104200002-104300000	upper	0.0320182
chr10:104300002-104400000	upper	0.0348091
chr10:104400002-104500000	upper	0.0353763
chr10:104500002-104600000	upper	0.0351377
chr10:104600002-104700000	upper	0.0352293
chr10:104700002-104800000	upper	0.0350561
chr10:104800002-104900000	upper	0.0343573
chr10:104900002-105000000	upper	0.0352101
chr10:105000002-105100000	upper	0.0350911
chr10:105100002-105200000	upper	0.0361711
chr10:105200002-105300000	upper	0.03802
chr10:105300002-105400000	upper	0.0396445
chr10:105400002-105500000	upper	0.0384619
chr10:105500002-105600000	upper	0.0388341
chr10:105600002-105700000	upper	0.0358954
chr10:105700002-105800000	upper	0.0325464
chr10:105800002-105900000	upper	0.0308629
chr10:105900002-106000000	upper	0.0300277
chr10:106000002-106100000	upper	0.0264493
chr10:106100002-106200000	upper	0.00349849
chr10:106200002-106300000	upper	-0.00685213
chr10:106300002-106400000	upper	-0.00869831
chr10:106400002-106500000	upper	-0.0127625
chr10:106500002-106600000	upper	-0.00731858
chr10:106600002-106700000	upper	-0.0114435
chr10:106700002-106800000	upper	-0.0195712
chr10:106700002-106800000	mid-upper	-0.0195712
chr10:106800002-106900000	mid-upper	-0.0311609
chr10:106900002-107000000	mid-upper	-0.0389323
chr10:107000002-107100000	mid-upper	-0.0415591
chr10:107000002-107100000	mid-lower	-0.0415591
chr10:107000002-107100000	mid-upper	-0.0415591
chr10:107000002-107100000	mid-lower	-0.0415591
chr10:107100002-107200000	mid-lower	-0.041605
chr10:107100002-107200000	mid-upper	-0.041605
chr10:107100002-107200000	mid-lower	-0.041605
chr10:107100002-107200000	mid-upper	-0.041605
chr10:107100002-107200000	mid-lower	-0.041605
chr10:107200002-107300000	mid-lower	-0.0419794
chr10:107200002-107300000	mid-upper	-0.0419794
chr10:107200002-107300000	mid-lower	-0.0419794
chr10:107300002-107400000	mid-lower	-0.0403822
chr10:107300002-107400000	mid-upper	-0.0403822
chr10:107300002-107400000	mid-lower	-0.0403822
chr10:107400002-107500000	mid-lower	-0.0406492
chr10:107400002-107500000	mid-upper	-0.0406492
chr10:107500002-107600000	mid-upper	-0.0418868
chr10:107500002-107600000	mid-lower	-0.0418868
chr10:107600002-107700000	mid-lower	-0.0410204
chr10:107700002-107800000	mid-lower	-0.0414268
chr10:107800002-107900000	mid-lower	-0.0421948
chr10:107800002-107900000	mid-upper	-0.0421948
chr10:107800002-107900000	mid-lower	-0.0421948
chr10:107900002-108000000	mid-lower	-0.0408603
chr10:107900002-108000000	mid-upper	-0.0408603
chr10:107900002-108000000	mid-lower	-0.0408603
chr10:108000002-108100000	mid-lower	-0.040645
chr10:108100002-108200000	mid-lower	-0.0422698
chr10:108100002-108200000	mid-upper	-0.0422698
chr10:108100002-108200000	mid-lower	-0.0422698
chr10:108200002-108300000	mid-lower	-0.0397594
chr10:108200002-108300000	mid-upper	-0.0397594
chr10:108300002-108400000	mid-upper	-0.0394165
chr10:108300002-108400000	mid-lower	-0.0394165
chr10:108400002-108500000	mid-lower	-0.0408454
chr10:108400002-108500000	mid-upper	-0.0408454
chr10:108400002-108500000	mid-lower	-0.0408454
chr10:108500002-108600000	mid-lower	-0.040665
chr10:108500002-108600000	mid-upper	-0.040665
chr10:108600002-108700000	mid-upper	-0.0394973
chr10:108600002-108700000	mid-lower	-0.0394973
chr10:108700002-108800000	mid-lower	-0.0396683
chr10:108700002-108800000	mid-upper	-0.0396683
chr10:108700002-108800000	mid-lower	-0.0396683
chr10:108700002-108800000	mid-upper	-0.0396683
chr10:108700002-108800000	mid-lower	-0.0396683
chr10:108800002-108900000	mid-lower	-0.0416329
chr10:108900002-109000000	mid-lower	-0.0419208
chr10:108900002-109000000	mid-upper	-0.0419208
chr10:109000002-109100000	mid-upper	-0.0418076
chr10:109000002-109100000	mid-lower	-0.0418076
chr10:109000002-109100000	mid-upper	-0.0418076
chr10:109100002-109200000	mid-upper	-0.0420767
chr10:109100002-109200000	mid-lower	-0.0420767
chr10:109100002-109200000	mid-upper	-0.0420767
chr10:109200002-109300000	mid-upper	-0.0414628
chr10:109200002-109300000	mid-lower	-0.0414628
chr10:109300002-109400000	mid-lower	-0.0418746
chr10:109400002-109500000	mid-lower	-0.041707
chr10:109500002-109600000	mid-lower	-0.0415465
chr10:109600002-109700000	mid-lower	-0.0416635
chr10:109600002-109700000	mid-upper	-0.0416635
chr10:109600002-109700000	mid-lower	-0.0416635
chr10:109700002-109800000	mid-lower	-0.0419624
chr10:109800002-109900000	mid-lower	-0.0424243
chr10:109800002-109900000	mid-upper	-0.0424243
chr10:109900002-110000000	mid-upper	-0.0416953
chr10:109900002-110000000	mid-lower	-0.0416953
chr10:110000002-110100000	mid-lower	-0.0430271
chr10:110000002-110100000	mid-upper	-0.0430271
chr10:110000002-110100000	mid-lower	-0.0430271
chr10:110100002-110200000	mid-lower	-0.0423294
chr10:110100002-110200000	mid-upper	-0.0423294
chr10:110200002-110300000	mid-upper	-0.0425511
chr10:110200002-110300000	mid-lower	-0.0425511
chr10:110300002-110400000	mid-lower	-0.0416797
chr10:110300002-110400000	mid-upper	-0.0416797
chr10:110300002-110400000	mid-lower	-0.0416797
chr10:110400002-110500000	mid-lower	-0.0420558
chr10:110400002-110500000	mid-upper	-0.0420558
chr10:110500002-110600000	mid-upper	-0.0415038
chr10:110500002-110600000	mid-lower	-0.0415038
chr10:110600002-110700000	mid-lower	-0.0433442
chr10:110700002-110800000	mid-lower	-0.0398785
chr10:110700002-110800000	mid-upper	-0.0398785
chr10:110800002-110900000	mid-upper	-0.0413302
chr10:110800002-110900000	mid-lower	-0.0413302
chr10:110800002-110900000	mid-upper	-0.0413302
chr10:110800002-110900000	mid-lower	-0.0413302
chr10:110800002-110900000	mid-upper	-0.0413302
chr10:110900002-111000000	mid-upper	-0.0403898
chr10:111000002-111100000	mid-upper	-0.0439927
chr10:111100002-111200000	mid-upper	-0.0438882
chr10:111200002-111300000	mid-upper	-0.0410754
chr10:111200002-111300000	upper	-0.0410754
chr10:111300002-111400000	upper	-0.0401964
chr10:111300002-111400000	mid-upper	-0.0401964
chr10:111300002-111400000	upper	-0.0401964
chr10:111300002-111400000	mid-upper	-0.0401964
chr10:111300002-111400000	upper	-0.0401964
chr10:111400002-111500000	upper	-0.0344236
chr10:111400002-111500000	mid-upper	-0.0344236
chr10:111400002-111500000	upper	-0.0344236
chr10:111500002-111600000	upper	-0.026356
chr10:111600002-111700000	upper	0.00231773
chr10:111700002-111800000	upper	0.0173681
chr10:111800002-111900000	upper	0.0188774
chr10:111900002-112000000	upper	0.0259183
chr10:112000002-112100000	upper	0.0258321
chr10:112100002-112200000	upper	0.0371788
chr10:112200002-112300000	upper	0.0379892
chr10:112300002-112400000	upper	0.0293034
chr10:112400002-112500000	upper	0.0246237
chr10:112500002-112600000	upper	0.0208822
chr10:112600002-112700000	upper	0.0209595
chr10:112700002-112800000	upper	0.0114092
chr10:112800002-112900000	upper	-0.00422518
chr10:112900002-113000000	upper	-0.0107972
chr10:113000002-113100000	upper	-0.0136717
chr10:113100002-113200000	upper	-0.0141521
chr10:113200002-113300000	upper	-0.0165061
chr10:113200002-113300000	mid-upper	-0.0165061
chr10:113200002-113300000	upper	-0.0165061
chr10:113300002-113400000	upper	-0.0179658
chr10:113300002-113400000	mid-upper	-0.0179658
chr10:113300002-113400000	upper	-0.0179658
chr10:113400002-113500000	upper	-0.0183186
chr10:113400002-113500000	mid-upper	-0.0183186
chr10:113400002-113500000	upper	-0.0183186
chr10:113400002-113500000	mid-upper	-0.0183186
chr10:113400002-113500000	upper	-0.0183186
chr10:113500002-113600000	upper	-0.0182341
chr10:113500002-113600000	mid-upper	-0.0182341
chr10:113600002-113700000	mid-upper	-0.0158205
chr10:113600002-113700000	upper	-0.0158205
chr10:113700002-113800000	upper	-0.0163358
chr10:113800002-113900000	upper	-0.00960528
chr10:113900002-114000000	upper	0.00782669
chr10:114000002-114100000	upper	0.0156137
chr10:114100002-114200000	upper	0.0297116
chr10:114200002-114300000	upper	0.0275962
chr10:114300002-114400000	upper	0.0263471
chr10:114400002-114500000	upper	0.0286158
chr10:114500002-114600000	upper	0.0299138
chr10:114600002-114700000	upper	0.0338828
chr10:114700002-114800000	upper	0.0372385
chr10:114800002-114900000	upper	0.0347022
chr10:114900002-115000000	upper	0.0282919
chr10:115000002-115100000	upper	0.0241867
chr10:115100002-115200000	upper	0.0224699
chr10:115200002-115300000	upper	0.0178006
chr10:115300002-115400000	upper	0.0220531
chr10:115400002-115500000	upper	0.0246449
chr10:115500002-115600000	upper	0.027256
chr10:115600002-115700000	upper	0.0313044
chr10:115700002-115800000	upper	0.0322038
chr10:115800002-115900000	upper	0.0293778
chr10:115900002-116000000	upper	0.0268137
chr10:116000002-116100000	upper	0.0305616
chr10:116100002-116200000	upper	0.0289174
chr10:116200002-116300000	upper	0.0285815
chr10:116300002-116400000	upper	0.0254203
chr10:116400002-116500000	upper	0.0239054
chr10:116500002-116600000	upper	0.0253467
chr10:116600002-116700000	upper	0.0160678
chr10:116700002-116800000	upper	0.00613449
chr10:116800002-116900000	upper	-0.00368172
chr10:116900002-117000000	upper	-0.0109869
chr10:116900002-117000000	mid-upper	-0.0109869
chr10:117000002-117100000	mid-upper	-0.0129234
chr10:117000002-117100000	upper	-0.0129234
chr10:117100002-117200000	upper	-0.0152622
chr10:117100002-117200000	mid-upper	-0.0152622
chr10:117200002-117300000	mid-upper	-0.0205582
chr10:117200002-117300000	upper	-0.0205582
chr10:117200002-117300000	mid-upper	-0.0205582
chr10:117300002-117400000	mid-upper	-0.0209294
chr10:117300002-117400000	upper	-0.0209294
chr10:117300002-117400000	mid-upper	-0.0209294
chr10:117400002-117500000	mid-upper	-0.0178406
chr10:117500002-117600000	mid-upper	-0.0157715
chr10:117600002-117700000	mid-upper	-0.0163848
chr10:117700002-117800000	mid-upper	-0.0180395
chr10:117800002-117900000	mid-upper	-0.0159067
chr10:117800002-117900000	upper	-0.0159067
chr10:117800002-117900000	mid-upper	-0.0159067
chr10:117800002-117900000	upper	-0.0159067
chr10:117800002-117900000	mid-upper	-0.0159067
chr10:117900002-118000000	mid-upper	-0.0143278
chr10:117900002-118000000	upper	-0.0143278
chr10:118000002-118100000	upper	-0.0127875
chr10:118000002-118100000	mid-upper	-0.0127875
chr10:118000002-118100000	upper	-0.0127875
chr10:118100002-118200000	upper	-0.00853732
chr10:118200002-118300000	upper	0.000474584
chr10:118300002-118400000	upper	0.00685797
chr10:118400002-118500000	upper	0.0184603
chr10:118500002-118600000	upper	0.0251557
chr10:118600002-118700000	upper	0.0254212
chr10:118700002-118800000	upper	0.0278083
chr10:118800002-118900000	upper	0.0255235
chr10:118900002-119000000	upper	0.0270397
chr10:119000002-119100000	upper	0.0270556
chr10:119100002-119200000	upper	0.0298886
chr10:119200002-119300000	upper	0.0207718
chr10:119300002-119400000	upper	0.0114332
chr10:119400002-119500000	upper	0.0126263
chr10:119500002-119600000	upper	0.00400355
chr10:119600002-119700000	upper	-0.00136297
chr10:119700002-119800000	upper	0.00969019
chr10:119700002-119800000	mid-upper	0.00969019
chr10:119700002-119800000	upper	0.00969019
chr10:119700002-119800000	mid-upper	0.00969019
chr10:119800002-119900000	mid-upper	0.00392093
chr10:119800002-119900000	upper	0.00392093
chr10:119800002-119900000	mid-upper	0.00392093
[truncated: 209 more rows]
