# Supplementary material for: Dynamics of replication origin over-activation
Source: Nat Commun. 2021 Jun 8;12:3448. doi: 10.1038/s41467-021-23835-0 (PMC8187443; doi:10.1038/s41467-021-23835-0)
Supplement: Supplementary file 4 — Source Data [file 41467_2021_23835_MOESM4_ESM.zip › source data 051221/Fig. 4c DNA amplification_score.xlsx]

## Sheet: Fig3C_amplification_score
coord	name	variable	Replication timing (log2)	Amplification score
chr1:100066904-100085202	early	Re-replication	-0.0306521	-0.454022
chr1:100085204-100106902	mid-early	Re-replication	-0.0364732	-0.961124
chr1:100106904-100119002	early	Re-replication	-0.0319717	-0.473352
chr1:100119004-100157102	mid-early	Re-replication	-0.03121	-0.823925
chr1:100157104-100381602	early	Re-replication	-0.0174125	-0.259099
chr1:100381604-100432402	mid-early	Re-replication	-0.00502247	-0.133797
chr1:100432404-100532702	early	Re-replication	-0.0032772	-0.049004
chr1:100532704-100568202	mid-early	Re-replication	-0.015636	-0.415008
chr1:100568204-100921502	early	Re-replication	0.0190747	0.287444
chr1:10064004-10069802	mid-early	Re-replication	0.407914	12.5804
chr1:10069804-10227102	early	Re-replication	0.348629	5.90359
chr1:100921504-101010902	mid-early	Re-replication	0.0136391	0.365698
chr1:101010904-101154202	early	Re-replication	0.0191907	0.289205
chr1:101154204-101212102	mid-early	Re-replication	-0.00726979	-0.193514
chr1:101212104-101355402	mid-late	Re-replication	-0.0282477	-1.81529
chr1:101355404-101398402	mid-early	Re-replication	-0.0617307	-1.6126
chr1:101398404-101410702	mid-late	Re-replication	-0.0637716	-4.04829
chr1:101410704-101474902	mid-early	Re-replication	-0.0539928	-1.41422
chr1:101474904-101484202	mid-late	Re-replication	-0.0652706	-4.14131
chr1:101484204-101516602	mid-early	Re-replication	-0.0643663	-1.67992
chr1:101516604-101546502	mid-late	Re-replication	-0.0659803	-4.18532
chr1:101546504-101645302	mid-early	Re-replication	-0.0723919	-1.88418
chr1:101645304-101739602	mid-late	Re-replication	-0.0989293	-6.2048
chr1:101739604-101745302	late	Re-replication	-0.114147	-2.01282
chr1:101745304-102093302	mid-late	Re-replication	-0.13793	-8.53632
chr1:102093304-102107502	late	Re-replication	-0.204056	-3.48985
chr1:102107504-102117202	mid-late	Re-replication	-0.198702	-12.0461
chr1:102117204-102387302	late	Re-replication	-0.253832	-4.26884
chr1:10227104-10301802	mid-early	Re-replication	0.266105	7.79839
chr1:102387304-102392302	mid-late	Re-replication	-0.239612	-14.3269
chr1:1023904-1084602	early	Re-replication	0.525756	9.49601
chr1:102392304-102406402	late	Re-replication	-0.237147	-4.0107
chr1:102406404-102416102	mid-late	Re-replication	-0.242995	-14.5126
chr1:102416104-103422602	late	Re-replication	-0.351698	-5.72424
chr1:10301804-11413002	early	Re-replication	0.386892	6.64272
chr1:103422604-103441702	mid-late	Re-replication	-0.355769	-20.461
chr1:103441704-103451102	late	Re-replication	-0.374665	-6.05172
chr1:103451104-103528302	mid-late	Re-replication	-0.379472	-21.6532
chr1:103528304-103716802	late	Re-replication	-0.384388	-6.18881
chr1:103716804-103857602	mid-late	Re-replication	-0.368182	-21.0878
chr1:103857604-103895302	late	Re-replication	-0.410524	-6.55272
chr1:103895304-103914202	mid-late	Re-replication	-0.399684	-22.6545
chr1:103914204-103942402	late	Re-replication	-0.400369	-6.4121
chr1:103942404-103974502	mid-late	Re-replication	-0.390286	-22.1907
chr1:103974504-104102002	late	Re-replication	-0.363526	-5.89355
chr1:104102004-104146502	mid-late	Re-replication	-0.345208	-19.9235
chr1:104146504-105269302	late	Re-replication	-0.429457	-6.81226
chr1:105269304-105274702	mid-late	Re-replication	-0.430007	-24.1305
chr1:105274704-108580402	late	Re-replication	-0.354583	-5.76567
chr1:1084604-1092902	mid-early	Re-replication	0.551157	17.9124
chr1:108580404-108596302	mid-late	Re-replication	-0.00607109	-0.393152
chr1:108596304-108638302	late	Re-replication	-0.0105302	-0.192425
chr1:108638304-108681902	mid-late	Re-replication	-0.000761357	-0.0493948
chr1:108681904-108689302	late	Re-replication	-0.0087303	-0.159634
chr1:108689304-108793402	mid-late	Re-replication	0.0312326	2.04892
chr1:108793404-108824802	mid-early	Re-replication	0.0613057	1.67126
chr1:108824804-108882002	mid-late	Re-replication	0.066101	4.38938
chr1:108882004-108891902	mid-early	Re-replication	0.0704288	1.92609
chr1:108891904-108898102	mid-late	Re-replication	0.0830453	5.54731
chr1:108898104-108906602	mid-early	Re-replication	0.0844866	2.32193
chr1:108906604-108939602	mid-late	Re-replication	0.0781807	5.21348
chr1:108939604-108996302	mid-early	Re-replication	0.0801016	2.19804
chr1:108996304-109005102	mid-late	Re-replication	0.0781364	5.21045
chr1:109005104-109116402	mid-early	Re-replication	0.13996	3.92216
chr1:109116404-109268802	early	Re-replication	0.225303	3.65042
chr1:109268804-109307202	mid-early	Re-replication	0.241808	7.02517
chr1:1092904-1116302	early	Re-replication	0.558063	10.2001
chr1:109307204-109317002	early	Re-replication	0.24715	4.03566
chr1:109317004-109410902	mid-early	Re-replication	0.269194	7.89761
chr1:109410904-109579202	early	Re-replication	0.28777	4.76762
chr1:109579204-109635202	mid-early	Re-replication	0.335793	10.0897
chr1:109635204-110050902	early	Re-replication	0.423457	7.36761
chr1:110050904-110093302	mid-early	Re-replication	0.43663	13.6073
chr1:110093304-110739802	early	Re-replication	0.487074	8.67341
chr1:110739804-110747502	mid-early	Re-replication	0.399827	12.2949
chr1:110747504-110971402	early	Re-replication	0.384636	6.59858
chr1:110971404-111034902	mid-early	Re-replication	0.359951	10.9102
chr1:111034904-111109602	early	Re-replication	0.364932	6.21613
chr1:111109604-111181002	mid-early	Re-replication	0.326978	9.79368
chr1:111181004-111214702	early	Re-replication	0.280139	4.62852
chr1:111214704-111394602	mid-early	Re-replication	0.232699	6.73865
chr1:111394604-111415802	mid-late	Re-replication	0.158737	10.8892
chr1:111415804-111441802	mid-early	Re-replication	0.165416	4.67732
chr1:111441804-111537402	mid-late	Re-replication	0.126846	8.60431
chr1:111537404-111577202	mid-early	Re-replication	0.140733	3.94488
chr1:111577204-111621402	early	Re-replication	0.174887	2.78336
chr1:111621404-112004902	mid-early	Re-replication	0.155572	4.38369
chr1:1116304-1161102	mid-early	Re-replication	0.543828	17.6265
chr1:112004904-112027702	early	Re-replication	0.177776	2.83223
chr1:112027704-112052602	mid-early	Re-replication	0.176045	4.99658
chr1:112052604-112071202	early	Re-replication	0.184161	2.94058
chr1:112071204-112078202	mid-early	Re-replication	0.182043	5.17782
chr1:112078204-112098502	early	Re-replication	0.182216	2.90753
chr1:112098504-112113402	mid-early	Re-replication	0.181047	5.14766
chr1:112113404-112254202	early	Re-replication	0.16086	2.54746
chr1:112254204-112280402	mid-early	Re-replication	0.170693	4.83552
chr1:112280404-112292102	early	Re-replication	0.19074	3.05273
chr1:112292104-112423702	mid-early	Re-replication	0.190103	5.42252
chr1:112423704-112545102	mid-late	Re-replication	0.196336	13.6488
chr1:112545104-112657002	mid-early	Re-replication	0.214276	6.16463
chr1:112657004-112675402	mid-late	Re-replication	0.188818	13.0913
chr1:112675404-112723502	mid-early	Re-replication	0.192997	5.51071
chr1:112723504-112991102	early	Re-replication	0.229612	3.72593
chr1:112991104-113012202	mid-early	Re-replication	0.23365	6.76847
chr1:113012204-113038702	early	Re-replication	0.247263	4.03766
chr1:113038704-113072802	mid-early	Re-replication	0.238793	6.93016
chr1:113072804-113128802	early	Re-replication	0.224244	3.63189
chr1:113128804-113152402	mid-early	Re-replication	0.199375	5.70569
chr1:113152404-113178502	early	Re-replication	0.194432	3.1159
chr1:113178504-113370902	mid-early	Re-replication	0.235356	6.82205
chr1:113370904-113403802	early	Re-replication	0.265798	4.36913
chr1:113403804-113435402	mid-early	Re-replication	0.244927	7.12372
chr1:113435404-113580602	early	Re-replication	0.221153	3.5779
chr1:113580604-113737102	mid-early	Re-replication	0.168708	4.77594
chr1:113737104-113843202	early	Re-replication	0.212351	3.42476
chr1:113843204-113850002	mid-early	Re-replication	0.195641	5.59141
chr1:113850004-114249102	early	Re-replication	0.135763	2.13107
chr1:11413004-11498502	mid-early	Re-replication	0.427186	13.2673
chr1:114249104-114254802	mid-early	Re-replication	0.0918552	2.53096
chr1:114254804-114295602	early	Re-replication	0.0849469	1.30984
chr1:114295604-114314002	mid-early	Re-replication	0.0793149	2.17586
chr1:114314004-114428102	early	Re-replication	0.103124	1.60029
chr1:114428104-114455302	mid-early	Re-replication	0.121846	3.39285
chr1:114455304-114575402	early	Re-replication	0.152134	2.40187
chr1:114575404-114581402	mid-early	Re-replication	0.141119	3.95624
chr1:114581404-114610502	early	Re-replication	0.148115	2.3351
chr1:114610504-114660302	mid-early	Re-replication	0.105639	2.92485
chr1:114660304-114675602	mid-late	Re-replication	0.0942399	6.31981
chr1:114675604-114688502	mid-early	Re-replication	0.0939226	2.5898
chr1:114688504-114694702	mid-late	Re-replication	0.0920099	6.16545
chr1:114694704-114757502	mid-early	Re-replication	0.115058	3.1962
chr1:114757504-114848902	early	Re-replication	0.129668	2.03104
chr1:114848904-114994702	mid-early	Re-replication	0.0846151	2.32557
chr1:11498504-11697002	early	Re-replication	0.495706	8.85508
chr1:114994704-115092202	early	Re-replication	0.0725295	1.11352
chr1:115092204-115152502	mid-early	Re-replication	0.0767038	2.10231
chr1:115152504-115186102	early	Re-replication	0.0742328	1.14035
chr1:115186104-115265602	mid-early	Re-replication	0.0403809	1.09283
chr1:115265604-115276902	mid-late	Re-replication	0.0368901	2.42484
chr1:115276904-115341202	mid-early	Re-replication	0.0625784	1.70671
chr1:115341204-115362302	early	Re-replication	0.0608559	0.930501
chr1:115362304-115370402	mid-early	Re-replication	0.0494674	1.34298
chr1:115370404-115636402	early	Re-replication	0.08502	1.311
chr1:115636404-115644802	mid-early	Re-replication	0.100013	2.76363
chr1:115644804-115666102	early	Re-replication	0.0995366	1.54267
chr1:115666104-115893702	mid-early	Re-replication	0.070017	1.91456
chr1:115893704-115998702	mid-late	Re-replication	0.0650988	4.32132
chr1:115998704-116008502	mid-early	Re-replication	0.0470064	1.27507
chr1:116008504-116031902	mid-late	Re-replication	0.0381213	2.50684
chr1:116031904-116213502	mid-early	Re-replication	0.0646052	1.76324
chr1:1161104-1190602	early	Re-replication	0.539683	9.79762
chr1:116213504-116222302	mid-late	Re-replication	0.0586957	3.88758
chr1:116222304-116264802	mid-early	Re-replication	0.060604	1.65173
chr1:116264804-116282702	mid-late	Re-replication	0.0560665	3.71003
chr1:116282704-116572202	mid-early	Re-replication	0.0651577	1.77866
chr1:116572204-116604502	early	Re-replication	0.117097	1.82604
chr1:116604504-116672502	mid-early	Re-replication	0.118201	3.28712
chr1:116672504-116693602	mid-late	Re-replication	0.123611	8.37538
chr1:116693604-117019202	mid-early	Re-replication	0.156244	4.40367
chr1:11697004-11809002	mid-early	Re-replication	0.508892	16.2837
chr1:117019204-117204102	early	Re-replication	0.163036	2.5839
chr1:117204104-117323702	mid-early	Re-replication	0.139063	3.89578
chr1:117323704-117338302	early	Re-replication	0.144523	2.27559
chr1:117338304-117542202	mid-early	Re-replication	0.126179	3.51885
chr1:117542204-117549002	early	Re-replication	0.125488	1.96267
chr1:117549004-117689402	mid-early	Re-replication	0.0930228	2.56419
chr1:117689404-117713102	mid-late	Re-replication	0.0484415	3.19696
chr1:117713104-117796102	mid-early	Re-replication	0.0759818	2.08199
chr1:117796104-117831502	early	Re-replication	0.0709978	1.08942
chr1:117831504-117864302	mid-early	Re-replication	0.037965	1.02658
chr1:117864304-117988002	early	Re-replication	0.0409688	0.622095
chr1:117988004-117998302	mid-early	Re-replication	0.025623	0.689884
chr1:117998304-118005202	early	Re-replication	0.0296108	0.447855
chr1:118005204-118011702	mid-early	Re-replication	0.0243115	0.654272
chr1:118011704-118020202	early	Re-replication	0.0279378	0.422306
chr1:118020204-118034402	mid-early	Re-replication	0.0384859	1.04086
chr1:118034404-118067902	early	Re-replication	0.0502989	0.766255
chr1:118067904-118121002	mid-early	Re-replication	0.0303694	0.819029
chr1:11809004-11969302	early	Re-replication	0.510812	9.17559
chr1:118121004-118255902	mid-late	Re-replication	0.0106696	0.694964
chr1:118255904-118371002	mid-early	Re-replication	-0.00525978	-0.140107
chr1:118371004-118390702	early	Re-replication	-0.0134221	-0.199998
chr1:118390704-118564402	mid-early	Re-replication	-0.0245669	-0.650041
chr1:118564404-118705102	mid-late	Re-replication	-0.050672	-3.23126
chr1:118705104-118711502	late	Re-replication	-0.077535	-1.38449
chr1:118711504-118811302	mid-late	Re-replication	-0.0934337	-5.87116
chr1:118811304-119189102	late	Re-replication	-0.181603	-3.12957
chr1:1190604-1272202	mid-early	Re-replication	0.522317	16.7959
chr1:119189104-119223302	mid-late	Re-replication	-0.161737	-9.92891
chr1:119223304-119347202	late	Re-replication	-0.155042	-2.69607
chr1:119347204-119368002	mid-late	Re-replication	-0.128249	-7.96345
chr1:119368004-119382302	late	Re-replication	-0.127731	-2.24194
chr1:119382304-119387302	mid-late	Re-replication	-0.12247	-7.61966
chr1:119387304-119409302	late	Re-replication	-0.115327	-2.03281
chr1:119409304-120037502	mid-late	Re-replication	-0.0446653	-2.85412
chr1:11969304-12072102	mid-early	Re-replication	0.459576	14.4427
chr1:120037504-120044802	mid-early	Re-replication	0.0421718	1.14201
chr1:120044804-120067902	mid-late	Re-replication	0.0461809	3.04537
chr1:120067904-120515602	mid-early	Re-replication	0.056765	1.54503
chr1:120515604-120631202	early	Re-replication	0.0556292	0.849034
chr1:120631204-120639802	mid-early	Re-replication	0.0616168	1.67992
chr1:120639804-120721002	early	Re-replication	0.0769639	1.18344
chr1:120721004-120967402	mid-early	Re-replication	0.0196845	0.528901
chr1:12072104-12098802	early	Re-replication	0.478009	8.48381
chr1:120967404-121047402	mid-late	Re-replication	-6.93e-05	-0.00449384
chr1:12098804-12109902	mid-early	Re-replication	0.47511	15.0158
chr1:121047404-121055102	early	Re-replication	0.0844656	1.3022
chr1:121055104-121070202	mid-early	Re-replication	0.0678228	1.85314
chr1:121070204-121303602	mid-late	Re-replication	-0.049549	-3.16086
chr1:12109904-12154202	early	Re-replication	0.483065	8.58941
chr1:121303604-121435202	early	Re-replication	-0.158441	-2.24626
chr1:121435204-121535002	mid-early	Re-replication	-0.0407595	-1.07249
chr1:121535004-142488902	mid-late	Re-replication	-3.93e-05	-0.00254767
chr1:12154204-12248102	mid-early	Re-replication	0.487979	15.4953
chr1:12248104-12611502	early	Re-replication	0.358511	6.09261
chr1:12611504-12632602	mid-early	Re-replication	0.294756	8.72703
chr1:12632604-12688402	early	Re-replication	0.282877	4.67835
chr1:12688404-12697702	mid-early	Re-replication	0.262743	7.6906
chr1:12697704-12886102	early	Re-replication	0.229796	3.72916
chr1:1272204-1365102	mid-late	Re-replication	0.529819	41.545
chr1:12886104-12940102	mid-early	Re-replication	0.124347	3.46554
chr1:12940104-13070402	mid-late	Re-replication	0.0788696	5.26069
chr1:13070404-13159902	late	Re-replication	0.0271485	0.502628
chr1:13159904-13218302	mid-late	Re-replication	0.06514	4.32412
chr1:13218304-13244702	mid-early	Re-replication	0.102226	2.82698
chr1:13244704-13295102	mid-late	Re-replication	0.0361007	2.3723
chr1:13295104-13306102	early	Re-replication	0.104941	1.62952
chr1:13306104-13387002	mid-early	Re-replication	0.106569	2.95156
chr1:13387004-13502002	mid-late	Re-replication	0.0402022	2.64559
chr1:13502004-13571202	late	Re-replication	-0.0444799	-0.803333
chr1:13571204-13719902	mid-late	Re-replication	0.0674609	4.48181
chr1:1365104-1402602	mid-early	Re-replication	0.529342	17.0658
chr1:13719904-13876602	late	Re-replication	-0.0304989	-0.553492
chr1:13876604-14105302	mid-late	Re-replication	-0.030281	-1.94459
chr1:1402604-1433202	mid-late	Re-replication	0.46977	36.0344
chr1:14105304-14419502	late	Re-replication	-0.0935411	-1.66115
chr1:142488904-142510402	mid-early	Re-replication	-0.254857	-6.23426
chr1:142510404-142591702	mid-late	Re-replication	-0.269605	-15.9584
chr1:142591704-142665802	late	Re-replication	-0.249455	-4.20141
chr1:142665804-142759902	mid-late	Re-replication	-0.216027	-13.0199
chr1:142759904-143000602	late	Re-replication	-0.284117	-4.72982
chr1:143000604-143074202	mid-late	Re-replication	-0.0724616	-4.58622
chr1:143074204-143081702	mid-early	Re-replication	-0.294632	-7.11165
chr1:143081704-143095202	mid-late	Re-replication	-0.314188	-18.3217
chr1:143095204-143333802	late	Re-replication	-0.330697	-5.42019
chr1:1433204-1500102	mid-early	Re-replication	0.447661	14.0073
chr1:143333804-143344602	mid-late	Re-replication	-0.316581	-18.4465
chr1:143344604-143569002	late	Re-replication	-0.292639	-4.85779
chr1:143569004-143625702	mid-late	Re-replication	-0.0758127	-4.7928
chr1:143625704-143630702	early	Re-replication	0.0986522	1.52849
chr1:143630704-143638502	mid-early	Re-replication	0.0667292	1.82256
chr1:143638504-143653202	early	Re-replication	0.0853092	1.31559
chr1:143653204-143707502	mid-early	Re-replication	0.102896	2.84618
chr1:143707504-143716402	early	Re-replication	0.133707	2.09727
chr1:143716404-143783102	mid-early	Re-replication	0.134367	3.758
chr1:143783104-143804302	early	Re-replication	0.143592	2.26019
chr1:143804304-143811802	mid-early	Re-replication	0.092903	2.56077
chr1:143811804-143850302	mid-late	Re-replication	0.0520476	3.43927
chr1:143850304-143884402	mid-early	Re-replication	0.106485	2.94916
chr1:143884404-143972302	mid-late	Re-replication	0.097216	6.5262
chr1:143972304-144107102	mid-early	Re-replication	0.139164	3.89875
chr1:144107104-144266002	early	Re-replication	0.183255	2.92519
chr1:14419504-14482002	mid-late	Re-replication	-0.0209781	-1.35152
chr1:144266004-144340602	mid-early	Re-replication	0.0210197	0.565038
chr1:144340604-144440802	early	Re-replication	0.0529278	0.807044
chr1:144440804-144451602	mid-early	Re-replication	0.00968459	0.259312
chr1:144451604-144535502	early	Re-replication	0.0715559	1.0982
chr1:144535504-144756102	mid-early	Re-replication	0.0827011	2.27144
chr1:144756104-144767602	mid-late	Re-replication	0	0
chr1:144767604-144793602	early	Re-replication	0.189485	3.03131
chr1:144793604-144899002	mid-early	Re-replication	0.14439	4.05262
chr1:14482004-14576702	late	Re-replication	-0.00323119	-0.059195
chr1:144899004-145538902	early	Re-replication	0.199172	3.19723
chr1:145538904-145565102	mid-early	Re-replication	0.341148	10.2704
chr1:145565104-145875402	early	Re-replication	0.280719	4.63908
chr1:14576704-14675902	mid-late	Re-replication	0.035783	2.35116
chr1:145875404-145959402	mid-early	Re-replication	0.147112	4.13297
chr1:145959404-146088602	early	Re-replication	0.170203	2.70432
chr1:146088604-146105802	mid-early	Re-replication	0.139448	3.90711
chr1:146105804-146135202	early	Re-replication	0.13018	2.03943
chr1:146135204-146174602	mid-early	Re-replication	0.105229	2.91309
chr1:146174604-146280902	early	Re-replication	0.119446	1.86421
chr1:146280904-146291202	mid-early	Re-replication	0.0745352	2.04132
chr1:146291204-146381902	mid-late	Re-replication	0.0172764	1.12788
chr1:146381904-146886902	mid-early	Re-replication	0.0341042	0.920946
chr1:14675904-14859102	late	Re-replication	0.0616228	1.15467
chr1:146886904-146927402	early	Re-replication	0.0695768	1.06709
chr1:146927404-147234002	mid-early	Re-replication	0.0741154	2.02953
chr1:147234004-147263202	mid-late	Re-replication	0.0797215	5.3191
chr1:147263204-147397402	mid-early	Re-replication	0.100746	2.78461
chr1:147397404-147593302	early	Re-replication	0.171325	2.72324
chr1:147593304-147649802	mid-early	Re-replication	0.131366	3.67018
chr1:147649804-147854502	early	Re-replication	0.1574	2.48962
chr1:147854504-147867002	mid-early	Re-replication	0.138754	3.8867
chr1:147867004-148015902	early	Re-replication	0.104106	1.61608
chr1:148015904-148060802	mid-early	Re-replication	0.0910298	2.5075
chr1:148060804-148070902	early	Re-replication	0.10475	1.62644
chr1:148070904-148131402	mid-late	Re-replication	0	0
chr1:148131404-148174202	early	Re-replication	0.127322	1.99265
chr1:148174204-148214202	mid-early	Re-replication	0.11502	3.19511
chr1:148214204-148405002	early	Re-replication	0.201872	3.24368
chr1:148405004-148566202	mid-late	Re-replication	0.0392263	2.58049
chr1:148566204-148726602	mid-early	Re-replication	0.0444624	1.205
chr1:14859104-14998702	mid-late	Re-replication	0.163022	11.2001
chr1:148726604-148779402	early	Re-replication	0.151011	2.3832
chr1:148779404-148803102	mid-early	Re-replication	0.0478129	1.29731
chr1:148803104-148954102	mid-late	Re-replication	-0.0357078	-2.2888
chr1:148954104-148959202	late	Re-replication	-0.00860195	-0.157294
chr1:148959204-148974402	mid-late	Re-replication	-0.0331749	-2.1283
chr1:148974404-149229702	late	Re-replication	-0.17024	-2.9451
chr1:149229704-149277002	mid-late	Re-replication	-0.0132811	-0.857916
chr1:149277004-149285902	mid-early	Re-replication	0.0174817	0.469355
chr1:149285904-149308402	mid-late	Re-replication	0.018054	1.17897
chr1:149308404-149314002	mid-early	Re-replication	0.0190401	0.511473
chr1:149314004-149463302	mid-late	Re-replication	-0.00888795	-0.575006
chr1:149463304-149494702	mid-early	Re-replication	0.0732953	2.0065
chr1:149494704-149500302	early	Re-replication	0.0768757	1.18204
chr1:149500304-149507102	mid-early	Re-replication	0.0554708	1.50912
chr1:149507104-149612602	early	Re-replication	0.0585963	0.895245
chr1:149612604-149855802	mid-early	Re-replication	0.0234606	0.631187
chr1:149855804-149880002	early	Re-replication	0.055468	0.846527
chr1:149880004-149914002	mid-early	Re-replication	0.0822789	2.25951
chr1:149914004-149929302	early	Re-replication	0.101352	1.57181
chr1:149929304-149951102	mid-early	Re-replication	0.104881	2.9031
chr1:149951104-149959502	early	Re-replication	0.0981407	1.52029
chr1:149959504-149970202	mid-early	Re-replication	0.0938192	2.58686
chr1:149970204-150206002	early	Re-replication	0.175255	2.78958
chr1:14998704-15104202	mid-early	Re-replication	0.219987	6.34178
chr1:1500104-1511202	early	Re-replication	0.455141	8.01076
chr1:150206004-150211202	mid-early	Re-replication	0.253758	7.40385
chr1:150211204-150234602	early	Re-replication	0.27286	4.49654
chr1:150234604-150270602	mid-early	Re-replication	0.281673	8.30068
chr1:150270604-150557602	early	Re-replication	0.322647	5.41275
chr1:150557604-150573402	mid-early	Re-replication	0.377935	11.5299
chr1:150573404-151017402	early	Re-replication	0.435883	7.61816
chr1:151017404-151023802	mid-early	Re-replication	0.431185	13.411
chr1:151023804-151153902	early	Re-replication	0.422833	7.35508
chr1:15104204-15126302	early	Re-replication	0.258661	4.24099
chr1:1511204-1681902	mid-early	Re-replication	0.400498	12.3185
chr1:151153904-151178902	mid-early	Re-replication	0.376048	11.4645
chr1:151178904-151187302	early	Re-replication	0.378529	6.47949
chr1:151187304-151234702	mid-early	Re-replication	0.375414	11.4426
chr1:151234704-152272302	early	Re-replication	0.434039	7.58084
chr1:15126304-15301802	mid-early	Re-replication	0.265069	7.76516
chr1:152272304-152515402	mid-early	Re-replication	0.204313	5.85724
chr1:152515404-152521802	mid-late	Re-replication	0.177652	12.2685
chr1:152521804-152542902	mid-early	Re-replication	0.175884	4.99173
chr1:152542904-152886502	mid-late	Re-replication	0.145822	9.95783
chr1:152886504-153070702	mid-early	Re-replication	0.185428	5.2804
chr1:15301804-15314502	early	Re-replication	0.279584	4.61844
chr1:153070704-153105002	early	Re-replication	0.244862	3.99503
chr1:153105004-153121202	mid-early	Re-replication	0.245404	7.13879
chr1:153121204-153158002	early	Re-replication	0.271968	4.48042
chr1:15314504-15373002	mid-early	Re-replication	0.316758	9.45279
chr1:153158004-153188602	mid-early	Re-replication	0.29006	8.57354
chr1:153188604-153554402	early	Re-replication	0.480133	8.52813
chr1:153554404-153711502	mid-early	Re-replication	0.591869	19.527
chr1:153711504-153930902	early	Re-replication	0.454442	7.99641
chr1:15373004-15380102	early	Re-replication	0.369527	6.30485
chr1:15380104-15420302	mid-early	Re-replication	0.370773	11.2822
chr1:153930904-154004102	mid-early	Re-replication	0.380006	11.6018
chr1:154004104-154247602	early	Re-replication	0.418601	7.27028
chr1:15420304-17712002	early	Re-replication	0.56235	10.2948
chr1:154247604-154286002	mid-early	Re-replication	0.425628	13.2115
chr1:154286004-154382102	early	Re-replication	0.473618	8.39239
chr1:154382104-154390402	mid-early	Re-replication	0.478127	15.1279
chr1:154390404-154966202	early	Re-replication	0.508657	9.12967
chr1:154966204-154991002	mid-early	Re-replication	0.583515	19.192
chr1:154991004-155148002	early	Re-replication	0.580336	10.6949
chr1:155148004-155154702	mid-early	Re-replication	0.583521	19.1922
chr1:155154704-155196402	early	Re-replication	0.575579	10.5886
chr1:155196404-155284502	mid-early	Re-replication	0.510897	16.3599
chr1:155284504-155533402	early	Re-replication	0.425727	7.41322
chr1:155533404-155552302	mid-early	Re-replication	0.413788	12.7888
chr1:155552304-155950202	early	Re-replication	0.473057	8.38072
chr1:155950204-155959702	mid-early	Re-replication	0.587181	19.3388
chr1:155959704-155966702	early	Re-replication	0.593694	10.9952
chr1:155966704-155978302	mid-early	Re-replication	0.593742	19.6024
chr1:155978304-156136402	early	Re-replication	0.668264	12.7242
chr1:156136404-156236402	mid-early	Re-replication	0.605085	20.061
chr1:156236404-156559202	early	Re-replication	0.69242	13.3037
chr1:156559204-156574202	mid-early	Re-replication	0.654284	22.0925
chr1:156574204-157336602	early	Re-replication	0.54969	10.0161
chr1:157336604-157392902	mid-early	Re-replication	0.271525	7.97264
chr1:157392904-157559702	mid-late	Re-replication	0.217423	15.2282
chr1:157559704-157646202	mid-early	Re-replication	0.153817	4.33155
chr1:157646204-157805402	mid-late	Re-replication	0.0951314	6.3816
chr1:157805404-157811102	mid-early	Re-replication	0.0396431	1.07259
chr1:157811104-157933902	mid-late	Re-replication	0.0111795	0.728307
chr1:157933904-158075902	mid-early	Re-replication	-0.00305368	-0.0814042
chr1:158075904-158439102	mid-late	Re-replication	-0.0798469	-5.04084
chr1:158439104-158541002	late	Re-replication	-0.159623	-2.77141
chr1:158541004-158560102	mid-late	Re-replication	-0.162184	-9.95479
chr1:158560104-158887702	late	Re-replication	-0.15445	-2.68631
chr1:158887704-158907902	mid-late	Re-replication	-0.139981	-8.65722
chr1:158907904-159243102	late	Re-replication	-0.0795334	-1.4192
chr1:159243104-159250402	mid-late	Re-replication	-0.035614	-2.28286
chr1:159250404-159271902	late	Re-replication	-0.0372046	-0.673624
chr1:159271904-159311302	mid-late	Re-replication	-0.0357381	-2.29071
chr1:159311304-159317902	late	Re-replication	-0.023709	-0.43128
chr1:159317904-159488002	mid-late	Re-replication	0.0281186	1.84264
chr1:159488004-159683402	mid-early	Re-replication	0.112392	3.11922
chr1:159683404-159706602	early	Re-replication	0.167235	2.65439
chr1:159706604-159837802	mid-early	Re-replication	0.191149	5.45437
chr1:159837804-160199102	early	Re-replication	0.313416	5.24049
chr1:160199104-160205102	mid-early	Re-replication	0.281257	8.28718
chr1:160205104-160575302	early	Re-replication	0.265163	4.3577
chr1:160575304-160692002	mid-early	Re-replication	0.254433	7.42532
chr1:160692004-160717602	early	Re-replication	0.278273	4.59464
chr1:160717604-160730002	mid-early	Re-replication	0.288516	8.52319
chr1:160730004-160926802	early	Re-replication	0.333484	5.61641
chr1:160926804-161013502	mid-early	Re-replication	0.376784	11.49
chr1:161013504-161133002	early	Re-replication	0.434997	7.60023
chr1:161133004-161148902	mid-early	Re-replication	0.391869	12.0155
chr1:161148904-161297302	early	Re-replication	0.390075	6.7051
chr1:161297304-161309302	mid-early	Re-replication	0.327078	9.79702
chr1:161309304-161339102	early	Re-replication	0.316925	5.30584
chr1:161339104-161346202	mid-early	Re-replication	0.306016	9.09708
chr1:161346204-161382102	early	Re-replication	0.248725	4.06365
chr1:161382104-161470902	mid-early	Re-replication	0.0856935	2.3561
chr1:161470904-162333602	early	Re-replication	0.194597	3.11873
chr1:162333604-162371102	mid-early	Re-replication	0.184012	5.23747
chr1:162371104-162395902	early	Re-replication	0.186617	2.98239
chr1:162395904-162425402	mid-early	Re-replication	0.167205	4.73089
chr1:162425404-162798302	early	Re-replication	0.149262	2.35414
chr1:162798304-163123602	mid-early	Re-replication	0.055447	1.50846
chr1:163123604-163132602	mid-late	Re-replication	-0.00292939	-0.189908
chr1:163132604-163190902	mid-early	Re-replication	-0.0126975	-0.33736
chr1:163190904-163228902	mid-late	Re-replication	-0.0247321	-1.5913
chr1:163228904-163246702	mid-early	Re-replication	-0.0221151	-0.585662
chr1:163246704-163297002	mid-late	Re-replication	-0.0453765	-2.89886
chr1:163297004-163317402	mid-early	Re-replication	-0.049318	-1.29386
chr1:163317404-163464702	mid-late	Re-replication	-0.0784452	-4.95474
chr1:163464704-163470902	late	Re-replication	-0.131334	-2.30234
chr1:163470904-163481802	mid-late	Re-replication	-0.126901	-7.8834
chr1:163481804-163545602	late	Re-replication	-0.140806	-2.46042
chr1:163504-174202	mid-early	Re-replication	0.146363	4.11085
chr1:163545604-163633902	mid-late	Re-replication	-0.1538	-9.4672
chr1:163633904-163958802	late	Re-replication	-0.19974	-3.42104
chr1:163958804-164016802	mid-late	Re-replication	-0.215372	-12.9833
chr1:164016804-164268002	late	Re-replication	-0.212393	-3.6222
chr1:164268004-164277102	mid-late	Re-replication	-0.215395	-12.9845
chr1:164277104-164358002	late	Re-replication	-0.224076	-3.8064
chr1:164358004-164466002	mid-late	Re-replication	-0.178701	-10.9073
chr1:164466004-164588102	late	Re-replication	-0.198074	-3.39441
chr1:164588104-164616702	mid-late	Re-replication	-0.127772	-7.93512
chr1:164616704-164626002	late	Re-replication	-0.112322	-1.98188
chr1:164626004-164643202	mid-late	Re-replication	-0.110421	-6.89834
chr1:164643204-164652902	late	Re-replication	-0.112538	-1.98555
chr1:164652904-164765302	mid-late	Re-replication	-0.111475	-6.96167
chr1:164765304-164817202	late	Re-replication	-0.0932061	-1.65539
chr1:164817204-164834102	mid-late	Re-replication	-0.0874195	-5.50458
chr1:164834104-164997202	late	Re-replication	-0.059611	-1.07101
chr1:164997204-165040602	mid-late	Re-replication	-0.0347888	-2.2306
chr1:165040604-165072902	late	Re-replication	-0.0586543	-1.05417
chr1:165072904-165322602	mid-late	Re-replication	-0.00239078	-0.15502
chr1:165322604-165339602	mid-early	Re-replication	0.0334921	0.904226
chr1:165339604-165366102	mid-late	Re-replication	0.0295305	1.93611
chr1:165366104-165375802	mid-early	Re-replication	0.0389807	1.05442
chr1:165375804-165402002	mid-late	Re-replication	0.0330077	2.16671
chr1:165402004-165484402	mid-early	Re-replication	0.0388358	1.05045
chr1:165484404-165963502	early	Re-replication	0.0586817	0.896576
chr1:165963504-166049002	mid-early	Re-replication	0.0287004	0.773567
chr1:166049004-166064002	mid-late	Re-replication	0.00764275	0.497288
chr1:166064004-166073502	mid-early	Re-replication	0.012803	0.34318
chr1:166073504-166082002	mid-late	Re-replication	0.00760716	0.494967
chr1:166082004-166113402	mid-early	Re-replication	0.00257821	0.0688636
chr1:166113404-166118602	mid-late	Re-replication	0.00649025	0.42213
chr1:166118604-166123902	mid-early	Re-replication	0.00759565	0.203232
chr1:166123904-166145902	mid-late	Re-replication	0.00974219	0.634354
chr1:166145904-166169402	mid-early	Re-replication	0.017664	0.47428
chr1:166169404-166265802	mid-late	Re-replication	0.000699727	0.0454195
chr1:166265804-166298302	late	Re-replication	-0.0134174	-0.24494
chr1:166298304-166319302	mid-late	Re-replication	-0.0111026	-0.717734
chr1:166319304-166326602	late	Re-replication	-0.00954381	-0.17446
chr1:166326604-166442302	mid-late	Re-replication	-0.00843385	-0.545714
chr1:166442304-166474302	late	Re-replication	-0.0157715	-0.28768
chr1:166474304-166600002	mid-late	Re-replication	0.00239001	0.155227
chr1:166600004-166607202	late	Re-replication	0.0135316	0.249342
chr1:166607204-166718602	mid-late	Re-replication	0.0213804	1.3978
chr1:166718604-166929402	mid-early	Re-replication	0.0322327	0.869841
chr1:166929404-167033502	early	Re-replication	0.091757	1.41823
chr1:167033504-167220302	mid-early	Re-replication	0.0970465	2.67887
chr1:167220304-167237202	early	Re-replication	0.125686	1.96591
chr1:167237204-167250702	mid-early	Re-replication	0.116255	3.23079
chr1:167250704-167279102	early	Re-replication	0.118369	1.84671
chr1:167279104-167337102	mid-early	Re-replication	0.11566	3.21359
chr1:167337104-167361902	early	Re-replication	0.134282	2.10672
chr1:167361904-167380002	mid-early	Re-replication	0.136829	3.83018
chr1:167380004-167486802	early	Re-replication	0.17146	2.72551
chr1:167486804-167653302	mid-early	Re-replication	0.186921	5.32573
chr1:167653304-167679602	early	Re-replication	0.216318	3.49367
chr1:167679604-167695902	mid-early	Re-replication	0.214488	6.1712
chr1:167695904-167711302	early	Re-replication	0.214102	3.45515
chr1:167711304-167838102	mid-early	Re-replication	0.192699	5.50161
chr1:167838104-168052602	early	Re-replication	0.166036	2.63424
chr1:168052604-168059502	mid-early	Re-replication	0.15565	4.38601
chr1:168059504-168069502	early	Re-replication	0.159358	2.52233
chr1:168069504-168088902	mid-early	Re-replication	0.147339	4.13968
chr1:168088904-168174202	early	Re-replication	0.139456	2.19189
chr1:168174204-168212002	mid-early	Re-replication	0.1313	3.66827
chr1:1681904-1688102	early	Re-replication	0.382103	6.54913
chr1:168212004-168462502	early	Re-replication	0.138515	2.17638
chr1:168462504-168735402	mid-early	Re-replication	0.0717815	1.96402
chr1:168735404-168766502	mid-late	Re-replication	0.00988114	0.643432
chr1:168766504-168779202	mid-early	Re-replication	0.010471	0.280446
chr1:168779204-168799302	mid-late	Re-replication	0.0129725	0.845639
chr1:168799304-168950702	mid-early	Re-replication	0.0244398	0.657755
chr1:1688104-1705702	mid-early	Re-replication	0.39182	12.0138
chr1:168950704-169063302	mid-late	Re-replication	-0.0318683	-2.04541
chr1:169063304-169077902	mid-early	Re-replication	-0.0441161	-1.15946
chr1:169077904-169173902	mid-late	Re-replication	-0.0509272	-3.24725
chr1:169173904-169236402	mid-early	Re-replication	-0.0325591	-0.85914
chr1:169236404-169255402	early	Re-replication	-0.0226292	-0.336117
chr1:169255404-169302302	mid-early	Re-replication	-0.0595136	-1.55587
chr1:169302304-169362502	mid-late	Re-replication	-0.101634	-6.36856
chr1:169362504-169498902	mid-early	Re-replication	-0.0752368	-1.95631
chr1:169498904-169506602	mid-late	Re-replication	-0.102683	-6.43193
chr1:169506604-169669102	mid-early	Re-replication	-0.098948	-2.55201
chr1:169669104-169711102	mid-late	Re-replication	-0.104696	-6.55352
chr1:169711104-169815502	mid-early	Re-replication	-0.13198	-3.36571
chr1:169815504-169860402	mid-late	Re-replication	-0.144321	-8.91244
chr1:169860404-169999402	mid-early	Re-replication	-0.107557	-2.76588
chr1:169999404-170247202	mid-late	Re-replication	-0.14455	-8.92589
chr1:170247204-170302902	late	Re-replication	-0.156912	-2.72685
chr1:170302904-171121102	mid-late	Re-replication	-0.128177	-7.95918
chr1:1705704-1775202	early	Re-replication	0.452083	7.94807
chr1:171121104-171330202	mid-early	Re-replication	-0.0158536	-0.420754
chr1:171330204-171413102	mid-late	Re-replication	-0.0310285	-1.99208
chr1:171413104-171456602	mid-early	Re-replication	0.0294813	0.79483
chr1:171456604-171512902	early	Re-replication	0.0575405	0.878791
chr1:171512904-171614402	mid-early	Re-replication	0.0135699	0.363835
chr1:171614404-171625902	early	Re-replication	0.0176167	0.265339
chr1:171625904-171677702	mid-early	Re-replication	0.0400286	1.08316
chr1:171677704-171683202	early	Re-replication	0.0401402	0.609337
chr1:171683204-171699202	mid-early	Re-replication	0.0357466	0.96585
chr1:171699204-172050802	early	Re-replication	0.0533223	0.813171
chr1:172050804-172111002	mid-early	Re-replication	0.0513316	1.3945
chr1:172111004-172225502	early	Re-replication	0.0739002	1.13511
chr1:172225504-172258602	mid-early	Re-replication	0.0495052	1.34402
chr1:172258604-172281102	early	Re-replication	0.0532669	0.81231
chr1:172281104-172408502	mid-early	Re-replication	0.0728139	1.99298
chr1:172408504-172426702	early	Re-replication	0.0894056	1.38075
chr1:172426704-172692902	mid-early	Re-replication	0.100603	2.7805
chr1:172692904-172805702	early	Re-replication	0.163359	2.58932
chr1:172805704-172887402	mid-early	Re-replication	0.155281	4.37505
chr1:172887404-173255802	early	Re-replication	0.161437	2.55713
chr1:173255804-173372902	mid-early	Re-replication	0.109249	3.02865
chr1:173372904-173551202	early	Re-replication	0.119962	1.87261
chr1:173551204-173560902	mid-early	Re-replication	0.0860297	2.36562
chr1:173560904-173569602	early	Re-replication	0.0926221	1.43203
chr1:173569604-173577902	mid-early	Re-replication	0.0854241	2.34847
chr1:173577904-173765802	early	Re-replication	0.101286	1.57075
chr1:173765804-173783902	mid-early	Re-replication	0.0719282	1.96813
chr1:173783904-173794502	early	Re-replication	0.0663132	1.01588
chr1:173794504-173832202	mid-early	Re-replication	0.0522213	1.4191
chr1:173832204-173883302	early	Re-replication	0.0530251	0.808555
chr1:173883304-173889002	mid-early	Re-replication	0.0452619	1.227
chr1:173889004-174250202	early	Re-replication	0.065743	1.00694
chr1:174204-656602	early	Re-replication	0.0917824	1.41863
chr1:174250204-174305102	mid-early	Re-replication	0.0350698	0.947341
chr1:174305104-174313602	early	Re-replication	0.0371845	0.563889
chr1:174313604-174367402	mid-early	Re-replication	0.010966	0.293755
chr1:174367404-174378402	early	Re-replication	0.0158449	0.238506
chr1:174378404-174418702	mid-early	Re-replication	-0.00215167	-0.0573766
chr1:174418704-174479102	mid-late	Re-replication	-0.0101825	-0.65846
chr1:174479104-174503302	mid-early	Re-replication	-0.00116184	-0.0309923
chr1:174503304-174524102	mid-late	Re-replication	-0.0145695	-0.940723
chr1:174524104-174562502	mid-early	Re-replication	-0.0122649	-0.325913
chr1:174562504-174573402	mid-late	Re-replication	-0.0269876	-1.73507
chr1:174573404-174579102	mid-early	Re-replication	-0.0280691	-0.741813
chr1:174579104-174695302	mid-late	Re-replication	-0.0114854	-0.74238
chr1:174695304-174713102	late	Re-replication	-0.000207582	-0.00380686
chr1:174713104-174949502	mid-late	Re-replication	-0.00203102	-0.131709
chr1:174949504-174962102	late	Re-replication	-0.0328347	-0.595401
chr1:174962104-175364402	mid-late	Re-replication	0.00420365	0.273191
chr1:175364404-175416302	late	Re-replication	0.000522016	0.00957571
chr1:175416304-175427802	mid-late	Re-replication	0.000572281	0.0371452
chr1:175427804-175439902	late	Re-replication	0.00374147	0.0687091
chr1:175439904-175886202	mid-late	Re-replication	-0.0175783	-1.13381
chr1:175886204-175986402	late	Re-replication	-0.124626	-2.18976
chr1:175986404-176386702	mid-late	Re-replication	-0.171155	-10.4735
chr1:176386704-176484402	late	Re-replication	-0.172887	-2.9882
chr1:176484404-176490902	mid-late	Re-replication	-0.151775	-9.34895
chr1:176490904-176561402	late	Re-replication	-0.159649	-2.77184
chr1:176561404-176631602	mid-late	Re-replication	-0.138536	-8.57205
chr1:176631604-177476102	late	Re-replication	-0.147434	-2.57042
chr1:17712004-17727202	mid-early	Re-replication	0.525874	16.9324
chr1:17727204-17738202	early	Re-replication	0.527731	9.53861
chr1:17738204-17807302	mid-early	Re-replication	0.50074	15.9751
chr1:177476104-177711102	mid-late	Re-replication	-0.0459814	-2.93689
chr1:1775204-1830302	mid-early	Re-replication	0.51447	16.4959
chr1:177711104-177746702	mid-early	Re-replication	0.0166897	0.447967
chr1:177746704-177807002	mid-late	Re-replication	0.0198682	1.29826
chr1:177807004-177918402	mid-early	Re-replication	0.0476889	1.29389
chr1:177918404-177949902	early	Re-replication	0.0786428	1.20996
chr1:177949904-177964902	mid-early	Re-replication	0.0762476	2.08947
chr1:177964904-178159302	early	Re-replication	0.0647229	0.990965
chr1:17807304-17815502	early	Re-replication	0.496799	8.87815
chr1:17815504-17822202	mid-early	Re-replication	0.494948	15.7568
chr1:178159304-178170202	mid-early	Re-replication	0.0495719	1.34586
chr1:178170204-178178702	early	Re-replication	0.0509098	0.775727
chr1:178178704-178218502	mid-early	Re-replication	0.0547639	1.48952
chr1:178218504-178301202	early	Re-replication	0.0837437	1.29074
chr1:17822204-17831602	early	Re-replication	0.493937	8.81776
chr1:178301204-178337402	mid-early	Re-replication	0.0856536	2.35497
chr1:17831604-17848702	mid-early	Re-replication	0.488773	15.525
chr1:178337404-178481502	early	Re-replication	0.127337	1.9929
chr1:178481504-178495902	mid-early	Re-replication	0.105747	2.92796
chr1:17848704-18191602	early	Re-replication	0.381477	6.53692
chr1:178495904-178593502	early	Re-replication	0.120623	1.88336
chr1:178593504-178709202	mid-early	Re-replication	0.112501	3.12237
chr1:178709204-178953902	early	Re-replication	0.105481	1.63822
chr1:178953904-179273102	mid-early	Re-replication	0.0831134	2.2831
chr1:179273104-179278402	early	Re-replication	0.0964023	1.49245
chr1:179278404-179293602	mid-early	Re-replication	0.0840775	2.31036
chr1:179293604-179301402	early	Re-replication	0.0907972	1.40292
chr1:179301404-179351302	mid-early	Re-replication	0.0937724	2.58553
chr1:179351304-179369302	early	Re-replication	0.10599	1.64641
chr1:179369304-179386802	mid-early	Re-replication	0.105873	2.93158
chr1:179386804-179496302	early	Re-replication	0.125517	1.96315
chr1:179496304-179594902	mid-early	Re-replication	0.101848	2.81614
chr1:179594904-179736802	early	Re-replication	0.176404	2.809
chr1:179736804-179757902	mid-early	Re-replication	0.164441	4.64813
chr1:179757904-179772302	early	Re-replication	0.162832	2.58048
chr1:179772304-179787502	mid-early	Re-replication	0.164933	4.66287
chr1:179787504-180163002	early	Re-replication	0.204564	3.29008
chr1:180163004-180169602	mid-early	Re-replication	0.20543	5.8916
chr1:180169604-180422202	early	Re-replication	0.185627	2.96553
chr1:180422204-180442002	mid-early	Re-replication	0.168752	4.77725
chr1:180442004-180750102	early	Re-replication	0.190594	3.05025
chr1:180750104-180761802	mid-early	Re-replication	0.16778	4.74811
chr1:180761804-180880402	early	Re-replication	0.198108	3.17895
chr1:180880404-180928402	mid-early	Re-replication	0.241464	7.01435
chr1:180928404-181034502	early	Re-replication	0.312946	5.23174
chr1:181034504-181057002	mid-early	Re-replication	0.3512	10.6113
chr1:181057004-181186802	early	Re-replication	0.363707	6.19251
chr1:181186804-181204502	mid-early	Re-replication	0.284433	8.39032
chr1:181204504-181239402	early	Re-replication	0.265289	4.35997
chr1:181239404-181322302	mid-early	Re-replication	0.221971	6.40352
chr1:181322304-181374302	mid-late	Re-replication	0.179211	12.383
chr1:181374304-181516702	mid-early	Re-replication	0.170254	4.82236
chr1:181516704-181730202	mid-late	Re-replication	0.123979	8.40138
chr1:181730204-181821402	late	Re-replication	0.0524925	0.980464
chr1:181821404-181997002	mid-late	Re-replication	0.0513808	3.39442
chr1:18191604-18379002	mid-early	Re-replication	0.308352	9.1742
chr1:181997004-182051902	mid-early	Re-replication	0.0450491	1.22114
chr1:182051904-182062402	mid-late	Re-replication	0.0315425	2.06948
chr1:182062404-182092402	mid-early	Re-replication	0.0515203	1.39972
chr1:182092404-182465002	mid-late	Re-replication	0.0318784	2.09176
chr1:182465004-182479102	mid-early	Re-replication	0.047293	1.28297
chr1:182479104-182536802	mid-late	Re-replication	0.0475693	3.13844
chr1:182536804-182619802	mid-early	Re-replication	0.0872871	2.40125
chr1:182619804-182639502	early	Re-replication	0.118939	1.85598
chr1:182639504-182781202	mid-early	Re-replication	0.115723	3.21542
chr1:182781204-183223102	early	Re-replication	0.15645	2.47376
chr1:1830304-1863102	mid-late	Re-replication	0.525463	41.1375
chr1:183223104-183300802	mid-early	Re-replication	0.151968	4.27671
chr1:183300804-183505102	early	Re-replication	0.156792	2.47948
chr1:183505104-183541302	mid-early	Re-replication	0.126203	3.51955
chr1:183541304-183667302	early	Re-replication	0.133366	2.09168
chr1:183667304-183778102	mid-early	Re-replication	0.0811714	2.22824
chr1:183778104-183791502	early	Re-replication	0.0829428	1.27804
chr1:18379004-18402202	mid-late	Re-replication	0.278468	19.9329
chr1:183791504-183830502	mid-early	Re-replication	0.0718784	1.96673
chr1:183830504-183863402	early	Re-replication	0.0822963	1.26779
chr1:183863404-184001102	mid-early	Re-replication	0.0523726	1.42329
chr1:184001104-184031802	early	Re-replication	0.040244	0.610935
chr1:18402204-18524002	mid-early	Re-replication	0.25303	7.3807
chr1:184031804-184068702	mid-early	Re-replication	0.0323463	0.872942
chr1:184068704-184079502	early	Re-replication	0.033997	0.51498
chr1:184079504-184175502	mid-early	Re-replication	0.0385066	1.04142
chr1:184175504-184181002	mid-late	Re-replication	0.0195273	1.27583
chr1:184181004-184463602	mid-early	Re-replication	-0.0104532	-0.277945
chr1:184463604-184600702	mid-late	Re-replication	-0.0730032	-4.61964
chr1:184600704-184836202	mid-early	Re-replication	-0.0795948	-2.06654
chr1:184836204-184844602	mid-late	Re-replication	-0.0859233	-5.41315
chr1:184844604-185135002	mid-early	Re-replication	-0.107143	-2.75562
chr1:185135004-185390702	mid-late	Re-replication	-0.15446	-9.50564
chr1:18524004-18834902	mid-late	Re-replication	0.244743	17.3091
chr1:185390704-185474202	mid-early	Re-replication	-0.114665	-2.94151
chr1:185474204-185688202	mid-late	Re-replication	-0.177594	-10.8437
chr1:185688204-185772302	late	Re-replication	-0.207791	-3.54924
chr1:185772304-186219702	mid-late	Re-replication	-0.205548	-12.4323
chr1:186219704-186232302	mid-early	Re-replication	-0.218404	-5.40861
chr1:186232304-186279802	mid-late	Re-replication	-0.223092	-13.4136
chr1:186279804-186309702	mid-early	Re-replication	-0.23413	-5.76736
chr1:186309704-186426902	mid-late	Re-replication	-0.265504	-15.7373
chr1:1863104-1929502	mid-early	Re-replication	0.550247	17.8768
chr1:186426904-186477302	mid-early	Re-replication	-0.22651	-5.59401
chr1:186477304-186487502	mid-late	Re-replication	-0.227457	-13.6559
chr1:186487504-186516102	mid-early	Re-replication	-0.223658	-5.52891
chr1:186516104-186750902	mid-late	Re-replication	-0.256604	-15.2553
chr1:186750904-186765702	mid-early	Re-replication	-0.270499	-6.58219
chr1:186765704-186771702	mid-late	Re-replication	-0.277073	-16.3594
chr1:186771704-186789302	mid-early	Re-replication	-0.276979	-6.72523
chr1:186789304-186850402	mid-late	Re-replication	-0.27622	-16.3136
chr1:186850404-186858102	late	Re-replication	-0.294499	-4.88563
chr1:186858104-187035602	mid-late	Re-replication	-0.279716	-16.5008
chr1:187035604-187053102	late	Re-replication	-0.307128	-5.07365
chr1:187053104-187067402	mid-late	Re-replication	-0.29677	-17.4071
chr1:187067404-187072902	late	Re-replication	-0.302017	-4.99775
chr1:187072904-187318202	mid-late	Re-replication	-0.300119	-17.5837
chr1:187318204-187439302	late	Re-replication	-0.334718	-5.47875
chr1:187439304-187585202	mid-late	Re-replication	-0.342114	-19.7653
chr1:187585204-187950102	late	Re-replication	-0.372955	-6.02753
chr1:187950104-188170702	mid-late	Re-replication	-0.38053	-21.706
chr1:188170704-188208702	late	Re-replication	-0.405881	-6.48855
chr1:188208704-188233302	mid-late	Re-replication	-0.37927	-21.6431
chr1:188233304-188282802	late	Re-replication	-0.387883	-6.23785
chr1:188282804-188421902	mid-late	Re-replication	-0.407489	-23.0374
chr1:18834904-18859802	mid-early	Re-replication	0.27601	8.11733
chr1:188421904-188444702	late	Re-replication	-0.427492	-6.78549
chr1:188444704-188451102	mid-late	Re-replication	-0.429845	-24.1227
chr1:188451104-188456102	late	Re-replication	-0.434892	-6.88613
chr1:188456104-188461902	mid-late	Re-replication	-0.429928	-24.1267
chr1:188461904-188490902	late	Re-replication	-0.428357	-6.79728
chr1:188490904-188497402	mid-late	Re-replication	-0.426255	-23.9496
chr1:188497404-188514302	late	Re-replication	-0.424815	-6.74894
chr1:188514304-188534702	mid-late	Re-replication	-0.42194	-23.7409
chr1:188534704-188541602	late	Re-replication	-0.408205	-6.52069
chr1:188541604-188557602	mid-late	Re-replication	-0.397936	-22.5685
chr1:188557604-188586302	late	Re-replication	-0.396817	-6.36268
chr1:188586304-188731702	mid-late	Re-replication	-0.405526	-22.9413
chr1:18859804-18882202	mid-late	Re-replication	0.275977	19.737
chr1:188731704-188746702	late	Re-replication	-0.428811	-6.80346
chr1:188746704-188809502	mid-late	Re-replication	-0.421659	-23.7273
chr1:188809504-189002602	late	Re-replication	-0.428496	-6.79917
chr1:18882204-18900202	mid-early	Re-replication	0.286571	8.45984
chr1:18900204-18942002	mid-late	Re-replication	0.285567	20.493
chr1:189002604-189202002	mid-late	Re-replication	-0.407492	-23.0375
chr1:189202004-189207202	late	Re-replication	-0.429731	-6.81599
chr1:189207204-189352602	mid-late	Re-replication	-0.420038	-23.6487
chr1:189352604-189360802	late	Re-replication	-0.451168	-7.10572
chr1:189360804-189952002	mid-late	Re-replication	-0.425984	-23.9365
chr1:18942004-19106202	mid-early	Re-replication	0.350274	10.5798
chr1:189952004-190009602	late	Re-replication	-0.412075	-6.57411
chr1:190009604-190311502	mid-late	Re-replication	-0.400351	-22.6873
chr1:190311504-190341802	late	Re-replication	-0.432179	-6.84929
chr1:190341804-190524502	mid-late	Re-replication	-0.391291	-22.2404
chr1:190524504-190599802	late	Re-replication	-0.418453	-6.66183
chr1:190599804-190802702	mid-late	Re-replication	-0.399398	-22.6404
chr1:190802704-190943702	late	Re-replication	-0.420858	-6.6948
chr1:190943704-191059602	mid-late	Re-replication	-0.377827	-21.5711
chr1:191059604-191345902	late	Re-replication	-0.411082	-6.56042
chr1:19106204-19401802	early	Re-replication	0.496051	8.86236
chr1:191345904-191751602	mid-late	Re-replication	-0.324892	-18.8783
chr1:191751604-191895602	late	Re-replication	-0.310037	-5.11674
chr1:191895604-192304202	mid-late	Re-replication	-0.237625	-14.2176
chr1:192304204-192323802	mid-early	Re-replication	-0.148373	-3.76269
chr1:192323804-192330002	mid-late	Re-replication	-0.152906	-9.41504
chr1:192330004-192539702	mid-early	Re-replication	-0.155529	-3.93455
chr1:192539704-192740402	early	Re-replication	-0.100824	-1.4578
chr1:192740404-192885202	mid-early	Re-replication	-0.10947	-2.81323
chr1:192885204-192891502	early	Re-replication	-0.113859	-1.63895
chr1:192891504-192997202	mid-early	Re-replication	-0.121546	-3.11071
chr1:1929504-1957002	early	Re-replication	0.547062	9.9586
chr1:192997204-193258402	early	Re-replication	-0.111665	-1.60858
chr1:193258404-193532702	mid-early	Re-replication	-0.183461	-4.59734
chr1:193532704-193539302	mid-late	Re-replication	-0.199752	-12.1055
chr1:193539304-193556102	mid-early	Re-replication	-0.197067	-4.91556
chr1:193556104-193580902	mid-late	Re-replication	-0.211172	-12.7482
chr1:193580904-193646002	mid-early	Re-replication	-0.19892	-4.95867
chr1:193646004-193654502	mid-late	Re-replication	-0.198817	-12.0526
chr1:193654504-193678902	mid-early	Re-replication	-0.188432	-4.71394
chr1:193678904-193939602	mid-late	Re-replication	-0.228682	-13.7238
chr1:193939604-193953302	mid-early	Re-replication	-0.227569	-5.61816
chr1:193953304-194442502	mid-late	Re-replication	-0.269761	-15.9667
chr1:19401804-19432502	mid-early	Re-replication	0.449732	14.0827
chr1:19432504-19545802	early	Re-replication	0.362944	6.17781
chr1:194442504-194456602	late	Re-replication	-0.306216	-5.06013
chr1:194456604-194522502	mid-late	Re-replication	-0.303591	-17.7665
chr1:194522504-194685402	late	Re-replication	-0.335389	-5.48851
chr1:194685404-194860002	mid-late	Re-replication	-0.338539	-19.582
chr1:194860004-194865802	late	Re-replication	-0.367933	-5.95627
chr1:194865804-195302302	mid-late	Re-replication	-0.383867	-21.8721
chr1:195302304-195556902	late	Re-replication	-0.379418	-6.11885
chr1:19545804-19632202	mid-early	Re-replication	0.304119	9.03451
chr1:195556904-195795802	mid-late	Re-replication	-0.399549	-22.6478
chr1:1957004-1982902	mid-early	Re-replication	0.512193	16.4092
chr1:195795804-195902202	late	Re-replication	-0.40437	-6.46763
chr1:195902204-196208502	mid-late	Re-replication	-0.351067	-20.2222
chr1:196208504-196276102	late	Re-replication	-0.365928	-5.92776
chr1:196276104-196355102	mid-late	Re-replication	-0.36355	-20.8546
chr1:19632204-19879002	early	Re-replication	0.330847	5.56671
chr1:196355104-196363902	late	Re-replication	-0.366782	-5.93992
chr1:196363904-196587002	mid-late	Re-replication	-0.340917	-19.704
chr1:196587004-196594902	late	Re-replication	-0.325605	-5.3458
chr1:196594904-196732902	mid-late	Re-replication	-0.325308	-18.8999
chr1:196732904-196835502	late	Re-replication	-0.359659	-5.83834
chr1:196835504-197134702	mid-late	Re-replication	-0.28647	-16.861
chr1:197134704-197156902	mid-early	Re-replication	-0.272998	-6.63744
chr1:197156904-197664102	mid-late	Re-replication	-0.275719	-16.2868
chr1:197664104-197671802	mid-early	Re-replication	-0.266488	-6.49334
chr1:197671804-197684302	mid-late	Re-replication	-0.273863	-16.1872
chr1:197684304-197757002	mid-early	Re-replication	-0.247458	-6.06836
chr1:197757004-197772702	mid-late	Re-replication	-0.243777	-14.5555
chr1:197772704-197800502	mid-early	Re-replication	-0.235918	-5.80789
chr1:197800504-197809202	mid-late	Re-replication	-0.25067	-14.9323
chr1:197809204-197877302	mid-early	Re-replication	-0.24282	-5.96393
chr1:197877304-197890602	mid-late	Re-replication	-0.245316	-14.6397
chr1:197890604-197897402	mid-early	Re-replication	-0.242565	-5.95818
chr1:197897404-197935102	mid-late	Re-replication	-0.252883	-15.0529
chr1:197935104-197954302	mid-early	Re-replication	-0.239613	-5.89153
chr1:197954304-197962202	mid-late	Re-replication	-0.235777	-14.1158
chr1:197962204-197967502	mid-early	Re-replication	-0.231304	-5.70318
chr1:197967504-198218802	mid-late	Re-replication	-0.22286	-13.4007
chr1:198218804-198331302	mid-early	Re-replication	-0.202661	-5.04552
chr1:1982904-2018702	early	Re-replication	0.479951	8.52432
chr1:198331304-198337602	mid-late	Re-replication	-0.209074	-12.6305
chr1:198337604-198348702	mid-early	Re-replication	-0.20653	-5.13512
chr1:198348704-198684802	mid-late	Re-replication	-0.232329	-13.9255
chr1:198684804-198691202	mid-early	Re-replication	-0.251132	-6.15085
chr1:198691204-198867702	mid-late	Re-replication	-0.244378	-14.5884
chr1:19879004-19884602	mid-early	Re-replication	0.363853	11.044
chr1:19884604-20074502	early	Re-replication	0.37786	6.46647
chr1:198867704-198954002	mid-early	Re-replication	-0.198653	-4.95247
chr1:198954004-198960602	mid-late	Re-replication	-0.213954	-12.904
chr1:198960604-198979202	mid-early	Re-replication	-0.214609	-5.32144
chr1:198979204-198987302	mid-late	Re-replication	-0.222846	-13.3999
chr1:198987304-198996202	mid-early	Re-replication	-0.229639	-5.6653
chr1:198996204-199256802	mid-late	Re-replication	-0.197167	-11.9592
chr1:199256804-199294302	late	Re-replication	-0.184852	-3.18205
chr1:199294304-199365502	mid-late	Re-replication	-0.142975	-8.83335
chr1:199365504-199400502	mid-early	Re-replication	-0.124463	-3.18218
chr1:199400504-199590002	mid-late	Re-replication	-0.118067	-7.35679
chr1:199590004-199811202	mid-early	Re-replication	-0.0366409	-0.965485
chr1:199811204-200032802	mid-late	Re-replication	-0.0122147	-0.789318
chr1:200032804-200208402	mid-early	Re-replication	0.0949701	2.61965
chr1:200208404-200218302	mid-late	Re-replication	0.138872	9.46005
chr1:200218304-200297402	mid-early	Re-replication	0.156139	4.40056
chr1:200297404-200335102	early	Re-replication	0.197155	3.16259
chr1:200335104-200382202	mid-early	Re-replication	0.198123	5.66735
chr1:200382204-200408402	early	Re-replication	0.21389	3.45148
chr1:200408404-200434202	mid-early	Re-replication	0.207565	5.95736
chr1:200434204-200882402	early	Re-replication	0.321967	5.40002
chr1:20074504-20092402	mid-early	Re-replication	0.359103	10.8811
chr1:200882404-200935302	mid-early	Re-replication	0.396517	12.1785
chr1:20092404-20277002	early	Re-replication	0.343784	5.81138
chr1:200935304-200974602	early	Re-replication	0.40998	7.09829
chr1:200974604-200989902	mid-early	Re-replication	0.422635	13.1043
chr1:200989904-202762502	early	Re-replication	0.56852	10.4315
chr1:2018704-2141702	mid-early	Re-replication	0.415954	12.8659
chr1:202762504-202806802	mid-early	Re-replication	0.408891	12.615
chr1:20277004-20300902	mid-early	Re-replication	0.32205	9.629
chr1:202806804-202869002	early	Re-replication	0.411269	7.12394
chr1:202869004-202881702	mid-early	Re-replication	0.402238	12.3798
chr1:202881704-203434802	early	Re-replication	0.468135	8.27862
chr1:20300904-20413402	early	Re-replication	0.319259	5.34938
chr1:203434804-203445302	mid-early	Re-replication	0.425957	13.2233
chr1:203445304-203450302	early	Re-replication	0.430439	7.50811
chr1:203450304-203459902	mid-early	Re-replication	0.421681	13.0702
chr1:203459904-203465302	early	Re-replication	0.422474	7.34788
chr1:203465304-203470602	mid-early	Re-replication	0.413153	12.7662
chr1:203470604-203561102	early	Re-replication	0.432871	7.55722
chr1:203561104-203598202	mid-early	Re-replication	0.417739	12.9295
chr1:203598204-203792402	early	Re-replication	0.373625	6.38421
chr1:203792404-203808702	mid-early	Re-replication	0.342104	10.3027
chr1:203808704-204071802	early	Re-replication	0.374526	6.4017
chr1:204071804-204078802	mid-early	Re-replication	0.419523	12.9931
chr1:204078804-204084202	early	Re-replication	0.420287	7.30402
chr1:204084204-204141802	mid-early	Re-replication	0.405983	12.5121
chr1:20413404-20460202	mid-early	Re-replication	0.299393	8.87905
chr1:204141804-204950602	early	Re-replication	0.4186	7.27024
chr1:20460204-20497402	early	Re-replication	0.31849	5.33504
chr1:204950604-204958402	mid-early	Re-replication	0.468542	14.7728
chr1:204958404-204988802	early	Re-replication	0.472948	8.37847
chr1:20497404-20507502	mid-early	Re-replication	0.309855	9.2239
chr1:204988804-204998302	mid-early	Re-replication	0.463951	14.6035
chr1:204998304-205942802	early	Re-replication	0.462994	8.17236
chr1:20507504-20549702	early	Re-replication	0.324103	5.44002
chr1:20549704-20568602	mid-early	Re-replication	0.322306	9.63753
chr1:20568604-20772802	early	Re-replication	0.378645	6.48175
chr1:205942804-205955302	mid-early	Re-replication	0.367949	11.1848
chr1:205955304-206033402	mid-late	Re-replication	0.0434408	2.86194
chr1:206033404-206040502	mid-early	Re-replication	0.133527	3.7334
chr1:206040504-206072302	early	Re-replication	0.192653	3.08544
chr1:206072304-206090402	mid-early	Re-replication	0.219181	6.31674
chr1:206090404-206099702	early	Re-replication	0.216455	3.49604
chr1:206099704-206165202	mid-early	Re-replication	0.220978	6.37261
chr1:206165204-206365002	early	Re-replication	0.330251	5.55549
chr1:206365004-206439302	mid-late	Re-replication	0	0
chr1:206439304-206451502	early	Re-replication	0.2183	3.52815
chr1:206451504-206459802	mid-early	Re-replication	0.166264	4.70269
chr1:206459804-206504102	early	Re-replication	0.195686	3.13739
chr1:206504104-206523902	mid-early	Re-replication	0.210132	6.03653
chr1:206523904-206531902	early	Re-replication	0.204406	3.28734
chr1:206531904-206549902	mid-early	Re-replication	0.202685	5.80723
chr1:206549904-206618302	early	Re-replication	0.231545	3.75988
chr1:206618304-206685602	mid-early	Re-replication	0.255895	7.47189
chr1:206685604-206691202	mid-late	Re-replication	0.23639	16.6687
chr1:206691204-206730102	mid-early	Re-replication	0.246362	7.16913
chr1:206730104-207047302	early	Re-replication	0.275761	4.54907
chr1:207047304-207134802	mid-early	Re-replication	0.259417	7.58425
chr1:207134804-207199302	early	Re-replication	0.282598	4.67327
chr1:207199304-207225202	mid-early	Re-replication	0.256161	7.48035
chr1:207225204-207281102	early	Re-replication	0.229628	3.72622
chr1:207281104-207287102	mid-early	Re-replication	0.197805	5.65761
chr1:207287104-207325302	early	Re-replication	0.207054	3.33307
chr1:207325304-207425102	mid-early	Re-replication	0.161056	4.54703
chr1:207425104-207481102	early	Re-replication	0.158759	2.51232
chr1:207481104-207932402	mid-early	Re-replication	0.0932179	2.56974
chr1:20772804-20846102	mid-early	Re-replication	0.408091	12.5867
chr1:207932404-208007502	mid-late	Re-replication	0.040535	2.6678
chr1:208007504-208138202	mid-early	Re-replication	0.0527403	1.43347
chr1:208138204-208276902	mid-late	Re-replication	0.0809229	5.40153
chr1:208276904-208294302	mid-early	Re-replication	0.0829738	2.27915
chr1:208294304-208484402	mid-late	Re-replication	0.0567219	3.75426
chr1:20846104-21082102	early	Re-replication	0.403099	6.96174
chr1:208484404-209451502	late	Re-replication	-0.109006	-1.92555
chr1:209451504-209694802	mid-late	Re-replication	-0.0193652	-1.2483
chr1:209694804-209848702	mid-early	Re-replication	0.0318018	0.858086
chr1:209848704-209881002	mid-late	Re-replication	0.0205583	1.34367
chr1:209881004-209953902	mid-early	Re-replication	0.0234425	0.630696
chr1:209953904-209964702	early	Re-replication	0.0386182	0.585922
chr1:209964704-210263802	mid-early	Re-replication	0.00507828	0.135758
chr1:210263804-210327802	mid-late	Re-replication	0.0153411	1.00086
chr1:210327804-210354402	mid-early	Re-replication	0.0173956	0.467029
chr1:210354404-210359602	mid-late	Re-replication	0.00723854	0.470922
chr1:210359604-210419602	mid-early	Re-replication	0.00747766	0.200067
chr1:210419604-210483702	mid-late	Re-replication	-0.0205449	-1.3238
chr1:210483704-210497802	mid-early	Re-replication	-0.0225574	-0.597284
chr1:210497804-210678102	mid-late	Re-replication	-0.0201999	-1.30173
chr1:210678104-210715602	late	Re-replication	-0.0182012	-0.331721
chr1:210715604-210847502	mid-late	Re-replication	0.0170227	1.11122
chr1:21082104-21101502	mid-early	Re-replication	0.319204	9.53417
chr1:210847504-210878502	late	Re-replication	0.0187188	0.345546
chr1:210878504-210922002	mid-late	Re-replication	0.0199977	1.30678
chr1:210922004-210948502	late	Re-replication	0.0160012	0.295101
chr1:210948504-210966102	mid-late	Re-replication	0.0282707	1.85271
chr1:210966104-211017202	late	Re-replication	0.0339337	0.629735
chr1:21101504-22005602	early	Re-replication	0.365004	6.2175
chr1:211017204-211264502	mid-late	Re-replication	0.0613071	4.06424
chr1:211264504-211438202	mid-early	Re-replication	0.0967517	2.67046
chr1:211438204-212237102	early	Re-replication	0.247503	4.04192
chr1:212237104-212253202	mid-early	Re-replication	0.244504	7.11035
chr1:212253204-212264902	early	Re-replication	0.250116	4.0884
chr1:212264904-212283802	mid-early	Re-replication	0.251973	7.34708
chr1:212283804-212977102	early	Re-replication	0.337333	5.68911
chr1:212977104-213073602	mid-early	Re-replication	0.213438	6.13872
chr1:213073604-213189302	early	Re-replication	0.197807	3.17378
chr1:213189304-213304502	mid-early	Re-replication	0.13753	3.85077
chr1:213304504-213317002	early	Re-replication	0.115456	1.79942
chr1:213317004-213400002	mid-early	Re-replication	0.102994	2.84899
chr1:213400004-213426302	early	Re-replication	0.0976751	1.51283
chr1:213426304-213464402	mid-early	Re-replication	0.0702067	1.91987
chr1:213464404-213741202	mid-late	Re-replication	0.0603469	3.99924
chr1:213741204-213877702	late	Re-replication	0.0307753	0.570495
chr1:213877704-214055802	mid-late	Re-replication	0.0235053	1.53786
chr1:214055804-214161302	late	Re-replication	-0.0221177	-0.402553
chr1:214161304-214267102	mid-late	Re-replication	0.00357108	0.23203
chr1:2141704-2272602	early	Re-replication	0.457921	8.06787
chr1:214267104-214417602	mid-early	Re-replication	-0.000281681	-0.0075162
chr1:214417604-214437102	early	Re-replication	0.0403505	0.612574
chr1:214437104-214456502	mid-early	Re-replication	0.0347695	0.939129
chr1:214456504-214463602	early	Re-replication	0.0256895	0.388016
chr1:214463604-214587102	mid-early	Re-replication	0.0280466	0.755774
chr1:214587104-214988302	early	Re-replication	0.002228	0.033379
chr1:214988304-215119002	mid-early	Re-replication	-0.0656177	-1.71185
chr1:215119004-215352002	mid-late	Re-replication	-0.154617	-9.51483
chr1:215352004-215429502	late	Re-replication	-0.187769	-3.22907
chr1:215429504-215942902	mid-late	Re-replication	-0.221044	-13.2997
chr1:215942904-215955102	late	Re-replication	-0.240535	-4.06336
chr1:215955104-215964602	mid-late	Re-replication	-0.235646	-14.1085
chr1:215964604-217640102	late	Re-replication	-0.301235	-4.98612
chr1:217640104-217812702	mid-late	Re-replication	-0.248062	-14.7899
chr1:217812704-217935102	late	Re-replication	-0.243006	-4.10169
chr1:217935104-218147602	mid-late	Re-replication	-0.197942	-12.0031
chr1:218147604-218265702	late	Re-replication	-0.157506	-2.73662
chr1:218265704-218471302	mid-late	Re-replication	-0.117305	-7.3112
chr1:218471304-218675202	mid-early	Re-replication	-0.0396265	-1.04308
chr1:218675204-218689402	mid-late	Re-replication	-0.0448222	-2.86399
chr1:218689404-218708402	mid-early	Re-replication	-0.0378952	-0.998106
chr1:218708404-218743702	mid-late	Re-replication	-0.0460232	-2.93952
chr1:218743704-218751202	mid-early	Re-replication	-0.0361986	-0.953978
chr1:218751204-218878002	mid-late	Re-replication	-0.028291	-1.81804
chr1:218878004-219048202	mid-early	Re-replication	-0.0424611	-1.1166
chr1:219048204-219235102	mid-late	Re-replication	-0.0819197	-5.16802
chr1:219235104-219302302	mid-early	Re-replication	-0.0723929	-1.88421
chr1:219302304-219308102	mid-late	Re-replication	-0.0635002	-4.03144
chr1:219308104-219322402	mid-early	Re-replication	-0.0587562	-1.53647
chr1:219322404-219620302	mid-late	Re-replication	-0.0883414	-5.56088
chr1:219620304-219686502	mid-early	Re-replication	-0.0612679	-1.60076
chr1:219686504-219762502	mid-late	Re-replication	-0.0700994	-4.44032
chr1:219762504-219921502	mid-early	Re-replication	-0.0243234	-0.643652
chr1:219921504-219934902	early	Re-replication	0.00629198	0.0943968
chr1:219934904-219971202	mid-early	Re-replication	-0.0132079	-0.350857
chr1:219971204-220012602	early	Re-replication	-0.00897892	-0.133997
chr1:220012604-220040702	mid-early	Re-replication	-0.0217949	-0.577246
chr1:220040704-220074002	early	Re-replication	-0.0173319	-0.257906
chr1:22005604-22027002	mid-early	Re-replication	0.42769	13.2854
chr1:220074004-220181302	mid-early	Re-replication	-0.0627256	-1.63803
chr1:220181304-220212002	early	Re-replication	-0.0569254	-0.83558
chr1:220212004-220290102	mid-early	Re-replication	-0.082464	-2.13892
chr1:22027004-22262602	early	Re-replication	0.468655	8.2894
chr1:220290104-220482802	mid-late	Re-replication	-0.0666179	-4.22484
chr1:220482804-220589602	mid-early	Re-replication	-0.0489717	-1.28493
chr1:220589604-220693502	mid-late	Re-replication	-0.0263008	-1.69131
chr1:220693504-220819602	mid-early	Re-replication	-0.0470142	-1.2344
chr1:220819604-220824702	early	Re-replication	-0.0634529	-0.929305
chr1:220824704-221051202	mid-early	Re-replication	-0.0717627	-1.86821
chr1:221051204-221274002	mid-late	Re-replication	-0.100585	-6.30504
chr1:221274004-221384402	late	Re-replication	-0.141365	-2.46972
chr1:221384404-221506702	mid-late	Re-replication	-0.120044	-7.47491
chr1:221506704-221622302	late	Re-replication	-0.144065	-2.51458
chr1:221622304-221673902	mid-late	Re-replication	-0.141686	-8.75756
chr1:221673904-221706002	late	Re-replication	-0.137416	-2.40395
chr1:221706004-221713302	mid-late	Re-replication	-0.13264	-8.22375
chr1:221713304-221962602	late	Re-replication	-0.159632	-2.77156
chr1:221962604-221989302	mid-late	Re-replication	-0.0990474	-6.21195
chr1:221989304-222022102	late	Re-replication	-0.107336	-1.89714
chr1:222022104-222045102	mid-late	Re-replication	-0.0971208	-6.09515
chr1:222045104-222164502	late	Re-replication	-0.115034	-2.02785
chr1:222164504-222344802	mid-late	Re-replication	-0.0610021	-3.87617
chr1:222344804-222357102	mid-early	Re-replication	-0.0445347	-1.1703
chr1:222357104-222617902	mid-late	Re-replication	-0.0354628	-2.27329
chr1:222617904-222702202	mid-early	Re-replication	-0.0116304	-0.309122
chr1:22262604-22282602	mid-early	Re-replication	0.536645	17.3478
chr1:222702204-222862102	early	Re-replication	0.0130895	0.196842
chr1:22282604-22287602	early	Re-replication	0.54615	9.93867
chr1:222862104-222899502	mid-early	Re-replication	0.029257	0.788723
chr1:22287604-22292902	mid-early	Re-replication	0.545548	17.6935
chr1:222899504-222935802	early	Re-replication	0.0424544	0.644986
chr1:22292904-23002102	early	Re-replication	0.466945	8.25399
chr1:222935804-223128102	mid-early	Re-replication	0.0795572	2.18269
chr1:223128104-223199702	early	Re-replication	0.138577	2.1774
chr1:223199704-223251102	mid-early	Re-replication	0.130582	3.64727
chr1:223251104-223287102	mid-late	Re-replication	0.12198	8.26009
chr1:223287104-223364902	mid-early	Re-replication	0.130958	3.65827
chr1:223364904-223383602	early	Re-replication	0.172699	2.74641
chr1:223383604-223570102	mid-early	Re-replication	0.202479	5.8009
chr1:223570104-223576502	early	Re-replication	0.200106	3.21329
chr1:223576504-223687002	mid-early	Re-replication	0.199773	5.7179
chr1:223687004-223788502	early	Re-replication	0.283606	4.69164
chr1:223788504-223801202	mid-early	Re-replication	0.219568	6.32876
chr1:223801204-223817502	early	Re-replication	0.223613	3.62086
chr1:223817504-223921002	mid-early	Re-replication	0.217887	6.27657
chr1:223921004-224048702	early	Re-replication	0.211949	3.41779
chr1:224048704-224053802	mid-early	Re-replication	0.217154	6.25384
chr1:224053804-224153802	early	Re-replication	0.22002	3.55813
chr1:224153804-224173302	mid-early	Re-replication	0.0468184	1.26989
chr1:224173304-224178902	early	Re-replication	0.0586213	0.895635
chr1:224178904-224184602	mid-early	Re-replication	0.0565946	1.5403
chr1:224184604-224396402	early	Re-replication	0.194426	3.11581
chr1:224396404-224414902	mid-early	Re-replication	0.209758	6.025
chr1:224414904-224874902	early	Re-replication	0.220985	3.57497
chr1:224874904-224962502	mid-early	Re-replication	0.178914	5.08317
chr1:224962504-224989502	early	Re-replication	0.170014	2.70114
chr1:224989504-225003702	mid-early	Re-replication	0.151738	4.26988
chr1:225003704-225010902	early	Re-replication	0.155799	2.46291
chr1:225010904-225148902	mid-early	Re-replication	0.149736	4.21057
chr1:225148904-225153902	early	Re-replication	0.145223	2.28717
chr1:225153904-225234302	mid-early	Re-replication	0.14362	4.02992
chr1:225234304-225271502	mid-late	Re-replication	0.122851	8.32164
chr1:225271504-225387402	mid-early	Re-replication	0.131727	3.68074
chr1:225387404-226251202	early	Re-replication	0.393416	6.77071
chr1:226251204-226257502	mid-early	Re-replication	0.457589	14.3699
chr1:226257504-226276602	early	Re-replication	0.457142	8.05186
chr1:226276604-226295302	mid-early	Re-replication	0.445971	13.9458
chr1:226295304-227028602	early	Re-replication	0.38494	6.60454
chr1:227028604-227034602	mid-early	Re-replication	0.279665	8.2356
chr1:227034604-227099202	early	Re-replication	0.245317	4.00311
chr1:227099204-227208902	mid-early	Re-replication	0.206733	5.93173
chr1:227208904-227226802	early	Re-replication	0.228478	3.70605
chr1:227226804-227353102	mid-early	Re-replication	0.191299	5.45894
chr1:2272604-2482602	mid-early	Re-replication	0.474008	14.975
chr1:227353104-227436602	early	Re-replication	0.208077	3.35074
chr1:227436604-227448302	mid-early	Re-replication	0.224553	6.48395
chr1:227448304-227469902	early	Re-replication	0.238818	3.88805
chr1:227469904-227529602	mid-early	Re-replication	0.248154	7.22589
chr1:227529604-227733202	early	Re-replication	0.297288	4.94214
chr1:227733204-227845502	mid-early	Re-replication	0.24732	7.19945
chr1:227845504-227852102	early	Re-replication	0.239452	3.89925
chr1:227852104-227879002	mid-early	Re-replication	0.23548	6.82595
chr1:227879004-227889102	early	Re-replication	0.241604	3.93731
chr1:227889104-227956802	mid-early	Re-replication	0.254897	7.44009
chr1:227956804-228092302	early	Re-replication	0.318516	5.33552
chr1:228092304-228254702	mid-early	Re-replication	0.320877	9.58988
chr1:228254704-228259702	early	Re-replication	0.316048	5.28949
chr1:228259704-228266302	mid-early	Re-replication	0.315003	9.3945
chr1:228266304-228290702	early	Re-replication	0.315569	5.28057
chr1:228290704-228310802	mid-early	Re-replication	0.311564	9.28047
chr1:228310804-228354302	early	Re-replication	0.314709	5.26455
chr1:228354304-228563202	mid-early	Re-replication	0.297972	8.83244
chr1:228563204-228575502	early	Re-replication	0.301393	5.01776
chr1:228575504-228587902	mid-early	Re-replication	0.299965	8.89784
chr1:228587904-228593302	early	Re-replication	0.30252	5.03854
chr1:228593304-228714202	mid-early	Re-replication	0.272654	8.00904
chr1:228714204-228813602	mid-late	Re-replication	0.060562	4.0138
chr1:228813604-228831202	mid-early	Re-replication	0.0862161	2.3709
chr1:228831204-228886002	early	Re-replication	0.171308	2.72295
chr1:228886004-228921602	mid-early	Re-replication	0.209885	6.0289
chr1:228921604-228953602	early	Re-replication	0.225077	3.64646
chr1:228953604-228963402	mid-early	Re-replication	0.216055	6.21975
chr1:228963404-229037202	early	Re-replication	0.225086	3.64661
chr1:229037204-229198302	mid-early	Re-replication	0.250566	7.30238
chr1:229198304-229208402	early	Re-replication	0.256186	4.1967
chr1:229208404-229226002	mid-early	Re-replication	0.238895	6.93335
chr1:229226004-229270302	early	Re-replication	0.227846	3.69496
chr1:229270304-229381202	mid-early	Re-replication	0.206121	5.91289
chr1:229381204-229455202	early	Re-replication	0.186863	2.98659
chr1:229455204-229515802	mid-early	Re-replication	0.120643	3.35793
chr1:229515804-229963402	early	Re-replication	0.122428	1.91276
chr1:229963404-230228902	mid-early	Re-replication	0.111376	3.08991
chr1:23002104-23035502	mid-early	Re-replication	0.460698	14.4839
chr1:230228904-230256902	mid-late	Re-replication	0.0823375	5.49867
chr1:230256904-230279602	mid-early	Re-replication	0.0831639	2.28452
chr1:230279604-230291802	mid-late	Re-replication	0.0716244	4.76534
chr1:230291804-230359302	mid-early	Re-replication	0.0774116	2.12223
chr1:23035504-24010102	early	Re-replication	0.520757	9.38847
chr1:230359304-230500102	mid-late	Re-replication	0.0680911	4.52467
chr1:230500104-230565402	mid-early	Re-replication	0.116867	3.24851
chr1:230565404-230659402	mid-late	Re-replication	0.104036	7.00073
chr1:230659404-231078602	mid-early	Re-replication	0.124174	3.46051
chr1:231078604-231136902	early	Re-replication	0.149001	2.34981
chr1:231136904-231235602	mid-early	Re-replication	0.152889	4.30402
chr1:231235604-231277802	early	Re-replication	0.150857	2.38064
chr1:231277804-231548802	mid-early	Re-replication	0.151032	4.24896
chr1:231548804-231850802	early	Re-replication	0.151096	2.3846
chr1:231850804-232043402	mid-early	Re-replication	0.105313	2.9155
chr1:232043404-232053102	mid-late	Re-replication	0.099672	6.69683
chr1:232053104-232179102	mid-early	Re-replication	0.0900425	2.47944
chr1:232179104-232362502	mid-late	Re-replication	0.0525817	3.47521
chr1:232362504-232467502	mid-early	Re-replication	0.0673497	1.83991
chr1:232467504-232474302	mid-late	Re-replication	0.0619385	4.107
chr1:232474304-232485902	mid-early	Re-replication	0.0651405	1.77818
chr1:232485904-232902402	mid-late	Re-replication	0.0214123	1.3999
chr1:232902404-233515602	mid-early	Re-replication	0.0217916	0.585945
chr1:233515604-233547602	early	Re-replication	0.0286108	0.43258
chr1:233547604-233559502	mid-early	Re-replication	0.0334518	0.903125
chr1:233559504-233567702	early	Re-replication	0.040307	0.611904
chr1:233567704-233909102	mid-early	Re-replication	0.0629082	1.71591
chr1:233909104-233976102	mid-late	Re-replication	0.0442295	2.9147
chr1:233976104-234127702	mid-early	Re-replication	0.0605464	1.65012
chr1:234127704-234285202	mid-late	Re-replication	0.060928	4.03857
chr1:234285204-234457902	mid-early	Re-replication	0.101457	2.80495
chr1:234457904-234606702	early	Re-replication	0.189442	3.03057
chr1:234606704-234611702	mid-early	Re-replication	0.200705	5.74648
chr1:234611704-234624902	early	Re-replication	0.202412	3.25298
chr1:234624904-234705902	mid-early	Re-replication	0.221593	6.39175
chr1:234705904-234713102	early	Re-replication	0.256582	4.20378
chr1:234713104-234720102	mid-early	Re-replication	0.259215	7.5778
chr1:234720104-234800102	early	Re-replication	0.28942	4.79778
chr1:234800104-234884702	mid-early	Re-replication	0.302889	8.994
chr1:234884704-235153402	early	Re-replication	0.344988	5.83427
chr1:235153404-235182702	mid-early	Re-replication	0.293499	8.68591
chr1:235182704-235189902	early	Re-replication	0.30428	5.07106
chr1:235189904-235308502	mid-early	Re-replication	0.222509	6.42025
chr1:235308504-235764902	early	Re-replication	0.193045	3.09216
chr1:235764904-235777502	mid-early	Re-replication	0.196341	5.61281
chr1:235777504-236044002	early	Re-replication	0.238672	3.88545
chr1:236044004-236273002	mid-early	Re-replication	0.206466	5.92349
chr1:236273004-236316502	mid-late	Re-replication	0.157984	10.8347
chr1:236316504-236399502	mid-early	Re-replication	0.146	4.10012
chr1:236399504-236407702	early	Re-replication	0.152372	2.40582
chr1:236407704-236495302	mid-early	Re-replication	0.123881	3.45197
chr1:236495304-236679202	mid-late	Re-replication	0.0864011	5.77825
chr1:236679204-236797602	mid-early	Re-replication	0.0624127	1.7021
chr1:236797604-237028502	mid-late	Re-replication	0.0287543	1.88472
chr1:237028504-237130702	late	Re-replication	-0.0181524	-0.330836
chr1:237130704-237197502	mid-late	Re-replication	-0.0357534	-2.29169
chr1:237197504-237217402	late	Re-replication	-0.0513635	-0.925456
chr1:237217404-237232302	mid-late	Re-replication	-0.0508752	-3.24399
chr1:237232304-241412302	late	Re-replication	-0.344515	-5.62075
chr1:24010104-24018102	mid-early	Re-replication	0.498999	15.9093
chr1:24018104-24048102	early	Re-replication	0.502996	9.00934
chr1:24048104-24163102	mid-early	Re-replication	0.477173	15.0924
chr1:241412304-241629502	mid-late	Re-replication	-0.173779	-10.6246
chr1:241629504-241655302	mid-early	Re-replication	-0.10284	-2.64887
chr1:24163104-24218502	early	Re-replication	0.489555	8.72551
chr1:241655304-241841302	mid-late	Re-replication	-0.117553	-7.32604
chr1:241841304-241902502	mid-early	Re-replication	-0.111192	-2.8558
chr1:241902504-242382602	mid-late	Re-replication	-0.129786	-8.05465
chr1:24218504-24236802	mid-early	Re-replication	0.485928	15.4186
chr1:24236804-24285002	early	Re-replication	0.507355	9.10196
chr1:242382604-242428802	late	Re-replication	-0.120949	-2.12781
chr1:242428804-242508002	mid-late	Re-replication	-0.131905	-8.18024
chr1:242508004-243137002	late	Re-replication	-0.163521	-2.83532
chr1:24285004-24335302	mid-early	Re-replication	0.5197	16.6957
chr1:243137004-243234302	mid-late	Re-replication	-0.129086	-8.01312
chr1:243234304-243247702	late	Re-replication	-0.13924	-2.43436
chr1:243247704-243374802	mid-late	Re-replication	-0.145075	-8.95667
chr1:24335304-24341902	early	Re-replication	0.528771	9.56106
chr1:243374804-243572502	late	Re-replication	-0.156259	-2.71611
chr1:24341904-24359102	mid-early	Re-replication	0.524355	16.8741
chr1:243572504-243615002	mid-late	Re-replication	-0.116501	-7.26308
chr1:24359104-25293002	early	Re-replication	0.527376	9.53095
chr1:243615004-243688702	late	Re-replication	-0.128776	-2.25947
chr1:243688704-244104902	mid-late	Re-replication	-0.0362092	-2.32054
chr1:244104904-244229802	late	Re-replication	0.0142174	0.262042
chr1:244229804-244342002	mid-late	Re-replication	0.0550768	3.64328
chr1:244342004-244603002	mid-early	Re-replication	0.0767566	2.10379
chr1:244603004-244670602	early	Re-replication	0.120241	1.87715
chr1:244670604-244684902	mid-early	Re-replication	0.112634	3.1262
chr1:244684904-244857802	early	Re-replication	0.158019	2.49996
chr1:244857804-244883002	mid-early	Re-replication	0.186257	5.30557
chr1:244883004-244994002	early	Re-replication	0.203185	3.26629
chr1:244994004-245166302	mid-early	Re-replication	0.187549	5.34483
chr1:245166304-245253102	early	Re-replication	0.193281	3.09619
chr1:245253104-245420202	mid-early	Re-replication	0.140714	3.94431
chr1:245420204-245477102	mid-late	Re-replication	0.102694	6.90717
chr1:245477104-245496202	mid-early	Re-replication	0.109451	3.03445
chr1:245496204-245530902	mid-late	Re-replication	0.100242	6.73645
chr1:245530904-245562102	mid-early	Re-replication	0.109325	3.03082
chr1:245562104-246346902	mid-late	Re-replication	0.0381997	2.51206
chr1:246346904-246359902	mid-early	Re-replication	-0.00745155	-0.198339
chr1:246359904-246432402	mid-late	Re-replication	-0.0176448	-1.13808
chr1:246432404-246450502	mid-early	Re-replication	-0.0224955	-0.59566
chr1:246450504-246473502	mid-late	Re-replication	-0.0381904	-2.44583
chr1:246473504-247079102	mid-early	Re-replication	-0.0583842	-1.52693
chr1:247079104-247436102	mid-late	Re-replication	-0.111637	-6.9714
chr1:247436104-247441102	late	Re-replication	-0.112372	-1.98273
chr1:247441104-247726202	mid-late	Re-replication	-0.0960694	-6.03133
chr1:247726204-247739002	late	Re-replication	-0.111499	-1.96791
chr1:247739004-247760902	mid-late	Re-replication	-0.115623	-7.21047
chr1:247760904-247805302	late	Re-replication	-0.122974	-2.16195
chr1:247805304-247819502	mid-late	Re-replication	-0.124472	-7.73891
chr1:247819504-247826302	late	Re-replication	-0.136279	-2.38499
chr1:247826304-247934502	mid-late	Re-replication	-0.146743	-9.05452
chr1:247934504-248495802	late	Re-replication	-0.234782	-3.97388
chr1:2482604-2655902	early	Re-replication	0.554968	10.132
chr1:248495804-248909602	mid-late	Re-replication	-0.172554	-10.5541
chr1:248909604-248934102	mid-early	Re-replication	-0.16295	-4.11189
chr1:248934104-249021702	mid-late	Re-replication	-0.0336505	-2.15846
chr1:249021704-249109702	mid-early	Re-replication	-0.163803	-4.13222
chr1:249109704-249250622	early	Re-replication	-0.131087	-1.87586
chr1:25293004-25300502	mid-early	Re-replication	0.481367	15.2484
chr1:25300504-25326902	early	Re-replication	0.494084	8.82084
chr1:25326904-25388102	mid-early	Re-replication	0.504564	16.1196
chr1:25388104-25408002	early	Re-replication	0.511522	9.19075
chr1:25408004-25436702	mid-early	Re-replication	0.495614	15.7818
chr1:25436704-25444602	early	Re-replication	0.495035	8.8409
chr1:25444604-25453902	mid-early	Re-replication	0.493659	15.7083
chr1:25453904-26209502	early	Re-replication	0.477596	8.4752
chr1:26209504-26248602	mid-early	Re-replication	0.549601	17.8516
chr1:26248604-26278902	early	Re-replication	0.564749	10.3479
chr1:26278904-26285502	mid-early	Re-replication	0.550282	17.8782
chr1:26285504-26352802	early	Re-replication	0.569452	10.4522
chr1:26352804-26363502	mid-early	Re-replication	0.566089	18.4993
chr1:26363504-26495002	early	Re-replication	0.594007	11.0023
chr1:26495004-26635002	mid-early	Re-replication	0.564324	18.4296
chr1:2655904-2678602	mid-early	Re-replication	0.525332	16.9116
chr1:26635004-27137902	early	Re-replication	0.593422	10.9891
chr1:2678604-2687002	mid-late	Re-replication	0.428659	32.3919
chr1:2687004-2704002	mid-early	Re-replication	0.408339	12.5955
chr1:2704004-2713002	mid-late	Re-replication	0.396307	29.5975
chr1:2713004-2718102	mid-early	Re-replication	0.388154	11.8856
chr1:27137904-27171802	mid-early	Re-replication	0.587275	19.3425
chr1:27171804-27190402	early	Re-replication	0.5941	11.0044
chr1:2718104-2762602	mid-late	Re-replication	0.358342	26.3971
chr1:27190404-27386202	mid-early	Re-replication	0.58988	19.4471
chr1:27386204-27461902	early	Re-replication	0.584312	10.784
chr1:27461904-27467802	mid-early	Re-replication	0.560306	18.2713
chr1:27467804-27547702	early	Re-replication	0.539234	9.78784
chr1:27547704-27642202	mid-early	Re-replication	0.51185	16.3962
chr1:2762604-2874402	mid-early	Re-replication	0.322921	9.65807
chr1:27642204-28779102	early	Re-replication	0.523482	9.44704
chr1:2874404-2997502	mid-late	Re-replication	0.307564	22.2464
chr1:28779104-28900102	mid-early	Re-replication	0.411611	12.7115
chr1:28900104-28929102	early	Re-replication	0.434489	7.58993
chr1:28929104-28959202	mid-early	Re-replication	0.44187	13.7969
chr1:28959204-28985902	early	Re-replication	0.455552	8.01919
chr1:28985904-29090102	mid-early	Re-replication	0.468987	14.7892
chr1:29090104-29446302	early	Re-replication	0.419229	7.28285
chr1:29446304-29516102	mid-early	Re-replication	0.290416	8.58515
chr1:29516104-29541002	early	Re-replication	0.276029	4.55393
chr1:29541004-29918602	mid-early	Re-replication	0.244758	7.11838
chr1:29918604-29992102	mid-late	Re-replication	0.0120375	0.784435
chr1:2997504-3010102	mid-early	Re-replication	0.332434	9.97667
chr1:29992104-30212102	mid-early	Re-replication	0.182835	5.20178
chr1:3-163502	early	Re-replication	0.161604	2.55991
chr1:3010104-3022402	mid-late	Re-replication	0.325595	23.7036
chr1:30212104-30318502	mid-late	Re-replication	0.205082	14.3011
chr1:3022404-3293102	mid-early	Re-replication	0.334624	10.0503
chr1:30318504-30323702	mid-early	Re-replication	0.219822	6.33666
chr1:30323704-30787202	mid-late	Re-replication	0.194109	13.4833
chr1:30787204-30811902	mid-early	Re-replication	0.241594	7.01844
chr1:30811904-30817402	mid-late	Re-replication	0.242419	17.1306
chr1:30817404-31051902	mid-early	Re-replication	0.282824	8.33804
chr1:31051904-31088102	early	Re-replication	0.378609	6.48105
chr1:31088104-31093302	mid-early	Re-replication	0.388271	11.8896
chr1:31093304-31154402	early	Re-replication	0.425982	7.41834
chr1:31154404-31209202	mid-early	Re-replication	0.455315	14.2866
chr1:31209204-31416402	early	Re-replication	0.499059	8.92594
chr1:31416404-31448202	mid-early	Re-replication	0.444479	13.8916
chr1:31448204-31560102	early	Re-replication	0.479236	8.50941
chr1:31560104-31658302	mid-early	Re-replication	0.476724	15.0757
chr1:31658304-32564902	early	Re-replication	0.573223	10.536
chr1:32564904-32632602	mid-early	Re-replication	0.429177	13.3388
chr1:32632604-32694002	early	Re-replication	0.490007	8.73501
chr1:32694004-32722302	mid-early	Re-replication	0.518388	16.6455
chr1:32722304-33056602	early	Re-replication	0.505953	9.07214
chr1:3293104-3300302	early	Re-replication	0.351321	5.95495
chr1:3300304-3317802	mid-early	Re-replication	0.337385	10.1433
chr1:33056604-33115302	mid-early	Re-replication	0.438071	13.6594
chr1:33115304-33141702	early	Re-replication	0.466706	8.24904
chr1:33141704-33163302	mid-early	Re-replication	0.481835	15.2659
chr1:33163304-33200702	early	Re-replication	0.498957	8.92377
chr1:3317804-3335502	early	Re-replication	0.335202	5.64882
chr1:33200704-33221202	mid-early	Re-replication	0.493298	15.6948
chr1:33221204-34058102	early	Re-replication	0.452257	7.95162
chr1:3335504-3425902	mid-early	Re-replication	0.30499	9.06323
chr1:34058104-34122802	mid-early	Re-replication	0.340193	10.2381
chr1:34122804-34131102	early	Re-replication	0.325598	5.46805
chr1:34131104-34175002	mid-early	Re-replication	0.319785	9.55351
chr1:34175004-34209802	early	Re-replication	0.306643	5.11478
chr1:34209804-34284902	mid-early	Re-replication	0.266015	7.79551
chr1:3425904-3586002	early	Re-replication	0.321071	5.38325
chr1:34284904-34296602	mid-late	Re-replication	0.21213	14.8296
chr1:34296604-34347402	mid-early	Re-replication	0.213427	6.13837
chr1:34347404-34368602	mid-late	Re-replication	0.195596	13.5938
chr1:34368604-34397002	mid-early	Re-replication	0.197871	5.65963
chr1:34397004-34563002	mid-late	Re-replication	0.152785	10.4589
chr1:34563004-34596502	late	Re-replication	0.105594	2.00927
chr1:34596504-35024502	mid-late	Re-replication	0.159217	10.924
chr1:35024504-35089902	mid-early	Re-replication	0.215195	6.19309
chr1:35089904-35284402	early	Re-replication	0.29832	4.96112
chr1:35284404-35293202	mid-early	Re-replication	0.326076	9.76349
chr1:35293204-35314102	early	Re-replication	0.331067	5.57086
chr1:35314104-35497402	mid-early	Re-replication	0.29958	8.8852
chr1:35497404-35629002	early	Re-replication	0.297887	4.95315
chr1:35629004-35634202	mid-early	Re-replication	0.28775	8.49823
chr1:35634204-35670302	early	Re-replication	0.287602	4.76455
chr1:35670304-35696002	mid-early	Re-replication	0.286412	8.45466
chr1:35696004-35856302	early	Re-replication	0.280277	4.63104
chr1:35856304-35880602	mid-early	Re-replication	0.252794	7.37319
chr1:3586004-3593202	mid-early	Re-replication	0.275893	8.11358
chr1:35880604-36006702	early	Re-replication	0.306876	5.1191
chr1:3593204-3752202	early	Re-replication	0.286835	4.75053
chr1:36006704-36115102	mid-early	Re-replication	0.333118	9.99965
chr1:36115104-36575102	early	Re-replication	0.424721	7.39299
chr1:36575104-36680502	mid-early	Re-replication	0.509674	16.3134
chr1:36680504-37196302	early	Re-replication	0.458207	8.07374
chr1:37196304-37392702	mid-early	Re-replication	0.314031	9.36224
chr1:37392704-37425802	mid-late	Re-replication	0.310933	22.5172
chr1:37425804-37886102	mid-early	Re-replication	0.328218	9.83522
chr1:3752204-3785702	mid-early	Re-replication	0.235999	6.84226
chr1:3785704-3806102	early	Re-replication	0.225708	3.6575
chr1:37886104-38366902	early	Re-replication	0.381635	6.54001
chr1:3806104-3827902	mid-early	Re-replication	0.205441	5.89197
chr1:3827904-3865502	early	Re-replication	0.189547	3.03236
chr1:38366904-38472902	mid-early	Re-replication	0.265174	7.76852
chr1:38472904-38504502	early	Re-replication	0.292655	4.85704
chr1:38504504-38598502	mid-early	Re-replication	0.274071	8.05474
chr1:38598504-38658602	early	Re-replication	0.307235	5.12575
chr1:3865504-3883202	mid-early	Re-replication	0.192166	5.48535
chr1:38658604-38760302	mid-early	Re-replication	0.261109	7.63833
chr1:38760304-38779202	early	Re-replication	0.283638	4.69221
chr1:38779204-38834102	mid-early	Re-replication	0.28125	8.28697
chr1:3883204-3956002	mid-late	Re-replication	0.00797293	0.518832
chr1:38834104-38874002	early	Re-replication	0.273323	4.50492
chr1:38874004-39091702	mid-early	Re-replication	0.257269	7.51569
chr1:39091704-39349902	early	Re-replication	0.28386	4.69625
chr1:39349904-39467202	mid-early	Re-replication	0.303161	9.00296
chr1:39467204-39520302	early	Re-replication	0.327603	5.50569
chr1:39520304-39530702	mid-early	Re-replication	0.302656	8.98634
chr1:39530704-39689502	early	Re-replication	0.295236	4.9044
chr1:3956004-4082502	mid-early	Re-replication	0.200007	5.72508
chr1:39689504-39727902	mid-early	Re-replication	0.276964	8.14818
chr1:39727904-40055102	early	Re-replication	0.336472	5.67281
chr1:40055104-40134802	mid-early	Re-replication	0.37796	11.5308
chr1:40134804-40236602	early	Re-replication	0.392956	6.76167
chr1:40236604-40244902	mid-early	Re-replication	0.366334	11.1293
chr1:40244904-40415002	early	Re-replication	0.383622	6.57878
chr1:40415004-40452402	mid-early	Re-replication	0.385604	11.7966
chr1:40452404-40787502	early	Re-replication	0.347585	5.88369
chr1:40787504-40883802	mid-early	Re-replication	0.256543	7.49255
chr1:4082504-4185302	mid-late	Re-replication	0.151655	10.3774
chr1:40883804-40903402	early	Re-replication	0.259835	4.26202
chr1:40903404-40910102	mid-early	Re-replication	0.262942	7.697
chr1:40910104-41036602	early	Re-replication	0.249529	4.07796
chr1:41036604-41067602	mid-early	Re-replication	0.293662	8.69122
chr1:41067604-41084502	early	Re-replication	0.31022	5.18109
chr1:41084504-41134602	mid-early	Re-replication	0.308413	9.17623
chr1:41134604-41141002	early	Re-replication	0.320038	5.36394
chr1:41141004-41206102	mid-early	Re-replication	0.325035	9.7287
chr1:41206104-41266902	early	Re-replication	0.367505	6.26576
chr1:41266904-41272702	mid-early	Re-replication	0.385006	11.7757
chr1:41272704-41327802	early	Re-replication	0.413685	7.17207
chr1:41327804-41462502	mid-early	Re-replication	0.424611	13.175
chr1:41462504-41473002	mid-late	Re-replication	0.394281	29.4245
chr1:41473004-41561302	mid-early	Re-replication	0.369835	11.2498
chr1:41561304-41825702	early	Re-replication	0.406528	7.02972
chr1:41825704-41837102	mid-early	Re-replication	0.44303	13.839
chr1:41837104-42248202	early	Re-replication	0.433593	7.57182
chr1:4185304-4281002	mid-early	Re-replication	0.121295	3.37685
chr1:42248204-42295802	mid-early	Re-replication	0.353808	10.7002
chr1:42295804-42315802	early	Re-replication	0.361577	6.15151
chr1:42315804-42353902	mid-early	Re-replication	0.349948	10.5688
chr1:42353904-42605902	early	Re-replication	0.311366	5.20237
chr1:42605904-42631102	mid-early	Re-replication	0.228544	6.60856
chr1:42631104-42638102	early	Re-replication	0.229761	3.72856
chr1:42638104-42678102	mid-early	Re-replication	0.215779	6.2112
chr1:42678104-43410802	early	Re-replication	0.31616	5.29157
chr1:4281004-4558602	mid-late	Re-replication	0.0182827	1.194
chr1:43410804-43419702	mid-early	Re-replication	0.478024	15.124
chr1:43419704-43425202	early	Re-replication	0.488841	8.71051
chr1:43425204-43441902	mid-early	Re-replication	0.492165	15.6522
chr1:43441904-43571802	early	Re-replication	0.513392	9.23068
chr1:43571804-43580402	mid-early	Re-replication	0.495773	15.7878
chr1:43580404-44652202	early	Re-replication	0.532448	9.64058
chr1:44652204-44662102	mid-early	Re-replication	0.424289	13.1635
chr1:44662104-45237002	early	Re-replication	0.509853	9.15515
chr1:45237004-45244002	mid-early	Re-replication	0.569754	18.6443
chr1:45244004-46082202	early	Re-replication	0.39942	6.88901
chr1:4558604-4608802	late	Re-replication	-0.0454296	-0.820216
chr1:46082204-46154602	mid-early	Re-replication	0.308163	9.16797
chr1:4608804-4625302	mid-late	Re-replication	-0.0634863	-4.03058
chr1:46154604-46164002	mid-late	Re-replication	0.297962	21.4777
chr1:46164004-46213802	mid-early	Re-replication	0.323207	9.6676
chr1:46213804-46617402	early	Re-replication	0.340608	5.75112
chr1:4625304-5553502	late	Re-replication	-0.0809749	-1.4442
chr1:46617404-46846702	mid-early	Re-replication	0.388692	11.9043
chr1:46846704-46916102	early	Re-replication	0.416045	7.21917
chr1:46916104-47062102	mid-early	Re-replication	0.386268	11.8197
chr1:47062104-47256802	early	Re-replication	0.327174	5.49765
chr1:47256804-47288002	mid-early	Re-replication	0.265105	7.76631
chr1:47288004-47367402	early	Re-replication	0.270176	4.44805
chr1:47367404-47660402	mid-early	Re-replication	0.256403	7.48809
chr1:47660404-47713302	early	Re-replication	0.268743	4.42219
chr1:47713304-48019802	mid-early	Re-replication	0.26048	7.61821
chr1:48019804-48078702	early	Re-replication	0.294317	4.88753
chr1:48078704-48219702	mid-early	Re-replication	0.243141	7.06726
chr1:48219704-48552402	mid-late	Re-replication	0.18232	12.6117
chr1:48552404-48591202	mid-early	Re-replication	0.118418	3.29342
chr1:48591204-48855702	mid-late	Re-replication	0.0434098	2.85987
chr1:48855704-48920802	late	Re-replication	-0.0194189	-0.353764
chr1:48920804-49021602	mid-late	Re-replication	-0.0347377	-2.22736
chr1:49021604-50440102	late	Re-replication	-0.184197	-3.17149
chr1:50440104-50685302	mid-late	Re-replication	-0.0294359	-1.89087
chr1:50685304-50718902	mid-early	Re-replication	0.0219727	0.590851
chr1:50718904-50748802	mid-late	Re-replication	0.0257237	1.6843
chr1:50748804-50772802	mid-early	Re-replication	0.0322807	0.871153
chr1:50772804-50794802	mid-late	Re-replication	0.0311659	2.0445
chr1:50794804-51053302	mid-early	Re-replication	0.0509481	1.38389
chr1:51053304-51198602	mid-late	Re-replication	0.0163304	1.06577
chr1:51198604-51318002	mid-early	Re-replication	0.050967	1.38442
chr1:51318004-51366602	early	Re-replication	0.0959716	1.48556
chr1:51366604-51388302	mid-early	Re-replication	0.0856102	2.35374
chr1:51388304-52856902	early	Re-replication	0.278713	4.60261
chr1:52856904-52866902	mid-early	Re-replication	0.227831	6.58625
chr1:52866904-53114102	early	Re-replication	0.286975	4.75309
chr1:53114104-53131102	mid-early	Re-replication	0.34017	10.2373
chr1:53131104-53178702	early	Re-replication	0.331794	5.58453
chr1:53178704-53204602	mid-early	Re-replication	0.322081	9.63002
chr1:53204604-53370202	early	Re-replication	0.323558	5.42981
chr1:53370204-53425102	mid-early	Re-replication	0.325292	9.73728
chr1:53425104-53563302	early	Re-replication	0.381075	6.52908
chr1:53563304-53611502	mid-early	Re-replication	0.37542	11.4428
chr1:53611504-53712102	early	Re-replication	0.409599	7.0907
chr1:53712104-53759802	mid-early	Re-replication	0.415408	12.8464
chr1:53759804-54708502	early	Re-replication	0.448842	7.88175
chr1:54708504-54788202	mid-early	Re-replication	0.37819	11.5388
chr1:54788204-54971902	early	Re-replication	0.396716	6.83567
chr1:54971904-54988802	mid-early	Re-replication	0.40647	12.5293
chr1:54988804-55116202	early	Re-replication	0.403114	6.96204
chr1:55116204-55138902	mid-early	Re-replication	0.405925	12.51
chr1:55138904-55250602	early	Re-replication	0.417029	7.23884
chr1:55250604-55337902	mid-early	Re-replication	0.374547	11.4126
chr1:55337904-55397802	early	Re-replication	0.346646	5.86582
chr1:55397804-55458002	mid-early	Re-replication	0.336905	10.1271
chr1:55458004-55587902	early	Re-replication	0.302065	5.03016
chr1:5553504-5625402	mid-late	Re-replication	0.140019	9.54199
chr1:55587904-55684202	mid-early	Re-replication	0.219507	6.32687
chr1:55684204-55772202	early	Re-replication	0.185746	2.96755
chr1:55772204-56057802	mid-early	Re-replication	0.118633	3.29965
chr1:56057804-56234802	mid-late	Re-replication	0.00227875	0.147995
chr1:56234804-56842802	late	Re-replication	-0.0807576	-1.44044
chr1:5625404-5703602	mid-early	Re-replication	0.115906	3.22071
chr1:56842804-57011602	mid-late	Re-replication	-0.119324	-7.43189
chr1:57011604-57021902	late	Re-replication	-0.147198	-2.56652
chr1:57021904-57165602	mid-late	Re-replication	-0.139189	-8.61058
chr1:5703604-5709602	mid-late	Re-replication	0.0436034	2.87281
chr1:5709604-5717202	mid-early	Re-replication	0.0470437	1.2761
chr1:57165604-57171202	late	Re-replication	-0.140511	-2.45551
chr1:57171204-57258802	mid-late	Re-replication	-0.132901	-8.23921
chr1:5717204-5784102	mid-late	Re-replication	0.0717556	4.77429
chr1:57258804-57264002	late	Re-replication	-0.122143	-2.14795
chr1:57264004-57278702	mid-late	Re-replication	-0.126997	-7.8891
chr1:57278704-58632202	late	Re-replication	-0.185567	-3.19358
chr1:5784104-5798502	mid-early	Re-replication	0.212635	6.11387
chr1:5798504-5830902	mid-late	Re-replication	0.22138	15.5272
chr1:5830904-5898602	mid-early	Re-replication	0.235733	6.8339
chr1:58632204-58850602	mid-late	Re-replication	-0.00954268	-0.617224
chr1:58850604-58863202	mid-early	Re-replication	0.0637827	1.74029
chr1:58863204-58908302	mid-late	Re-replication	0.0521995	3.44949
chr1:58908304-58961902	mid-early	Re-replication	0.0759413	2.08086
chr1:58961904-59147902	early	Re-replication	0.092537	1.43067
chr1:5898604-5962302	early	Re-replication	0.261107	4.28483
chr1:59147904-59198002	mid-early	Re-replication	0.041971	1.13649
chr1:59198004-59250302	mid-late	Re-replication	0.0666564	4.42712
chr1:59250304-59469302	mid-early	Re-replication	0.0868203	2.38802
chr1:59469304-59525202	mid-late	Re-replication	0.0541047	3.57777
chr1:59525204-59645102	mid-early	Re-replication	0.0457874	1.24148
chr1:5962304-5978802	mid-early	Re-replication	0.2661	7.79823
chr1:59645104-59733002	mid-late	Re-replication	-0.0248295	-1.59751
chr1:59733004-59826602	mid-early	Re-replication	-0.0236097	-0.624921
chr1:5978804-5984202	early	Re-replication	0.268661	4.42071
chr1:59826604-60543402	mid-late	Re-replication	-0.0889141	-5.59583
chr1:5984204-6028002	mid-early	Re-replication	0.277779	8.17455
chr1:6028004-6079202	early	Re-replication	0.308755	5.1539
chr1:60543404-60642902	late	Re-replication	-0.121053	-2.12958
chr1:60642904-60778002	mid-late	Re-replication	-0.106407	-6.6567
chr1:60778004-60911802	late	Re-replication	-0.104464	-1.84819
chr1:6079204-6109102	mid-early	Re-replication	0.333751	10.0209
chr1:60911804-61136002	mid-late	Re-replication	-0.0740221	-4.68248
chr1:6109104-6130802	early	Re-replication	0.365889	6.23457
chr1:61136004-61236002	mid-early	Re-replication	-0.0371316	-0.97825
chr1:61236004-61259102	mid-late	Re-replication	-0.0609044	-3.8701
chr1:61259104-61514902	mid-early	Re-replication	-0.0225979	-0.598349
chr1:6130804-6138402	mid-early	Re-replication	0.371167	11.2958
chr1:6138404-6370802	early	Re-replication	0.379535	6.49908
chr1:61514904-61554002	early	Re-replication	-0.00882495	-0.131706
chr1:61554004-61778402	mid-early	Re-replication	0.00785551	0.210204
chr1:61778404-61791002	early	Re-replication	0.0203063	0.306135
chr1:61791004-61973402	mid-early	Re-replication	0.0346567	0.936046
chr1:61973404-62110102	early	Re-replication	0.0722457	1.10906
chr1:62110104-62219102	mid-early	Re-replication	0.042323	1.14616
chr1:62219104-62301502	early	Re-replication	0.0378909	0.574741
chr1:62301504-62545702	mid-early	Re-replication	0.0316892	0.855013
chr1:62545704-62638302	mid-late	Re-replication	0.0690997	4.59332
chr1:62638304-62816702	mid-early	Re-replication	0.0990764	2.73685
chr1:62816704-62868402	early	Re-replication	0.0896137	1.38406
chr1:62868404-62967602	mid-early	Re-replication	0.0829269	2.27782
chr1:62967604-63090902	early	Re-replication	0.0849847	1.31044
chr1:63090904-63111502	mid-early	Re-replication	0.0465929	1.26367
chr1:63111504-63117802	early	Re-replication	0.0463312	0.704836
chr1:63117804-63156902	mid-early	Re-replication	0.0408019	1.10438
chr1:63156904-63360502	early	Re-replication	0.0820483	1.26386
chr1:63360504-63369002	mid-early	Re-replication	0.0934308	2.5758
chr1:63369004-63416602	early	Re-replication	0.104157	1.61689
chr1:63416604-63820902	mid-early	Re-replication	0.0730528	1.99969
chr1:6370804-6543502	mid-early	Re-replication	0.367813	11.1802
chr1:63820904-63945202	early	Re-replication	0.0396379	0.601607
chr1:63945204-64214802	mid-early	Re-replication	0.0714622	1.95506
chr1:64214804-64221702	early	Re-replication	0.107866	1.67666
chr1:64221704-64270302	mid-early	Re-replication	0.102155	2.82494
chr1:64270304-64340602	early	Re-replication	0.0949994	1.47001
chr1:64340604-64469402	mid-early	Re-replication	0.0960351	2.65001
chr1:64469404-64476902	early	Re-replication	0.121758	1.90184
chr1:64476904-64571702	mid-early	Re-replication	0.105018	2.90702
chr1:64571704-64583402	mid-late	Re-replication	0.100149	6.73003
chr1:64583404-64589002	mid-early	Re-replication	0.109441	3.03417
chr1:64589004-64625602	mid-late	Re-replication	0.0897645	6.01026
chr1:64625604-64673802	mid-early	Re-replication	0.10114	2.79588
chr1:64673804-64746502	early	Re-replication	0.108095	1.68035
chr1:64746504-64831302	mid-early	Re-replication	0.112407	3.11965
chr1:64831304-64838902	mid-late	Re-replication	0.115064	7.7729
chr1:64838904-65108402	mid-early	Re-replication	0.0775884	2.12721
chr1:65108404-65291002	early	Re-replication	0.0665488	1.01957
chr1:65291004-65309502	mid-early	Re-replication	0.0437759	1.18611
chr1:65309504-65699802	early	Re-replication	0.0614886	0.940383
chr1:6543504-6613802	early	Re-replication	0.453182	7.97057
chr1:656604-743402	mid-early	Re-replication	0.193273	5.51911
chr1:65699804-65820502	mid-early	Re-replication	0.0292815	0.789388
chr1:65820504-65859402	early	Re-replication	0.0501584	0.764077
chr1:65859404-65887502	mid-early	Re-replication	0.0481465	1.30652
chr1:65887504-65895202	early	Re-replication	0.0478897	0.728941
chr1:65895204-65955802	mid-early	Re-replication	0.0341226	0.921449
chr1:65955804-66009002	early	Re-replication	0.0294701	0.445705
chr1:66009004-66365702	mid-early	Re-replication	0.0360388	0.973843
chr1:6613804-6715902	mid-early	Re-replication	0.382006	11.6713
chr1:66365704-66956002	early	Re-replication	0.32172	5.39539
chr1:66956004-67003202	mid-early	Re-replication	0.21141	6.07601
chr1:67003204-67155302	early	Re-replication	0.159928	2.53187
chr1:67155304-67213402	mid-early	Re-replication	0.0909702	2.5058
chr1:6715904-6746102	early	Re-replication	0.334795	5.64115
chr1:67213404-67326602	early	Re-replication	0.0562572	0.858808
chr1:67326604-67333802	mid-early	Re-replication	0.0344525	0.930466
chr1:67333804-67356002	early	Re-replication	0.0418659	0.635916
chr1:67356004-67542702	mid-early	Re-replication	0.0346704	0.936421
chr1:6746104-6827102	mid-early	Re-replication	0.316838	9.45544
chr1:67542704-67552902	early	Re-replication	0.0609365	0.93176
chr1:67552904-67995502	mid-early	Re-replication	0.0819638	2.25061
chr1:67995504-68168602	early	Re-replication	0.167315	2.65573
chr1:68168604-68325902	mid-early	Re-replication	0.111396	3.09049
chr1:6827104-7017302	early	Re-replication	0.337546	5.69314
chr1:68325904-68379102	early	Re-replication	0.112034	1.74399
chr1:68379104-68396402	mid-early	Re-replication	0.106979	2.96336
chr1:68396404-68421302	early	Re-replication	0.117541	1.83326
chr1:68421304-68569402	mid-early	Re-replication	0.122889	3.42312
chr1:68569404-68577902	early	Re-replication	0.130711	2.04813
chr1:68577904-68628302	mid-early	Re-replication	0.113973	3.16486
chr1:68628304-68661502	early	Re-replication	0.114508	1.78405
chr1:68661504-68674402	mid-early	Re-replication	0.0982934	2.71448
chr1:68674404-68739602	early	Re-replication	0.0903423	1.39567
chr1:68739604-68744702	mid-early	Re-replication	0.0902364	2.48495
chr1:68744704-68764602	early	Re-replication	0.102188	1.58524
chr1:68764604-68915402	mid-early	Re-replication	0.114912	3.19199
chr1:68915404-68954702	early	Re-replication	0.0979452	1.51716
chr1:68954704-68962802	mid-early	Re-replication	0.0941183	2.59538
chr1:68962804-69074602	early	Re-replication	0.0906901	1.40121
chr1:69074604-69279002	mid-early	Re-replication	-0.0268251	-0.709241
chr1:69279004-69408702	mid-late	Re-replication	-0.0716376	-4.53535
chr1:69408704-69446602	late	Re-replication	-0.114586	-2.02026
chr1:69446604-69459502	mid-late	Re-replication	-0.110762	-6.91884
chr1:69459504-69468702	late	Re-replication	-0.112784	-1.98972
chr1:69468704-69551402	mid-late	Re-replication	-0.0990767	-6.21373
chr1:69551404-69557302	late	Re-replication	-0.121379	-2.13507
chr1:69557304-69614702	mid-late	Re-replication	-0.136735	-8.46583
chr1:69614704-69629002	late	Re-replication	-0.157643	-2.73888
chr1:69629004-69643002	mid-late	Re-replication	-0.152557	-9.39464
chr1:69643004-69932702	late	Re-replication	-0.132955	-2.32947
chr1:69932704-69988702	mid-late	Re-replication	-0.115235	-7.18726
chr1:69988704-70162902	late	Re-replication	-0.140312	-2.4522
chr1:70162904-70284902	mid-late	Re-replication	-0.0994911	-6.23883
chr1:7017304-7034802	mid-early	Re-replication	0.326895	9.79092
chr1:70284904-70346302	mid-early	Re-replication	-0.0964502	-2.48972
chr1:70346304-70446202	mid-late	Re-replication	-0.0886456	-5.57945
chr1:7034804-7040502	early	Re-replication	0.329382	5.53913
chr1:7040504-7093602	mid-early	Re-replication	0.330524	9.91254
chr1:70446204-70469202	mid-early	Re-replication	-0.0827261	-2.14553
chr1:70469204-70478402	mid-late	Re-replication	-0.0793865	-5.01257
chr1:70478404-70637602	mid-early	Re-replication	-0.0752575	-1.95684
chr1:70637604-70688902	early	Re-replication	-0.0654122	-0.957354
chr1:70688904-70815102	mid-early	Re-replication	-0.0841889	-2.18237
chr1:70815104-70820502	early	Re-replication	-0.0626166	-0.91732
chr1:70820504-71023902	mid-early	Re-replication	-0.0519934	-1.36279
chr1:7093604-7098802	early	Re-replication	0.340556	5.75013
chr1:7098804-7120502	mid-early	Re-replication	0.339727	10.2223
chr1:71023904-71049902	mid-late	Re-replication	-0.0456469	-2.91586
chr1:71049904-71058202	mid-early	Re-replication	-0.052145	-1.36669
chr1:71058204-71363102	mid-late	Re-replication	-0.075611	-4.78038
chr1:7120504-7133902	early	Re-replication	0.345711	5.84801
chr1:7133904-7140002	mid-early	Re-replication	0.345978	10.4339
chr1:71363104-71370202	late	Re-replication	-0.104764	-1.85331
chr1:71370204-71391002	mid-late	Re-replication	-0.108582	-6.78773
chr1:71391004-71435202	late	Re-replication	-0.114853	-2.02478
chr1:7140004-7146202	early	Re-replication	0.349101	5.91258
chr1:71435204-71517002	mid-late	Re-replication	-0.137663	-8.5206
chr1:7146204-7172002	mid-early	Re-replication	0.342728	10.3238
chr1:71517004-72455302	late	Re-replication	-0.27733	-4.62735
chr1:7172004-7460602	early	Re-replication	0.383145	6.56947
chr1:72455304-72472802	mid-late	Re-replication	-0.354171	-20.3799
chr1:72472804-75478502	late	Re-replication	-0.352048	-5.72927
chr1:743404-845402	early	Re-replication	0.312884	5.23058
chr1:7460604-7561402	mid-early	Re-replication	0.401227	12.3442
chr1:75478504-75499102	mid-late	Re-replication	-0.154398	-9.50204
chr1:75499104-75508302	late	Re-replication	-0.159296	-2.76603
chr1:75508304-75945302	mid-late	Re-replication	-0.131401	-8.15039
chr1:7561404-7582602	early	Re-replication	0.413581	7.17001
chr1:7582604-7587602	mid-early	Re-replication	0.413663	12.7844
chr1:7587604-8026502	early	Re-replication	0.496157	8.86459
chr1:75945304-75954102	mid-early	Re-replication	-0.11458	-2.93941
chr1:75954104-75999702	mid-late	Re-replication	-0.121033	-7.53395
chr1:75999704-76082802	mid-early	Re-replication	-0.103997	-2.6776
chr1:76082804-76103502	early	Re-replication	-0.0949819	-1.37609
chr1:76103504-76143902	mid-early	Re-replication	-0.111995	-2.87563
chr1:76143904-76155902	early	Re-replication	-0.123817	-1.77624
chr1:76155904-76403502	mid-early	Re-replication	-0.0986986	-2.54579
chr1:76403504-76451402	early	Re-replication	-0.0526326	-0.773712
chr1:76451404-76504702	mid-early	Re-replication	-0.0658161	-1.71691
chr1:76504704-76718802	mid-late	Re-replication	-0.074974	-4.74114
chr1:76718804-76791002	mid-early	Re-replication	-0.033896	-0.894005
chr1:76791004-77127202	mid-late	Re-replication	-0.0675148	-4.2804
chr1:77127204-77133302	mid-early	Re-replication	-0.0479363	-1.25821
chr1:77133304-77420002	mid-late	Re-replication	-0.0475152	-3.03325
chr1:77420004-77542802	mid-early	Re-replication	-0.0115141	-0.306042
chr1:77542804-77576802	early	Re-replication	-0.00540445	-0.0807534
chr1:77576804-77601602	mid-early	Re-replication	-0.00527691	-0.140562
chr1:77601604-77618702	early	Re-replication	0.00148879	0.0222988
chr1:77618704-77851502	mid-early	Re-replication	0.0261459	0.70409
chr1:77851504-77952602	early	Re-replication	0.109343	1.70049
chr1:77952604-77976102	mid-early	Re-replication	0.112541	3.12352
chr1:77976104-78852602	early	Re-replication	0.0899464	1.38936
chr1:78852604-78920202	mid-early	Re-replication	0.0101495	0.271805
chr1:78920204-79329602	mid-late	Re-replication	-0.137072	-8.48573
chr1:79329604-80491902	late	Re-replication	-0.31987	-5.26171
chr1:8026504-8078802	mid-early	Re-replication	0.726495	25.2025
chr1:80491904-80504802	mid-late	Re-replication	-0.385976	-21.977
chr1:80504804-80766802	late	Re-replication	-0.378816	-6.11036
chr1:80766804-80823402	mid-late	Re-replication	-0.3869	-22.0228
chr1:8078804-9420302	early	Re-replication	0.545447	9.9233
chr1:80823404-81028202	late	Re-replication	-0.413364	-6.59187
chr1:81028204-81049602	mid-late	Re-replication	-0.398798	-22.6109
chr1:81049604-81058502	late	Re-replication	-0.406979	-6.50375
chr1:81058504-81120802	mid-late	Re-replication	-0.392662	-22.3082
chr1:81120804-81658202	late	Re-replication	-0.392329	-6.30007
chr1:81658204-81666102	mid-late	Re-replication	-0.369278	-21.1429
chr1:81666104-82087902	late	Re-replication	-0.387637	-6.23441
chr1:82087904-82108202	mid-late	Re-replication	-0.384746	-21.9158
chr1:82108204-82354302	late	Re-replication	-0.360924	-5.85642
chr1:82354304-82402102	mid-late	Re-replication	-0.334627	-19.381
chr1:82402104-82445502	late	Re-replication	-0.362866	-5.88414
chr1:82445504-82452602	mid-late	Re-replication	-0.345549	-19.9409
chr1:82452604-83073202	late	Re-replication	-0.349336	-5.69027
chr1:83073204-83128002	mid-late	Re-replication	-0.30476	-17.828
chr1:83128004-83414402	late	Re-replication	-0.304896	-5.04054
chr1:83414404-83456302	mid-late	Re-replication	-0.237603	-14.2163
chr1:83456304-83502102	late	Re-replication	-0.231734	-3.92633
chr1:83502104-83509402	mid-late	Re-replication	-0.210061	-12.6859
chr1:83509404-83620002	late	Re-replication	-0.214951	-3.66267
chr1:83620004-83643302	mid-late	Re-replication	-0.205835	-12.4484
chr1:83643304-83775502	late	Re-replication	-0.164528	-2.85181
chr1:83775504-84156602	mid-late	Re-replication	-0.0844515	-5.32311
chr1:84156604-84208202	mid-early	Re-replication	-0.012418	-0.329966
chr1:84208204-84251402	mid-late	Re-replication	0.00957416	0.623377
chr1:84251404-84387702	mid-early	Re-replication	0.0407578	1.10317
chr1:84387704-85201102	early	Re-replication	0.176688	2.81381
chr1:845404-1023902	mid-early	Re-replication	0.456242	14.3205
chr1:85201104-85206802	mid-early	Re-replication	0.129492	3.61544
chr1:85206804-85224702	early	Re-replication	0.126188	1.97412
chr1:85224704-85287202	mid-early	Re-replication	0.12397	3.45455
chr1:85287204-85308402	early	Re-replication	0.145336	2.28904
chr1:85308404-85317702	mid-early	Re-replication	0.14138	3.96392
chr1:85317704-86045602	early	Re-replication	0.154213	2.43647
chr1:86045604-86162902	mid-early	Re-replication	0.08013	2.19885
chr1:86162904-86264302	early	Re-replication	0.0537522	0.81985
chr1:86264304-86643302	mid-early	Re-replication	0.00701653	0.187699
chr1:86643304-86649302	mid-late	Re-replication	-0.0443746	-2.83583
chr1:86649304-86654502	mid-early	Re-replication	-0.0431824	-1.13529
chr1:86654504-86660002	mid-late	Re-replication	-0.0518749	-3.30659
chr1:86660004-86721502	mid-early	Re-replication	-0.0540406	-1.41545
chr1:86721504-86726902	mid-late	Re-replication	-0.0603591	-3.83616
chr1:86726904-86758102	mid-early	Re-replication	-0.0491016	-1.28828
chr1:86758104-86890802	mid-late	Re-replication	-0.0563951	-3.58913
chr1:86890804-87136402	mid-early	Re-replication	-0.0433772	-1.14033
chr1:87136404-87252002	early	Re-replication	-0.0384496	-0.567988
chr1:87252004-87280202	mid-early	Re-replication	-0.0599394	-1.56677
chr1:87280204-87286302	early	Re-replication	-0.0653025	-0.955785
chr1:87286304-87313902	mid-early	Re-replication	-0.0707842	-1.84336
chr1:87313904-87375202	early	Re-replication	-0.053779	-0.790252
chr1:87375204-87548202	mid-early	Re-replication	-0.0631895	-1.64988
chr1:87548204-87639902	mid-late	Re-replication	-0.0725932	-4.59434
chr1:87639904-87663202	mid-early	Re-replication	-0.0380802	-1.00291
chr1:87663204-87686202	mid-late	Re-replication	-0.0389651	-2.49478
chr1:87686204-87693702	mid-early	Re-replication	-0.0419853	-1.10427
chr1:87693704-87843902	mid-late	Re-replication	-0.0784798	-4.95686
chr1:87843904-87853802	mid-early	Re-replication	-0.073981	-1.92449
chr1:87853804-88364402	mid-late	Re-replication	-0.111586	-6.96838
chr1:88364404-88496602	late	Re-replication	-0.144427	-2.52058
chr1:88496604-88736902	mid-late	Re-replication	-0.149434	-9.2121
chr1:88736904-88743402	mid-early	Re-replication	-0.114747	-2.94353
chr1:88743404-88831402	mid-late	Re-replication	-0.11796	-7.35036
chr1:88831404-89006502	mid-early	Re-replication	-0.107954	-2.77572
chr1:89006504-89024602	early	Re-replication	-0.0949172	-1.37518
chr1:89024604-89358602	mid-early	Re-replication	-0.107995	-2.77673
chr1:89358604-89368702	early	Re-replication	-0.07352	-1.07302
chr1:89368704-89404502	mid-early	Re-replication	-0.0905875	-2.34309
chr1:89404504-89515902	early	Re-replication	-0.0782478	-1.14017
chr1:89515904-89576602	mid-early	Re-replication	-0.059658	-1.55956
chr1:89576604-89584802	mid-late	Re-replication	-0.0606899	-3.85675
chr1:89584804-89604602	mid-early	Re-replication	-0.0424494	-1.1163
chr1:89604604-89642002	mid-late	Re-replication	-0.0434198	-2.77573
chr1:89642004-89743302	mid-early	Re-replication	-0.051033	-1.33806
chr1:89743304-89754902	mid-late	Re-replication	-0.0508921	-3.24504
chr1:89754904-89772602	mid-early	Re-replication	-0.0503417	-1.32025
chr1:89772604-89778902	mid-late	Re-replication	-0.044657	-2.8536
chr1:89778904-89908002	mid-early	Re-replication	-0.0221698	-0.587101
chr1:89908004-90000602	early	Re-replication	-0.0176144	-0.262084
chr1:90000604-90042202	mid-early	Re-replication	-0.00625849	-0.166652
chr1:90042204-90048602	early	Re-replication	0.00827205	0.124188
chr1:90048604-90066302	mid-early	Re-replication	0.00741966	0.198511
chr1:90066304-90141802	early	Re-replication	0.00384115	0.0575787
chr1:90141804-90184902	mid-early	Re-replication	-0.0198353	-0.525702
chr1:90184904-90219002	early	Re-replication	-0.0206251	-0.306561
chr1:90219004-90242002	mid-early	Re-replication	-0.0142408	-0.378161
chr1:90242004-90265002	early	Re-replication	0.000815746	0.0122152
chr1:90265004-90314002	mid-early	Re-replication	0.0157737	0.423248
chr1:90314004-90444602	early	Re-replication	0.0279221	0.422065
chr1:90444604-90654402	mid-early	Re-replication	-0.00730191	-0.194367
chr1:90654404-91200802	mid-late	Re-replication	-0.0334575	-2.14622
chr1:91200804-91249502	mid-early	Re-replication	-0.0289389	-0.764571
chr1:91249504-91770802	mid-late	Re-replication	-0.0284149	-1.82593
chr1:91770804-91803002	mid-early	Re-replication	0.0537919	1.46259
chr1:91803004-91830302	mid-late	Re-replication	0.00277879	0.180502
chr1:91830304-91875502	mid-early	Re-replication	0.00623705	0.166802
chr1:91875504-91903002	mid-late	Re-replication	0.00246058	0.159814
chr1:91903004-91931902	mid-early	Re-replication	0.0611401	1.66665
chr1:91931904-91958202	early	Re-replication	0.0911072	1.40786
chr1:91958204-91981202	mid-early	Re-replication	0.096884	2.67423
chr1:91981204-92018102	early	Re-replication	0.110067	1.7122
chr1:92018104-92045902	mid-early	Re-replication	0.0955584	2.63642
chr1:92045904-92118602	mid-late	Re-replication	0.0836458	5.5886
chr1:92118604-92381002	mid-early	Re-replication	0.0888031	2.44425
chr1:92381004-92398702	mid-late	Re-replication	0.0310005	2.03353
chr1:92398704-92439302	mid-early	Re-replication	0.0495673	1.34574
chr1:92439304-92671202	early	Re-replication	0.0861729	1.32932
chr1:92671204-92873102	mid-early	Re-replication	0.0766453	2.10066
chr1:92873104-92895202	early	Re-replication	0.0892137	1.37769
chr1:92895204-92903802	mid-early	Re-replication	0.0890124	2.45019
chr1:92903804-95474602	early	Re-replication	0.367938	6.27413
chr1:9420304-9462602	mid-early	Re-replication	0.483946	15.3446
chr1:9462604-9503902	early	Re-replication	0.507803	9.11148
chr1:9503904-9621602	mid-early	Re-replication	0.479851	15.192
chr1:95474604-95513002	mid-early	Re-replication	0.220156	6.34704
chr1:95513004-95535302	early	Re-replication	0.20417	3.28328
chr1:95535304-95552602	mid-early	Re-replication	0.180928	5.14406
chr1:95552604-95726002	early	Re-replication	0.167019	2.65075
chr1:95726004-95948102	mid-early	Re-replication	0.0611235	1.66619
chr1:95948104-96080302	mid-late	Re-replication	-0.0290345	-1.86535
chr1:96080304-96144302	late	Re-replication	-0.0664455	-1.191
chr1:96144304-96161002	mid-late	Re-replication	-0.0696675	-4.41362
chr1:96161004-96319302	late	Re-replication	-0.11907	-2.0961
chr1:9621604-10064002	early	Re-replication	0.464399	8.20136
chr1:96319304-96393702	mid-late	Re-replication	-0.107255	-6.70786
chr1:96393704-96521302	late	Re-replication	-0.168941	-2.92392
chr1:96521304-96527502	mid-late	Re-replication	-0.17481	-10.6839
chr1:96527504-96536902	late	Re-replication	-0.177501	-3.06314
chr1:96536904-97055102	mid-late	Re-replication	-0.21081	-12.7279
chr1:97055104-97090402	late	Re-replication	-0.293686	-4.87346
chr1:97090404-97162702	mid-late	Re-replication	-0.270121	-15.9861
chr1:97162704-97168902	mid-early	Re-replication	-0.246014	-6.03587
chr1:97168904-97551802	mid-late	Re-replication	-0.264261	-15.6701
chr1:97551804-97561302	late	Re-replication	-0.294438	-4.88471
chr1:97561304-97566902	mid-late	Re-replication	-0.28622	-16.8477
chr1:97566904-97710102	late	Re-replication	-0.319393	-5.25469
chr1:97710104-98687602	mid-late	Re-replication	-0.278443	-16.4327
chr1:98687604-98702802	mid-early	Re-replication	-0.248946	-6.10178
chr1:98702804-99096402	mid-late	Re-replication	-0.255997	-15.2223
chr1:99096404-99103602	late	Re-replication	-0.23235	-3.93594
chr1:99103604-99438102	mid-late	Re-replication	-0.207811	-12.5595
chr1:99438104-99490402	late	Re-replication	-0.221843	-3.7713
chr1:99490404-99976402	mid-late	Re-replication	-0.131249	-8.14139
chr1:99976404-100066902	mid-early	Re-replication	-0.063451	-1.65656
chr10:100231504-100462002	mid-late	Re-replication	0.0460181	3.03446
chr10:100462004-100554802	late	Re-replication	-0.00421668	-0.0772228
chr10:100554804-100991702	mid-late	Re-replication	0.0389315	2.56084
chr10:100991704-101130402	mid-early	Re-replication	0.161748	4.56768
chr10:101130404-101141702	mid-late	Re-replication	0.185743	12.864
chr10:101141704-101194502	mid-early	Re-replication	0.211234	6.07058
chr10:101194504-102362702	early	Re-replication	0.388475	6.67371
chr10:102362704-102370202	mid-early	Re-replication	0.488348	15.5091
chr10:102370204-104162602	early	Re-replication	0.458851	8.08699
chr10:104162604-104169002	mid-early	Re-replication	0.433686	13.5011
chr10:104169004-104431302	early	Re-replication	0.42824	7.4638
chr10:104431304-104457202	mid-early	Re-replication	0.40578	12.5049
chr10:104457204-106052202	early	Re-replication	0.439993	7.7015
chr10:1058904-1108402	mid-early	Re-replication	0.18034	5.12629
chr10:106052204-106105102	mid-early	Re-replication	0.257383	7.51932
chr10:106105104-106128102	early	Re-replication	0.250018	4.08666
chr10:106128104-106133802	mid-early	Re-replication	0.237883	6.9015
chr10:106133804-106159902	early	Re-replication	0.241399	3.93368
chr10:106159904-106416802	mid-early	Re-replication	0.16956	4.8015
chr10:106416804-106652502	mid-late	Re-replication	0.0715399	4.75958
chr10:106652504-111186502	late	Re-replication	-0.336493	-5.50456
chr10:10976304-11024302	mid-late	Re-replication	-0.0911273	-5.73077
chr10:11024304-11124602	late	Re-replication	-0.0471901	-0.851483
chr10:1108404-1128202	early	Re-replication	0.175442	2.79273
chr10:111186504-111272002	mid-late	Re-replication	-0.106446	-6.65911
chr10:11124604-11334602	mid-late	Re-replication	0.0655811	4.35407
chr10:111272004-111391802	late	Re-replication	-0.0722921	-1.2932
chr10:111391804-111475602	mid-late	Re-replication	-0.0176285	-1.13703
chr10:111475604-111768802	mid-early	Re-replication	0.107731	2.98496
chr10:111768804-111904802	early	Re-replication	0.250602	4.09705
chr10:111904804-111967302	mid-early	Re-replication	0.316715	9.45136
chr10:111967304-112181402	early	Re-replication	0.595771	11.0422
chr10:112181404-112186702	mid-early	Re-replication	0.738125	25.7181
chr10:112186704-112582602	early	Re-replication	0.447057	7.84531
chr10:112582604-112593002	mid-early	Re-replication	0.257228	7.51438
chr10:112593004-112731202	early	Re-replication	0.236062	3.8394
chr10:112731204-112764802	mid-early	Re-replication	0.19116	5.45469
chr10:112764804-112776402	early	Re-replication	0.182477	2.91196
chr10:112776404-112823802	mid-early	Re-replication	0.155819	4.39105
chr10:1128204-1157202	mid-early	Re-replication	0.161712	4.56659
chr10:112823804-112906902	mid-late	Re-replication	0.12983	8.816
chr10:112906904-112913802	mid-early	Re-replication	0.123935	3.45354
chr10:112913804-112964802	mid-late	Re-replication	0.116054	7.84245
chr10:112964804-112970702	mid-early	Re-replication	0.117714	3.27303
chr10:112970704-112994002	mid-late	Re-replication	0.110432	7.44781
chr10:112994004-113003702	mid-early	Re-replication	0.11347	3.15032
chr10:113003704-113015202	mid-late	Re-replication	0.1088	7.33361
chr10:113015204-113029402	mid-early	Re-replication	0.112651	3.12668
chr10:113029404-113115202	mid-late	Re-replication	0.0937394	6.28515
chr10:113115204-113480302	late	Re-replication	-0.00705307	-0.129041
chr10:11334604-11394602	mid-early	Re-replication	0.146865	4.12567
chr10:113480304-113785002	mid-late	Re-replication	0.0465288	3.06868
chr10:113785004-113813202	mid-early	Re-replication	0.0972737	2.68536
chr10:113813204-113841402	mid-late	Re-replication	0.0995154	6.68595
chr10:113841404-113972402	mid-early	Re-replication	0.13956	3.91039
chr10:11394604-11449402	mid-late	Re-replication	0.159158	10.9197
chr10:113972404-114080202	early	Re-replication	0.228205	3.70125
chr10:114080204-114112202	mid-early	Re-replication	0.268131	7.86344
chr10:114112204-114654502	early	Re-replication	0.234442	3.81085
chr10:11449404-11504402	mid-early	Re-replication	0.184535	5.25332
chr10:114654504-114671802	mid-early	Re-replication	0.219658	6.33158
chr10:114671804-114679002	early	Re-replication	0.221073	3.5765
chr10:114679004-114748202	mid-early	Re-replication	0.208713	5.99275
chr10:114748204-114780702	early	Re-replication	0.212388	3.4254
chr10:114780704-114853102	mid-early	Re-replication	0.211664	6.08384
chr10:114853104-114905102	mid-late	Re-replication	0.216348	15.1471
chr10:114905104-114951902	mid-early	Re-replication	0.245195	7.13219
chr10:114951904-115022802	early	Re-replication	0.249948	4.08541
chr10:115022804-115057002	mid-early	Re-replication	0.265295	7.77239
chr10:11504404-12328502	early	Re-replication	0.345928	5.85214
chr10:115057004-115184502	early	Re-replication	0.282463	4.67082
chr10:115184504-115212302	mid-early	Re-replication	0.262659	7.68792
chr10:115212304-115231002	early	Re-replication	0.27319	4.50251
chr10:115231004-115367902	mid-early	Re-replication	0.247171	7.19473
chr10:115367904-115496302	early	Re-replication	0.233675	3.79735
chr10:115496304-115515702	mid-early	Re-replication	0.213778	6.14923
chr10:115515704-115670502	early	Re-replication	0.194088	3.11
chr10:115670504-115761602	mid-early	Re-replication	0.15614	4.40059
chr10:1157204-1164802	early	Re-replication	0.170754	2.71362
chr10:115761604-115794102	early	Re-replication	0.189492	3.03143
chr10:115794104-115917202	mid-early	Re-replication	0.175488	4.97981
chr10:115917204-115922702	early	Re-replication	0.187872	3.00378
chr10:115922704-116273802	mid-early	Re-replication	0.168875	4.78096
chr10:116273804-116400402	early	Re-replication	0.168721	2.67937
chr10:116400404-116415202	mid-early	Re-replication	0.147848	4.15472
chr10:116415204-116758302	early	Re-replication	0.105748	1.64252
chr10:1164804-1188202	mid-early	Re-replication	0.164932	4.66282
chr10:116758304-116983502	mid-early	Re-replication	0.00153892	0.0410894
chr10:116983504-117209902	mid-late	Re-replication	-0.0771559	-4.87546
chr10:117209904-118055502	late	Re-replication	-0.109273	-1.93009
chr10:118055504-118340202	mid-late	Re-replication	0.0219979	1.43848
chr10:118340204-118624802	mid-early	Re-replication	0.0657211	1.79439
chr10:118624804-118788502	early	Re-replication	0.103234	1.60206
chr10:118788504-119028602	mid-early	Re-replication	0.132565	3.70527
chr10:1188204-1313002	early	Re-replication	0.198804	3.19091
chr10:119028604-119109802	early	Re-replication	0.134383	2.10839
chr10:119109804-119164402	mid-early	Re-replication	0.0808218	2.21837
chr10:119164404-120080202	mid-late	Re-replication	0.0736771	4.90543
chr10:120080204-120124502	mid-early	Re-replication	0.11147	3.09263
chr10:120124504-120222002	mid-late	Re-replication	0.118751	8.03235
chr10:120222004-120402802	mid-early	Re-replication	0.189926	5.41713
chr10:120402804-120806602	early	Re-replication	0.292929	4.86207
chr10:120806604-120961402	mid-early	Re-replication	0.33453	10.0472
chr10:120961404-121638702	early	Re-replication	0.340879	5.75624
chr10:121638704-121719802	mid-early	Re-replication	0.171372	4.85593
chr10:121719804-121769502	early	Re-replication	0.169832	2.69807
chr10:121769504-122029402	mid-early	Re-replication	0.14892	4.18643
chr10:122029404-122145602	mid-late	Re-replication	0.0975459	6.5491
chr10:122145604-122558802	late	Re-replication	0.0210772	0.389402
chr10:122558804-122773002	mid-late	Re-replication	-0.0385826	-2.47061
chr10:122773004-122797802	late	Re-replication	-0.0270043	-0.490664
chr10:122797804-122903402	mid-late	Re-replication	-0.0211214	-1.36068
chr10:122903404-122912102	late	Re-replication	-0.0258723	-0.47028
chr10:122912104-122922302	mid-late	Re-replication	-0.0139317	-0.899742
chr10:122922304-122985902	late	Re-replication	-0.0055527	-0.101643
chr10:122985904-123009902	mid-late	Re-replication	0.0163232	1.0653
chr10:123009904-123116402	late	Re-replication	0.000963368	0.0176745
chr10:123116404-123491502	mid-late	Re-replication	0.0140409	0.915629
chr10:12328504-12335002	mid-early	Re-replication	0.269243	7.89919
chr10:12335004-12360002	early	Re-replication	0.272679	4.49326
chr10:123491504-123564202	mid-early	Re-replication	0.0685574	1.87369
chr10:123564204-123593702	early	Re-replication	0.0609041	0.931255
chr10:123593704-123609702	mid-early	Re-replication	0.0495285	1.34467
chr10:12360004-12374702	mid-early	Re-replication	0.259334	7.5816
chr10:123609704-123614802	early	Re-replication	0.0492532	0.750052
chr10:123614804-123620602	mid-early	Re-replication	0.0463453	1.25685
chr10:123620604-123641102	early	Re-replication	0.0538716	0.821705
chr10:123641104-124257002	mid-early	Re-replication	0.120286	3.34755
chr10:12374704-12393902	early	Re-replication	0.270974	4.46245
chr10:12393904-12405202	mid-early	Re-replication	0.261975	7.66604
chr10:12405204-12661002	early	Re-replication	0.251766	4.11779
chr10:124257004-124305202	mid-late	Re-replication	0.14578	9.95482
chr10:124305204-124417002	mid-early	Re-replication	0.160858	4.54112
chr10:124417004-124637202	mid-late	Re-replication	0.155533	10.6574
chr10:124637204-124682102	mid-early	Re-replication	0.140265	3.93111
chr10:124682104-124814402	mid-late	Re-replication	0.108295	7.29822
chr10:124814404-124832302	mid-early	Re-replication	0.100228	2.76977
chr10:124832304-124838402	mid-late	Re-replication	0.092647	6.20953
chr10:124838404-125106002	mid-early	Re-replication	0.0903995	2.48959
chr10:125106004-125283402	mid-late	Re-replication	0.120763	8.17423
chr10:125283404-125436302	mid-early	Re-replication	0.192713	5.50205
chr10:125436304-125606302	mid-late	Re-replication	0.231485	16.2944
chr10:125606304-125812902	mid-early	Re-replication	0.273433	8.03416
chr10:125812904-125910102	early	Re-replication	0.355453	6.03398
chr10:125910104-126011302	mid-early	Re-replication	0.368221	11.1942
chr10:126011304-126067202	early	Re-replication	0.376334	6.43681
chr10:126067204-126083202	mid-early	Re-replication	0.365181	11.0896
chr10:126083204-126088802	early	Re-replication	0.367369	6.26313
chr10:126088804-126159202	mid-early	Re-replication	0.347486	10.4851
chr10:126159204-126179302	early	Re-replication	0.353917	6.00457
chr10:126179304-126213702	mid-early	Re-replication	0.360693	10.9356
chr10:126213704-126226402	early	Re-replication	0.370598	6.32557
chr10:126226404-126302102	mid-early	Re-replication	0.356713	10.7994
chr10:126302104-126486202	early	Re-replication	0.332963	5.60658
chr10:126486204-126614302	mid-early	Re-replication	0.254956	7.44196
chr10:12661004-12666002	mid-early	Re-replication	0.239843	6.96322
chr10:126614304-126633502	early	Re-replication	0.25685	4.20858
chr10:126633504-126651102	mid-early	Re-replication	0.248189	7.22698
chr10:126651104-126658202	early	Re-replication	0.25478	4.17158
chr10:126658204-126715002	mid-early	Re-replication	0.236049	6.84381
chr10:12666004-12791402	early	Re-replication	0.241199	3.93014
chr10:126715004-126727302	mid-late	Re-replication	0.206827	14.4317
chr10:126727304-126913402	mid-early	Re-replication	0.24714	7.19376
chr10:126913404-127033002	early	Re-replication	0.268894	4.42491
chr10:127033004-127157802	mid-early	Re-replication	0.242465	7.04591
chr10:127157804-127188502	early	Re-replication	0.250925	4.10282
chr10:127188504-127347402	mid-early	Re-replication	0.203356	5.82784
chr10:127347404-127420502	early	Re-replication	0.173655	2.76254
chr10:127420504-127528502	mid-early	Re-replication	0.1495	4.20361
chr10:127528504-127628702	mid-late	Re-replication	-0.111009	-6.93367
chr10:127628704-127817402	mid-early	Re-replication	0.088902	2.44706
chr10:127817404-128100502	mid-late	Re-replication	0.0580285	3.84249
chr10:12791404-12827702	mid-early	Re-replication	0.237056	6.87548
chr10:128100504-128403902	late	Re-replication	-0.00973311	-0.177908
chr10:12827704-12832702	early	Re-replication	0.245435	4.00521
chr10:12832704-12870302	mid-early	Re-replication	0.242972	7.06192
chr10:128403904-128442002	mid-late	Re-replication	-0.0398091	-2.54808
chr10:128442004-128447202	late	Re-replication	-0.0478543	-0.863271
chr10:128447204-128613402	mid-late	Re-replication	-0.0699242	-4.42949
chr10:128613404-128640002	late	Re-replication	-0.116934	-2.06001
chr10:128640004-128744502	mid-late	Re-replication	-0.0400671	-2.56436
chr10:12870304-13122502	early	Re-replication	0.239667	3.90305
chr10:128744504-129279602	late	Re-replication	-0.121519	-2.13743
chr10:129279604-129285702	mid-late	Re-replication	-0.0600449	-3.81661
[truncated: 44,995 more rows]

## Sheet: Sheet1
coord	name	variable	Replication timing (log2)	Amplification score
chr1:100066904-100085202	early	Re-replication	-0.0306521	-0.454022
chr1:100106904-100119002	early	Re-replication	-0.0319717	-0.473352
chr1:100157104-100381602	early	Re-replication	-0.0174125	-0.259099
chr1:100432404-100532702	early	Re-replication	-0.0032772	-0.049004
chr1:100568204-100921502	early	Re-replication	0.0190747	0.287444
chr1:10069804-10227102	early	Re-replication	0.348629	5.90359
chr1:101010904-101154202	early	Re-replication	0.0191907	0.289205
chr1:1023904-1084602	early	Re-replication	0.525756	9.49601
chr1:10301804-11413002	early	Re-replication	0.386892	6.64272
chr1:109116404-109268802	early	Re-replication	0.225303	3.65042
chr1:1092904-1116302	early	Re-replication	0.558063	10.2001
chr1:109307204-109317002	early	Re-replication	0.24715	4.03566
chr1:109410904-109579202	early	Re-replication	0.28777	4.76762
chr1:109635204-110050902	early	Re-replication	0.423457	7.36761
chr1:110093304-110739802	early	Re-replication	0.487074	8.67341
chr1:110747504-110971402	early	Re-replication	0.384636	6.59858
chr1:111034904-111109602	early	Re-replication	0.364932	6.21613
chr1:111181004-111214702	early	Re-replication	0.280139	4.62852
chr1:111577204-111621402	early	Re-replication	0.174887	2.78336
chr1:112004904-112027702	early	Re-replication	0.177776	2.83223
chr1:112052604-112071202	early	Re-replication	0.184161	2.94058
chr1:112078204-112098502	early	Re-replication	0.182216	2.90753
chr1:112113404-112254202	early	Re-replication	0.16086	2.54746
chr1:112280404-112292102	early	Re-replication	0.19074	3.05273
chr1:112723504-112991102	early	Re-replication	0.229612	3.72593
chr1:113012204-113038702	early	Re-replication	0.247263	4.03766
chr1:113072804-113128802	early	Re-replication	0.224244	3.63189
chr1:113152404-113178502	early	Re-replication	0.194432	3.1159
chr1:113370904-113403802	early	Re-replication	0.265798	4.36913
chr1:113435404-113580602	early	Re-replication	0.221153	3.5779
chr1:113737104-113843202	early	Re-replication	0.212351	3.42476
chr1:113850004-114249102	early	Re-replication	0.135763	2.13107
chr1:114254804-114295602	early	Re-replication	0.0849469	1.30984
chr1:114314004-114428102	early	Re-replication	0.103124	1.60029
chr1:114455304-114575402	early	Re-replication	0.152134	2.40187
chr1:114581404-114610502	early	Re-replication	0.148115	2.3351
chr1:114757504-114848902	early	Re-replication	0.129668	2.03104
chr1:11498504-11697002	early	Re-replication	0.495706	8.85508
chr1:114994704-115092202	early	Re-replication	0.0725295	1.11352
chr1:115152504-115186102	early	Re-replication	0.0742328	1.14035
chr1:115341204-115362302	early	Re-replication	0.0608559	0.930501
chr1:115370404-115636402	early	Re-replication	0.08502	1.311
chr1:115644804-115666102	early	Re-replication	0.0995366	1.54267
chr1:1161104-1190602	early	Re-replication	0.539683	9.79762
chr1:116572204-116604502	early	Re-replication	0.117097	1.82604
chr1:117019204-117204102	early	Re-replication	0.163036	2.5839
chr1:117323704-117338302	early	Re-replication	0.144523	2.27559
chr1:117542204-117549002	early	Re-replication	0.125488	1.96267
chr1:117796104-117831502	early	Re-replication	0.0709978	1.08942
chr1:117864304-117988002	early	Re-replication	0.0409688	0.622095
chr1:117998304-118005202	early	Re-replication	0.0296108	0.447855
chr1:118011704-118020202	early	Re-replication	0.0279378	0.422306
chr1:118034404-118067902	early	Re-replication	0.0502989	0.766255
chr1:11809004-11969302	early	Re-replication	0.510812	9.17559
chr1:118371004-118390702	early	Re-replication	-0.0134221	-0.199998
chr1:120515604-120631202	early	Re-replication	0.0556292	0.849034
chr1:120639804-120721002	early	Re-replication	0.0769639	1.18344
chr1:12072104-12098802	early	Re-replication	0.478009	8.48381
chr1:121047404-121055102	early	Re-replication	0.0844656	1.3022
chr1:12109904-12154202	early	Re-replication	0.483065	8.58941
chr1:121303604-121435202	early	Re-replication	-0.158441	-2.24626
chr1:12248104-12611502	early	Re-replication	0.358511	6.09261
chr1:12632604-12688402	early	Re-replication	0.282877	4.67835
chr1:12697704-12886102	early	Re-replication	0.229796	3.72916
chr1:13295104-13306102	early	Re-replication	0.104941	1.62952
chr1:143625704-143630702	early	Re-replication	0.0986522	1.52849
chr1:143638504-143653202	early	Re-replication	0.0853092	1.31559
chr1:143707504-143716402	early	Re-replication	0.133707	2.09727
chr1:143783104-143804302	early	Re-replication	0.143592	2.26019
chr1:144107104-144266002	early	Re-replication	0.183255	2.92519
chr1:144340604-144440802	early	Re-replication	0.0529278	0.807044
chr1:144451604-144535502	early	Re-replication	0.0715559	1.0982
chr1:144767604-144793602	early	Re-replication	0.189485	3.03131
chr1:144899004-145538902	early	Re-replication	0.199172	3.19723
chr1:145565104-145875402	early	Re-replication	0.280719	4.63908
chr1:145959404-146088602	early	Re-replication	0.170203	2.70432
chr1:146105804-146135202	early	Re-replication	0.13018	2.03943
chr1:146174604-146280902	early	Re-replication	0.119446	1.86421
chr1:146886904-146927402	early	Re-replication	0.0695768	1.06709
chr1:147397404-147593302	early	Re-replication	0.171325	2.72324
chr1:147649804-147854502	early	Re-replication	0.1574	2.48962
chr1:147867004-148015902	early	Re-replication	0.104106	1.61608
chr1:148060804-148070902	early	Re-replication	0.10475	1.62644
chr1:148131404-148174202	early	Re-replication	0.127322	1.99265
chr1:148214204-148405002	early	Re-replication	0.201872	3.24368
chr1:148726604-148779402	early	Re-replication	0.151011	2.3832
chr1:149494704-149500302	early	Re-replication	0.0768757	1.18204
chr1:149507104-149612602	early	Re-replication	0.0585963	0.895245
chr1:149855804-149880002	early	Re-replication	0.055468	0.846527
chr1:149914004-149929302	early	Re-replication	0.101352	1.57181
chr1:149951104-149959502	early	Re-replication	0.0981407	1.52029
chr1:149970204-150206002	early	Re-replication	0.175255	2.78958
chr1:1500104-1511202	early	Re-replication	0.455141	8.01076
chr1:150211204-150234602	early	Re-replication	0.27286	4.49654
chr1:150270604-150557602	early	Re-replication	0.322647	5.41275
chr1:150573404-151017402	early	Re-replication	0.435883	7.61816
chr1:151023804-151153902	early	Re-replication	0.422833	7.35508
chr1:15104204-15126302	early	Re-replication	0.258661	4.24099
chr1:151178904-151187302	early	Re-replication	0.378529	6.47949
chr1:151234704-152272302	early	Re-replication	0.434039	7.58084
chr1:15301804-15314502	early	Re-replication	0.279584	4.61844
chr1:153070704-153105002	early	Re-replication	0.244862	3.99503
chr1:153121204-153158002	early	Re-replication	0.271968	4.48042
chr1:153188604-153554402	early	Re-replication	0.480133	8.52813
chr1:153711504-153930902	early	Re-replication	0.454442	7.99641
chr1:15373004-15380102	early	Re-replication	0.369527	6.30485
chr1:154004104-154247602	early	Re-replication	0.418601	7.27028
chr1:15420304-17712002	early	Re-replication	0.56235	10.2948
chr1:154286004-154382102	early	Re-replication	0.473618	8.39239
chr1:154390404-154966202	early	Re-replication	0.508657	9.12967
chr1:154991004-155148002	early	Re-replication	0.580336	10.6949
chr1:155154704-155196402	early	Re-replication	0.575579	10.5886
chr1:155284504-155533402	early	Re-replication	0.425727	7.41322
chr1:155552304-155950202	early	Re-replication	0.473057	8.38072
chr1:155959704-155966702	early	Re-replication	0.593694	10.9952
chr1:155978304-156136402	early	Re-replication	0.668264	12.7242
chr1:156236404-156559202	early	Re-replication	0.69242	13.3037
chr1:156574204-157336602	early	Re-replication	0.54969	10.0161
chr1:159683404-159706602	early	Re-replication	0.167235	2.65439
chr1:159837804-160199102	early	Re-replication	0.313416	5.24049
chr1:160205104-160575302	early	Re-replication	0.265163	4.3577
chr1:160692004-160717602	early	Re-replication	0.278273	4.59464
chr1:160730004-160926802	early	Re-replication	0.333484	5.61641
chr1:161013504-161133002	early	Re-replication	0.434997	7.60023
chr1:161148904-161297302	early	Re-replication	0.390075	6.7051
chr1:161309304-161339102	early	Re-replication	0.316925	5.30584
chr1:161346204-161382102	early	Re-replication	0.248725	4.06365
chr1:161470904-162333602	early	Re-replication	0.194597	3.11873
chr1:162371104-162395902	early	Re-replication	0.186617	2.98239
chr1:162425404-162798302	early	Re-replication	0.149262	2.35414
chr1:165484404-165963502	early	Re-replication	0.0586817	0.896576
chr1:166929404-167033502	early	Re-replication	0.091757	1.41823
chr1:167220304-167237202	early	Re-replication	0.125686	1.96591
chr1:167250704-167279102	early	Re-replication	0.118369	1.84671
chr1:167337104-167361902	early	Re-replication	0.134282	2.10672
chr1:167380004-167486802	early	Re-replication	0.17146	2.72551
chr1:167653304-167679602	early	Re-replication	0.216318	3.49367
chr1:167695904-167711302	early	Re-replication	0.214102	3.45515
chr1:167838104-168052602	early	Re-replication	0.166036	2.63424
chr1:168059504-168069502	early	Re-replication	0.159358	2.52233
chr1:168088904-168174202	early	Re-replication	0.139456	2.19189
chr1:1681904-1688102	early	Re-replication	0.382103	6.54913
chr1:168212004-168462502	early	Re-replication	0.138515	2.17638
chr1:169236404-169255402	early	Re-replication	-0.0226292	-0.336117
chr1:1705704-1775202	early	Re-replication	0.452083	7.94807
chr1:171456604-171512902	early	Re-replication	0.0575405	0.878791
chr1:171614404-171625902	early	Re-replication	0.0176167	0.265339
chr1:171677704-171683202	early	Re-replication	0.0401402	0.609337
chr1:171699204-172050802	early	Re-replication	0.0533223	0.813171
chr1:172111004-172225502	early	Re-replication	0.0739002	1.13511
chr1:172258604-172281102	early	Re-replication	0.0532669	0.81231
chr1:172408504-172426702	early	Re-replication	0.0894056	1.38075
chr1:172692904-172805702	early	Re-replication	0.163359	2.58932
chr1:172887404-173255802	early	Re-replication	0.161437	2.55713
chr1:173372904-173551202	early	Re-replication	0.119962	1.87261
chr1:173560904-173569602	early	Re-replication	0.0926221	1.43203
chr1:173577904-173765802	early	Re-replication	0.101286	1.57075
chr1:173783904-173794502	early	Re-replication	0.0663132	1.01588
chr1:173832204-173883302	early	Re-replication	0.0530251	0.808555
chr1:173889004-174250202	early	Re-replication	0.065743	1.00694
chr1:174204-656602	early	Re-replication	0.0917824	1.41863
chr1:174305104-174313602	early	Re-replication	0.0371845	0.563889
chr1:174367404-174378402	early	Re-replication	0.0158449	0.238506
chr1:17727204-17738202	early	Re-replication	0.527731	9.53861
chr1:177918404-177949902	early	Re-replication	0.0786428	1.20996
chr1:177964904-178159302	early	Re-replication	0.0647229	0.990965
chr1:17807304-17815502	early	Re-replication	0.496799	8.87815
chr1:178170204-178178702	early	Re-replication	0.0509098	0.775727
chr1:178218504-178301202	early	Re-replication	0.0837437	1.29074
chr1:17822204-17831602	early	Re-replication	0.493937	8.81776
chr1:178337404-178481502	early	Re-replication	0.127337	1.9929
chr1:17848704-18191602	early	Re-replication	0.381477	6.53692
chr1:178495904-178593502	early	Re-replication	0.120623	1.88336
chr1:178709204-178953902	early	Re-replication	0.105481	1.63822
chr1:179273104-179278402	early	Re-replication	0.0964023	1.49245
chr1:179293604-179301402	early	Re-replication	0.0907972	1.40292
chr1:179351304-179369302	early	Re-replication	0.10599	1.64641
chr1:179386804-179496302	early	Re-replication	0.125517	1.96315
chr1:179594904-179736802	early	Re-replication	0.176404	2.809
chr1:179757904-179772302	early	Re-replication	0.162832	2.58048
chr1:179787504-180163002	early	Re-replication	0.204564	3.29008
chr1:180169604-180422202	early	Re-replication	0.185627	2.96553
chr1:180442004-180750102	early	Re-replication	0.190594	3.05025
chr1:180761804-180880402	early	Re-replication	0.198108	3.17895
chr1:180928404-181034502	early	Re-replication	0.312946	5.23174
chr1:181057004-181186802	early	Re-replication	0.363707	6.19251
chr1:181204504-181239402	early	Re-replication	0.265289	4.35997
chr1:182619804-182639502	early	Re-replication	0.118939	1.85598
chr1:182781204-183223102	early	Re-replication	0.15645	2.47376
chr1:183300804-183505102	early	Re-replication	0.156792	2.47948
chr1:183541304-183667302	early	Re-replication	0.133366	2.09168
chr1:183778104-183791502	early	Re-replication	0.0829428	1.27804
chr1:183830504-183863402	early	Re-replication	0.0822963	1.26779
chr1:184001104-184031802	early	Re-replication	0.040244	0.610935
chr1:184068704-184079502	early	Re-replication	0.033997	0.51498
chr1:19106204-19401802	early	Re-replication	0.496051	8.86236
chr1:192539704-192740402	early	Re-replication	-0.100824	-1.4578
chr1:192885204-192891502	early	Re-replication	-0.113859	-1.63895
chr1:1929504-1957002	early	Re-replication	0.547062	9.9586
chr1:192997204-193258402	early	Re-replication	-0.111665	-1.60858
chr1:19432504-19545802	early	Re-replication	0.362944	6.17781
chr1:19632204-19879002	early	Re-replication	0.330847	5.56671
chr1:1982904-2018702	early	Re-replication	0.479951	8.52432
chr1:19884604-20074502	early	Re-replication	0.37786	6.46647
chr1:200297404-200335102	early	Re-replication	0.197155	3.16259
chr1:200382204-200408402	early	Re-replication	0.21389	3.45148
chr1:200434204-200882402	early	Re-replication	0.321967	5.40002
chr1:20092404-20277002	early	Re-replication	0.343784	5.81138
chr1:200935304-200974602	early	Re-replication	0.40998	7.09829
chr1:200989904-202762502	early	Re-replication	0.56852	10.4315
chr1:202806804-202869002	early	Re-replication	0.411269	7.12394
chr1:202881704-203434802	early	Re-replication	0.468135	8.27862
chr1:20300904-20413402	early	Re-replication	0.319259	5.34938
chr1:203445304-203450302	early	Re-replication	0.430439	7.50811
chr1:203459904-203465302	early	Re-replication	0.422474	7.34788
chr1:203470604-203561102	early	Re-replication	0.432871	7.55722
chr1:203598204-203792402	early	Re-replication	0.373625	6.38421
chr1:203808704-204071802	early	Re-replication	0.374526	6.4017
chr1:204078804-204084202	early	Re-replication	0.420287	7.30402
chr1:204141804-204950602	early	Re-replication	0.4186	7.27024
chr1:20460204-20497402	early	Re-replication	0.31849	5.33504
chr1:204958404-204988802	early	Re-replication	0.472948	8.37847
chr1:204998304-205942802	early	Re-replication	0.462994	8.17236
chr1:20507504-20549702	early	Re-replication	0.324103	5.44002
chr1:20568604-20772802	early	Re-replication	0.378645	6.48175
chr1:206040504-206072302	early	Re-replication	0.192653	3.08544
chr1:206090404-206099702	early	Re-replication	0.216455	3.49604
chr1:206165204-206365002	early	Re-replication	0.330251	5.55549
chr1:206439304-206451502	early	Re-replication	0.2183	3.52815
chr1:206459804-206504102	early	Re-replication	0.195686	3.13739
chr1:206523904-206531902	early	Re-replication	0.204406	3.28734
chr1:206549904-206618302	early	Re-replication	0.231545	3.75988
chr1:206730104-207047302	early	Re-replication	0.275761	4.54907
chr1:207134804-207199302	early	Re-replication	0.282598	4.67327
chr1:207225204-207281102	early	Re-replication	0.229628	3.72622
chr1:207287104-207325302	early	Re-replication	0.207054	3.33307
chr1:207425104-207481102	early	Re-replication	0.158759	2.51232
chr1:20846104-21082102	early	Re-replication	0.403099	6.96174
chr1:209953904-209964702	early	Re-replication	0.0386182	0.585922
chr1:21101504-22005602	early	Re-replication	0.365004	6.2175
chr1:211438204-212237102	early	Re-replication	0.247503	4.04192
chr1:212253204-212264902	early	Re-replication	0.250116	4.0884
chr1:212283804-212977102	early	Re-replication	0.337333	5.68911
chr1:213073604-213189302	early	Re-replication	0.197807	3.17378
chr1:213304504-213317002	early	Re-replication	0.115456	1.79942
chr1:213400004-213426302	early	Re-replication	0.0976751	1.51283
chr1:2141704-2272602	early	Re-replication	0.457921	8.06787
chr1:214417604-214437102	early	Re-replication	0.0403505	0.612574
chr1:214456504-214463602	early	Re-replication	0.0256895	0.388016
chr1:214587104-214988302	early	Re-replication	0.002228	0.033379
chr1:219921504-219934902	early	Re-replication	0.00629198	0.0943968
chr1:219971204-220012602	early	Re-replication	-0.00897892	-0.133997
chr1:220040704-220074002	early	Re-replication	-0.0173319	-0.257906
chr1:220181304-220212002	early	Re-replication	-0.0569254	-0.83558
chr1:22027004-22262602	early	Re-replication	0.468655	8.2894
chr1:220819604-220824702	early	Re-replication	-0.0634529	-0.929305
chr1:222702204-222862102	early	Re-replication	0.0130895	0.196842
chr1:22282604-22287602	early	Re-replication	0.54615	9.93867
chr1:222899504-222935802	early	Re-replication	0.0424544	0.644986
chr1:22292904-23002102	early	Re-replication	0.466945	8.25399
chr1:223128104-223199702	early	Re-replication	0.138577	2.1774
chr1:223364904-223383602	early	Re-replication	0.172699	2.74641
chr1:223570104-223576502	early	Re-replication	0.200106	3.21329
chr1:223687004-223788502	early	Re-replication	0.283606	4.69164
chr1:223801204-223817502	early	Re-replication	0.223613	3.62086
chr1:223921004-224048702	early	Re-replication	0.211949	3.41779
chr1:224053804-224153802	early	Re-replication	0.22002	3.55813
chr1:224173304-224178902	early	Re-replication	0.0586213	0.895635
chr1:224184604-224396402	early	Re-replication	0.194426	3.11581
chr1:224414904-224874902	early	Re-replication	0.220985	3.57497
chr1:224962504-224989502	early	Re-replication	0.170014	2.70114
chr1:225003704-225010902	early	Re-replication	0.155799	2.46291
chr1:225148904-225153902	early	Re-replication	0.145223	2.28717
chr1:225387404-226251202	early	Re-replication	0.393416	6.77071
chr1:226257504-226276602	early	Re-replication	0.457142	8.05186
chr1:226295304-227028602	early	Re-replication	0.38494	6.60454
chr1:227034604-227099202	early	Re-replication	0.245317	4.00311
chr1:227208904-227226802	early	Re-replication	0.228478	3.70605
chr1:227353104-227436602	early	Re-replication	0.208077	3.35074
chr1:227448304-227469902	early	Re-replication	0.238818	3.88805
chr1:227529604-227733202	early	Re-replication	0.297288	4.94214
chr1:227845504-227852102	early	Re-replication	0.239452	3.89925
chr1:227879004-227889102	early	Re-replication	0.241604	3.93731
chr1:227956804-228092302	early	Re-replication	0.318516	5.33552
chr1:228254704-228259702	early	Re-replication	0.316048	5.28949
chr1:228266304-228290702	early	Re-replication	0.315569	5.28057
chr1:228310804-228354302	early	Re-replication	0.314709	5.26455
chr1:228563204-228575502	early	Re-replication	0.301393	5.01776
chr1:228587904-228593302	early	Re-replication	0.30252	5.03854
chr1:228831204-228886002	early	Re-replication	0.171308	2.72295
chr1:228921604-228953602	early	Re-replication	0.225077	3.64646
chr1:228963404-229037202	early	Re-replication	0.225086	3.64661
chr1:229198304-229208402	early	Re-replication	0.256186	4.1967
chr1:229226004-229270302	early	Re-replication	0.227846	3.69496
chr1:229381204-229455202	early	Re-replication	0.186863	2.98659
chr1:229515804-229963402	early	Re-replication	0.122428	1.91276
chr1:23035504-24010102	early	Re-replication	0.520757	9.38847
chr1:231078604-231136902	early	Re-replication	0.149001	2.34981
chr1:231235604-231277802	early	Re-replication	0.150857	2.38064
chr1:231548804-231850802	early	Re-replication	0.151096	2.3846
chr1:233515604-233547602	early	Re-replication	0.0286108	0.43258
chr1:233559504-233567702	early	Re-replication	0.040307	0.611904
chr1:234457904-234606702	early	Re-replication	0.189442	3.03057
chr1:234611704-234624902	early	Re-replication	0.202412	3.25298
chr1:234705904-234713102	early	Re-replication	0.256582	4.20378
chr1:234720104-234800102	early	Re-replication	0.28942	4.79778
chr1:234884704-235153402	early	Re-replication	0.344988	5.83427
chr1:235182704-235189902	early	Re-replication	0.30428	5.07106
chr1:235308504-235764902	early	Re-replication	0.193045	3.09216
chr1:235777504-236044002	early	Re-replication	0.238672	3.88545
chr1:236399504-236407702	early	Re-replication	0.152372	2.40582
chr1:24018104-24048102	early	Re-replication	0.502996	9.00934
chr1:24163104-24218502	early	Re-replication	0.489555	8.72551
chr1:24236804-24285002	early	Re-replication	0.507355	9.10196
chr1:24335304-24341902	early	Re-replication	0.528771	9.56106
chr1:24359104-25293002	early	Re-replication	0.527376	9.53095
chr1:244603004-244670602	early	Re-replication	0.120241	1.87715
chr1:244684904-244857802	early	Re-replication	0.158019	2.49996
chr1:244883004-244994002	early	Re-replication	0.203185	3.26629
chr1:245166304-245253102	early	Re-replication	0.193281	3.09619
chr1:2482604-2655902	early	Re-replication	0.554968	10.132
chr1:249109704-249250622	early	Re-replication	-0.131087	-1.87586
chr1:25300504-25326902	early	Re-replication	0.494084	8.82084
chr1:25388104-25408002	early	Re-replication	0.511522	9.19075
chr1:25436704-25444602	early	Re-replication	0.495035	8.8409
chr1:25453904-26209502	early	Re-replication	0.477596	8.4752
chr1:26248604-26278902	early	Re-replication	0.564749	10.3479
chr1:26285504-26352802	early	Re-replication	0.569452	10.4522
chr1:26363504-26495002	early	Re-replication	0.594007	11.0023
chr1:26635004-27137902	early	Re-replication	0.593422	10.9891
chr1:27171804-27190402	early	Re-replication	0.5941	11.0044
chr1:27386204-27461902	early	Re-replication	0.584312	10.784
chr1:27467804-27547702	early	Re-replication	0.539234	9.78784
chr1:27642204-28779102	early	Re-replication	0.523482	9.44704
chr1:28900104-28929102	early	Re-replication	0.434489	7.58993
chr1:28959204-28985902	early	Re-replication	0.455552	8.01919
chr1:29090104-29446302	early	Re-replication	0.419229	7.28285
chr1:29516104-29541002	early	Re-replication	0.276029	4.55393
chr1:3-163502	early	Re-replication	0.161604	2.55991
chr1:31051904-31088102	early	Re-replication	0.378609	6.48105
chr1:31093304-31154402	early	Re-replication	0.425982	7.41834
chr1:31209204-31416402	early	Re-replication	0.499059	8.92594
chr1:31448204-31560102	early	Re-replication	0.479236	8.50941
chr1:31658304-32564902	early	Re-replication	0.573223	10.536
chr1:32632604-32694002	early	Re-replication	0.490007	8.73501
chr1:32722304-33056602	early	Re-replication	0.505953	9.07214
chr1:3293104-3300302	early	Re-replication	0.351321	5.95495
chr1:33115304-33141702	early	Re-replication	0.466706	8.24904
chr1:33163304-33200702	early	Re-replication	0.498957	8.92377
chr1:3317804-3335502	early	Re-replication	0.335202	5.64882
chr1:33221204-34058102	early	Re-replication	0.452257	7.95162
chr1:34122804-34131102	early	Re-replication	0.325598	5.46805
chr1:34175004-34209802	early	Re-replication	0.306643	5.11478
chr1:3425904-3586002	early	Re-replication	0.321071	5.38325
chr1:35089904-35284402	early	Re-replication	0.29832	4.96112
chr1:35293204-35314102	early	Re-replication	0.331067	5.57086
chr1:35497404-35629002	early	Re-replication	0.297887	4.95315
chr1:35634204-35670302	early	Re-replication	0.287602	4.76455
chr1:35696004-35856302	early	Re-replication	0.280277	4.63104
chr1:35880604-36006702	early	Re-replication	0.306876	5.1191
chr1:3593204-3752202	early	Re-replication	0.286835	4.75053
chr1:36115104-36575102	early	Re-replication	0.424721	7.39299
chr1:36680504-37196302	early	Re-replication	0.458207	8.07374
chr1:3785704-3806102	early	Re-replication	0.225708	3.6575
chr1:37886104-38366902	early	Re-replication	0.381635	6.54001
chr1:3827904-3865502	early	Re-replication	0.189547	3.03236
chr1:38472904-38504502	early	Re-replication	0.292655	4.85704
chr1:38598504-38658602	early	Re-replication	0.307235	5.12575
chr1:38760304-38779202	early	Re-replication	0.283638	4.69221
chr1:38834104-38874002	early	Re-replication	0.273323	4.50492
chr1:39091704-39349902	early	Re-replication	0.28386	4.69625
chr1:39467204-39520302	early	Re-replication	0.327603	5.50569
chr1:39530704-39689502	early	Re-replication	0.295236	4.9044
chr1:39727904-40055102	early	Re-replication	0.336472	5.67281
chr1:40134804-40236602	early	Re-replication	0.392956	6.76167
chr1:40244904-40415002	early	Re-replication	0.383622	6.57878
chr1:40452404-40787502	early	Re-replication	0.347585	5.88369
chr1:40883804-40903402	early	Re-replication	0.259835	4.26202
chr1:40910104-41036602	early	Re-replication	0.249529	4.07796
chr1:41067604-41084502	early	Re-replication	0.31022	5.18109
chr1:41134604-41141002	early	Re-replication	0.320038	5.36394
chr1:41206104-41266902	early	Re-replication	0.367505	6.26576
chr1:41272704-41327802	early	Re-replication	0.413685	7.17207
chr1:41561304-41825702	early	Re-replication	0.406528	7.02972
chr1:41837104-42248202	early	Re-replication	0.433593	7.57182
chr1:42295804-42315802	early	Re-replication	0.361577	6.15151
chr1:42353904-42605902	early	Re-replication	0.311366	5.20237
chr1:42631104-42638102	early	Re-replication	0.229761	3.72856
chr1:42678104-43410802	early	Re-replication	0.31616	5.29157
chr1:43419704-43425202	early	Re-replication	0.488841	8.71051
chr1:43441904-43571802	early	Re-replication	0.513392	9.23068
chr1:43580404-44652202	early	Re-replication	0.532448	9.64058
chr1:44662104-45237002	early	Re-replication	0.509853	9.15515
chr1:45244004-46082202	early	Re-replication	0.39942	6.88901
chr1:46213804-46617402	early	Re-replication	0.340608	5.75112
chr1:46846704-46916102	early	Re-replication	0.416045	7.21917
chr1:47062104-47256802	early	Re-replication	0.327174	5.49765
chr1:47288004-47367402	early	Re-replication	0.270176	4.44805
chr1:47660404-47713302	early	Re-replication	0.268743	4.42219
chr1:48019804-48078702	early	Re-replication	0.294317	4.88753
chr1:51318004-51366602	early	Re-replication	0.0959716	1.48556
chr1:51388304-52856902	early	Re-replication	0.278713	4.60261
chr1:52866904-53114102	early	Re-replication	0.286975	4.75309
chr1:53131104-53178702	early	Re-replication	0.331794	5.58453
chr1:53204604-53370202	early	Re-replication	0.323558	5.42981
chr1:53425104-53563302	early	Re-replication	0.381075	6.52908
chr1:53611504-53712102	early	Re-replication	0.409599	7.0907
chr1:53759804-54708502	early	Re-replication	0.448842	7.88175
chr1:54788204-54971902	early	Re-replication	0.396716	6.83567
chr1:54988804-55116202	early	Re-replication	0.403114	6.96204
chr1:55138904-55250602	early	Re-replication	0.417029	7.23884
chr1:55337904-55397802	early	Re-replication	0.346646	5.86582
chr1:55458004-55587902	early	Re-replication	0.302065	5.03016
chr1:55684204-55772202	early	Re-replication	0.185746	2.96755
chr1:58961904-59147902	early	Re-replication	0.092537	1.43067
chr1:5898604-5962302	early	Re-replication	0.261107	4.28483
chr1:5978804-5984202	early	Re-replication	0.268661	4.42071
chr1:6028004-6079202	early	Re-replication	0.308755	5.1539
chr1:6109104-6130802	early	Re-replication	0.365889	6.23457
chr1:6138404-6370802	early	Re-replication	0.379535	6.49908
chr1:61514904-61554002	early	Re-replication	-0.00882495	-0.131706
chr1:61778404-61791002	early	Re-replication	0.0203063	0.306135
chr1:61973404-62110102	early	Re-replication	0.0722457	1.10906
chr1:62219104-62301502	early	Re-replication	0.0378909	0.574741
chr1:62816704-62868402	early	Re-replication	0.0896137	1.38406
chr1:62967604-63090902	early	Re-replication	0.0849847	1.31044
chr1:63111504-63117802	early	Re-replication	0.0463312	0.704836
chr1:63156904-63360502	early	Re-replication	0.0820483	1.26386
chr1:63369004-63416602	early	Re-replication	0.104157	1.61689
chr1:63820904-63945202	early	Re-replication	0.0396379	0.601607
chr1:64214804-64221702	early	Re-replication	0.107866	1.67666
chr1:64270304-64340602	early	Re-replication	0.0949994	1.47001
chr1:64469404-64476902	early	Re-replication	0.121758	1.90184
chr1:64673804-64746502	early	Re-replication	0.108095	1.68035
chr1:65108404-65291002	early	Re-replication	0.0665488	1.01957
chr1:65309504-65699802	early	Re-replication	0.0614886	0.940383
chr1:6543504-6613802	early	Re-replication	0.453182	7.97057
chr1:65820504-65859402	early	Re-replication	0.0501584	0.764077
chr1:65887504-65895202	early	Re-replication	0.0478897	0.728941
chr1:65955804-66009002	early	Re-replication	0.0294701	0.445705
chr1:66365704-66956002	early	Re-replication	0.32172	5.39539
chr1:67003204-67155302	early	Re-replication	0.159928	2.53187
chr1:6715904-6746102	early	Re-replication	0.334795	5.64115
chr1:67213404-67326602	early	Re-replication	0.0562572	0.858808
chr1:67333804-67356002	early	Re-replication	0.0418659	0.635916
chr1:67542704-67552902	early	Re-replication	0.0609365	0.93176
chr1:67995504-68168602	early	Re-replication	0.167315	2.65573
chr1:6827104-7017302	early	Re-replication	0.337546	5.69314
chr1:68325904-68379102	early	Re-replication	0.112034	1.74399
chr1:68396404-68421302	early	Re-replication	0.117541	1.83326
chr1:68569404-68577902	early	Re-replication	0.130711	2.04813
chr1:68628304-68661502	early	Re-replication	0.114508	1.78405
chr1:68674404-68739602	early	Re-replication	0.0903423	1.39567
chr1:68744704-68764602	early	Re-replication	0.102188	1.58524
chr1:68915404-68954702	early	Re-replication	0.0979452	1.51716
chr1:68962804-69074602	early	Re-replication	0.0906901	1.40121
chr1:7034804-7040502	early	Re-replication	0.329382	5.53913
chr1:70637604-70688902	early	Re-replication	-0.0654122	-0.957354
chr1:70815104-70820502	early	Re-replication	-0.0626166	-0.91732
chr1:7093604-7098802	early	Re-replication	0.340556	5.75013
chr1:7120504-7133902	early	Re-replication	0.345711	5.84801
chr1:7140004-7146202	early	Re-replication	0.349101	5.91258
chr1:7172004-7460602	early	Re-replication	0.383145	6.56947
chr1:743404-845402	early	Re-replication	0.312884	5.23058
chr1:7561404-7582602	early	Re-replication	0.413581	7.17001
chr1:7587604-8026502	early	Re-replication	0.496157	8.86459
chr1:76082804-76103502	early	Re-replication	-0.0949819	-1.37609
chr1:76143904-76155902	early	Re-replication	-0.123817	-1.77624
chr1:76403504-76451402	early	Re-replication	-0.0526326	-0.773712
chr1:77542804-77576802	early	Re-replication	-0.00540445	-0.0807534
chr1:77601604-77618702	early	Re-replication	0.00148879	0.0222988
chr1:77851504-77952602	early	Re-replication	0.109343	1.70049
chr1:77976104-78852602	early	Re-replication	0.0899464	1.38936
chr1:8078804-9420302	early	Re-replication	0.545447	9.9233
chr1:84387704-85201102	early	Re-replication	0.176688	2.81381
chr1:85206804-85224702	early	Re-replication	0.126188	1.97412
chr1:85287204-85308402	early	Re-replication	0.145336	2.28904
chr1:85317704-86045602	early	Re-replication	0.154213	2.43647
chr1:86162904-86264302	early	Re-replication	0.0537522	0.81985
chr1:87136404-87252002	early	Re-replication	-0.0384496	-0.567988
chr1:87280204-87286302	early	Re-replication	-0.0653025	-0.955785
chr1:87313904-87375202	early	Re-replication	-0.053779	-0.790252
chr1:89006504-89024602	early	Re-replication	-0.0949172	-1.37518
chr1:89358604-89368702	early	Re-replication	-0.07352	-1.07302
chr1:89404504-89515902	early	Re-replication	-0.0782478	-1.14017
chr1:89908004-90000602	early	Re-replication	-0.0176144	-0.262084
chr1:90042204-90048602	early	Re-replication	0.00827205	0.124188
chr1:90066304-90141802	early	Re-replication	0.00384115	0.0575787
chr1:90184904-90219002	early	Re-replication	-0.0206251	-0.306561
chr1:90242004-90265002	early	Re-replication	0.000815746	0.0122152
chr1:90314004-90444602	early	Re-replication	0.0279221	0.422065
chr1:91931904-91958202	early	Re-replication	0.0911072	1.40786
chr1:91981204-92018102	early	Re-replication	0.110067	1.7122
chr1:92439304-92671202	early	Re-replication	0.0861729	1.32932
chr1:92873104-92895202	early	Re-replication	0.0892137	1.37769
chr1:92903804-95474602	early	Re-replication	0.367938	6.27413
chr1:9462604-9503902	early	Re-replication	0.507803	9.11148
chr1:95513004-95535302	early	Re-replication	0.20417	3.28328
chr1:95552604-95726002	early	Re-replication	0.167019	2.65075
chr1:9621604-10064002	early	Re-replication	0.464399	8.20136
chr10:101194504-102362702	early	Re-replication	0.388475	6.67371
chr10:102370204-104162602	early	Re-replication	0.458851	8.08699
chr10:104169004-104431302	early	Re-replication	0.42824	7.4638
chr10:104457204-106052202	early	Re-replication	0.439993	7.7015
chr10:106105104-106128102	early	Re-replication	0.250018	4.08666
chr10:106133804-106159902	early	Re-replication	0.241399	3.93368
chr10:1108404-1128202	early	Re-replication	0.175442	2.79273
chr10:111768804-111904802	early	Re-replication	0.250602	4.09705
chr10:111967304-112181402	early	Re-replication	0.595771	11.0422
chr10:112186704-112582602	early	Re-replication	0.447057	7.84531
chr10:112593004-112731202	early	Re-replication	0.236062	3.8394
chr10:112764804-112776402	early	Re-replication	0.182477	2.91196
chr10:113972404-114080202	early	Re-replication	0.228205	3.70125
chr10:114112204-114654502	early	Re-replication	0.234442	3.81085
chr10:114671804-114679002	early	Re-replication	0.221073	3.5765
chr10:114748204-114780702	early	Re-replication	0.212388	3.4254
chr10:114951904-115022802	early	Re-replication	0.249948	4.08541
chr10:11504404-12328502	early	Re-replication	0.345928	5.85214
chr10:115057004-115184502	early	Re-replication	0.282463	4.67082
chr10:115212304-115231002	early	Re-replication	0.27319	4.50251
chr10:115367904-115496302	early	Re-replication	0.233675	3.79735
chr10:115515704-115670502	early	Re-replication	0.194088	3.11
chr10:1157204-1164802	early	Re-replication	0.170754	2.71362
chr10:115761604-115794102	early	Re-replication	0.189492	3.03143
chr10:115917204-115922702	early	Re-replication	0.187872	3.00378
chr10:116273804-116400402	early	Re-replication	0.168721	2.67937
chr10:116415204-116758302	early	Re-replication	0.105748	1.64252
chr10:118624804-118788502	early	Re-replication	0.103234	1.60206
chr10:1188204-1313002	early	Re-replication	0.198804	3.19091
chr10:119028604-119109802	early	Re-replication	0.134383	2.10839
chr10:120402804-120806602	early	Re-replication	0.292929	4.86207
chr10:120961404-121638702	early	Re-replication	0.340879	5.75624
chr10:121719804-121769502	early	Re-replication	0.169832	2.69807
chr10:12335004-12360002	early	Re-replication	0.272679	4.49326
chr10:123564204-123593702	early	Re-replication	0.0609041	0.931255
chr10:123609704-123614802	early	Re-replication	0.0492532	0.750052
chr10:123620604-123641102	early	Re-replication	0.0538716	0.821705
chr10:12374704-12393902	early	Re-replication	0.270974	4.46245
chr10:12405204-12661002	early	Re-replication	0.251766	4.11779
chr10:125812904-125910102	early	Re-replication	0.355453	6.03398
chr10:126011304-126067202	early	Re-replication	0.376334	6.43681
chr10:126083204-126088802	early	Re-replication	0.367369	6.26313
chr10:126159204-126179302	early	Re-replication	0.353917	6.00457
chr10:126213704-126226402	early	Re-replication	0.370598	6.32557
chr10:126302104-126486202	early	Re-replication	0.332963	5.60658
chr10:126614304-126633502	early	Re-replication	0.25685	4.20858
chr10:126651104-126658202	early	Re-replication	0.25478	4.17158
chr10:12666004-12791402	early	Re-replication	0.241199	3.93014
chr10:126913404-127033002	early	Re-replication	0.268894	4.42491
chr10:127157804-127188502	early	Re-replication	0.250925	4.10282
chr10:127347404-127420502	early	Re-replication	0.173655	2.76254
chr10:12827704-12832702	early	Re-replication	0.245435	4.00521
chr10:12870304-13122502	early	Re-replication	0.239667	3.90305
chr10:13155704-13368502	early	Re-replication	0.217099	3.50726
chr10:133714504-133828502	early	Re-replication	0.281688	4.6567
chr10:133841904-133847102	early	Re-replication	0.257671	4.22327
chr10:133852904-133889002	early	Re-replication	0.268685	4.42113
chr10:134003704-134009902	early	Re-replication	0.372162	6.35585
chr10:134051904-134228402	early	Re-replication	0.407212	7.04328
chr10:134257404-134525502	early	Re-replication	0.376659	6.44313
chr10:13458304-13625202	early	Re-replication	0.182442	2.91137
chr10:134680504-134700902	early	Re-replication	0.32691	5.49268
chr10:134921304-135019302	early	Re-replication	0.359185	6.10555
chr10:135129604-135222002	early	Re-replication	0.287984	4.77154
chr10:135290904-135395702	early	Re-replication	0.231017	3.75061
chr10:15148404-15168502	early	Re-replication	0.101544	1.5749
chr10:15186004-15233102	early	Re-replication	0.126814	1.98435
chr10:15479204-15495202	early	Re-replication	0.057061	0.871321
chr10:15525204-15617202	early	Re-replication	0.0859749	1.32617
chr10:15704-209602	early	Re-replication	0.00577061	0.0865591
chr10:16897704-16903002	early	Re-replication	-0.0184015	-0.273721
chr10:16914904-16932702	early	Re-replication	-0.0159953	-0.238128
chr10:17072804-17093502	early	Re-replication	-0.00345761	-0.0516985
chr10:17166904-17254502	early	Re-replication	0.0239962	0.362228
chr10:17366404-17453002	early	Re-replication	0.0328446	0.497323
chr10:17499504-17524302	early	Re-replication	0.054878	0.83735
chr10:17638404-17754802	early	Re-replication	0.0123499	0.185671
chr10:21443304-21576702	early	Re-replication	0.260931	4.28167
chr10:21672804-21680902	early	Re-replication	0.315705	5.28309
chr10:21707204-21725802	early	Re-replication	0.274955	4.53447
chr10:21731704-21760202	early	Re-replication	0.234768	3.81659
chr10:21770304-21802202	early	Re-replication	0.19984	3.20872
chr10:21913504-21919002	early	Re-replication	0.0916502	1.41652
chr10:22213704-22219902	early	Re-replication	0.0561698	0.857446
chr10:22463404-22507302	early	Re-replication	0.0809028	1.24572
chr10:22680804-22699102	early	Re-replication	0.0643468	0.985078
chr10:22705304-22715202	early	Re-replication	0.0696545	1.06831
chr10:22963404-23279302	early	Re-replication	0.0728911	1.11922
chr10:27593504-27701002	early	Re-replication	0.104873	1.62843
chr10:27738204-27771502	early	Re-replication	0.118637	1.85106
chr10:27784104-27794202	early	Re-replication	0.121043	1.8902
chr10:27996304-28017102	early	Re-replication	0.153706	2.42803
chr10:28023404-28789002	early	Re-replication	0.294071	4.88301
chr10:28795604-28929002	early	Re-replication	0.235808	3.83493
chr10:30444404-30495902	early	Re-replication	0.122742	1.91789
chr10:31599104-31649902	early	Re-replication	0.0463924	0.705781
chr10:31767104-31824302	early	Re-replication	0.0552173	0.842627
chr10:31844504-32170502	early	Re-replication	0.0795463	1.22425
chr10:32274404-32383202	early	Re-replication	0.137686	2.16271
chr10:32477504-32497902	early	Re-replication	0.0975158	1.51028
chr10:32502904-32958802	early	Re-replication	0.0725636	1.11406
chr10:32965804-33001902	early	Re-replication	0.0691511	1.0604
chr10:33012204-33025202	early	Re-replication	0.0824057	1.26953
chr10:33035904-33044302	early	Re-replication	0.0895709	1.38338
chr10:33054404-33447902	early	Re-replication	0.105879	1.64463
chr10:33594204-33624702	early	Re-replication	0.0535916	0.817355
chr10:33637904-33704602	early	Re-replication	0.063609	0.973532
chr10:35018504-35199902	early	Re-replication	0.163744	2.59577
chr10:35283204-35518902	early	Re-replication	0.17211	2.73647
chr10:38743204-38873602	early	Re-replication	-0.284264	-3.86242
chr10:39129304-39135102	early	Re-replication	-0.367163	-4.85276
chr10:39175604-39203402	early	Re-replication	-0.326039	-4.3686
chr10:42487904-42549602	early	Re-replication	-0.198162	-2.77177
chr10:42767804-42848702	early	Re-replication	-0.215091	-2.99138
chr10:43380504-43390202	early	Re-replication	0.116186	1.81126
chr10:43612304-43919602	early	Re-replication	0.256481	4.20197
chr10:44024104-44032402	early	Re-replication	0.170653	2.71191
chr10:44049404-44068002	early	Re-replication	0.158899	2.51466
chr10:44082104-44107402	early	Re-replication	0.140669	2.21191
chr10:46104704-46148302	early	Re-replication	0.0449883	0.684087
chr10:46387004-46443702	early	Re-replication	0.0295455	0.446856
chr10:46692904-46698502	early	Re-replication	0.0914557	1.41342
chr10:46738604-46772702	early	Re-replication	0.0728363	1.11835
chr10:46779004-46875302	early	Re-replication	0.115431	1.79901
chr10:47975704-48010902	early	Re-replication	0.051433	0.783842
chr10:48016704-48028302	early	Re-replication	0.0599462	0.916301
chr10:48034404-48050102	early	Re-replication	0.0604677	0.92444
chr10:48055304-48066702	early	Re-replication	0.0883076	1.36326
chr10:48092204-48183802	early	Re-replication	0.170027	2.70137
chr10:48298004-48364902	early	Re-replication	0.235321	3.82634
chr10:49019404-49036602	early	Re-replication	0.148145	2.3356
chr10:49292904-49337702	early	Re-replication	0.129561	2.02928
chr10:51061904-51084602	early	Re-replication	0.0645249	0.987865
chr10:51258004-51311102	early	Re-replication	0.0267657	0.404423
chr10:51885804-51989202	early	Re-replication	0.0735793	1.13006
chr10:52350904-52394502	early	Re-replication	0.0398946	0.605557
chr10:52492904-52586202	early	Re-replication	0.0258705	0.390775
chr10:52591504-52634702	early	Re-replication	0.00944914	0.141918
chr10:5348704-5394602	early	Re-replication	0.134229	2.10585
chr10:54080104-54086502	early	Re-replication	-0.113374	-1.63223
chr10:54107604-54165002	early	Re-replication	-0.109242	-1.57497
chr10:5457604-5465302	early	Re-replication	0.179203	2.8564
chr10:5497604-5524702	early	Re-replication	0.190767	3.05319
chr10:5636204-5909202	early	Re-replication	0.241125	3.92883
chr10:5945104-5953102	early	Re-replication	0.25966	4.2589
chr10:6031104-6037002	early	Re-replication	0.222367	3.59908
chr10:6057004-6215802	early	Re-replication	0.247139	4.03546
chr10:63531304-63539902	early	Re-replication	-0.0242165	-0.359496
chr10:6405504-6431202	early	Re-replication	0.191257	3.06157
chr10:65332604-65370502	early	Re-replication	0.0610869	0.934109
chr10:65380304-65568802	early	Re-replication	0.0802799	1.23586
chr10:69523604-69581202	early	Re-replication	0.0567593	0.866624
chr10:69683004-70099202	early	Re-replication	0.174739	2.78085
chr10:70129104-70142602	early	Re-replication	0.187567	2.99859
chr10:70166704-70188502	early	Re-replication	0.20529	3.3026
chr10:70202104-70226102	early	Re-replication	0.242023	3.94473
chr10:70236304-70242002	early	Re-replication	0.259893	4.26306
chr10:70326004-70728602	early	Re-replication	0.320096	5.36503
chr10:70759104-71366402	early	Re-replication	0.394547	6.79296
chr10:71496804-71596402	early	Re-replication	0.467646	8.26851
chr10:71652204-71832702	early	Re-replication	0.448307	7.87084
chr10:71890804-72164802	early	Re-replication	0.5158	9.28217
chr10:72267104-72943902	early	Re-replication	0.568188	10.4241
chr10:73040404-73433102	early	Re-replication	0.505588	9.06436
chr10:73563304-73570002	early	Re-replication	0.525844	9.49792
chr10:73621704-73632902	early	Re-replication	0.509615	9.15009
chr10:73689404-74092502	early	Re-replication	0.535276	9.70187
chr10:74117504-74331602	early	Re-replication	0.41404	7.17915
chr10:74398304-74791902	early	Re-replication	0.311434	5.20364
chr10:74831104-74836502	early	Re-replication	0.200796	3.22515
chr10:74915704-75885702	early	Re-replication	0.40442	6.9879
chr10:756604-1058902	early	Re-replication	0.218336	3.52878
chr10:76044104-76179902	early	Re-replication	0.15805	2.50048
chr10:76279004-76407802	early	Re-replication	0.174668	2.77966
chr10:76567204-76792302	early	Re-replication	0.313623	5.24433
chr10:76798604-76970402	early	Re-replication	0.316454	5.29706
chr10:77172004-77229102	early	Re-replication	0.202661	3.25727
chr10:79423604-79429902	early	Re-replication	0.190502	3.04867
chr10:79449604-79486302	early	Re-replication	0.1981	3.17881
chr10:79505904-79537302	early	Re-replication	0.202949	3.26223
chr10:79620104-79792502	early	Re-replication	0.241051	3.92751
chr10:79832104-79952402	early	Re-replication	0.263591	4.32943
chr10:80062104-80068602	early	Re-replication	0.286301	4.74078
chr10:80658204-80760202	early	Re-replication	0.391838	6.7397
chr10:81015204-81020302	early	Re-replication	0.310992	5.19542
chr10:81031404-81046702	early	Re-replication	0.31254	5.22418
chr10:81052504-81157402	early	Re-replication	0.338665	5.7143
chr10:81229204-81442502	early	Re-replication	0.240969	3.92606
chr10:81517504-81610102	early	Re-replication	0.174712	2.7804
chr10:81985004-81992102	early	Re-replication	0.119786	1.86974
chr10:82016304-82025302	early	Re-replication	0.135114	2.1204
chr10:82044704-82051802	early	Re-replication	0.125916	1.96966
chr10:87983204-88114702	early	Re-replication	0.259902	4.26322
chr10:88128604-88975702	early	Re-replication	0.345823	5.85015
chr10:88989904-89531902	early	Re-replication	0.234582	3.81332
chr10:89575104-89584502	early	Re-replication	0.175894	2.80038
chr10:89594804-89700802	early	Re-replication	0.174444	2.77587
chr10:90553104-90697302	early	Re-replication	0.0260045	0.392818
chr10:90751404-90812402	early	Re-replication	0.08132	1.25232
chr10:90904704-91045302	early	Re-replication	0.0607507	0.928859
chr10:91051804-91678702	early	Re-replication	0.033667	0.509923
chr10:91850204-91857202	early	Re-replication	-0.00607534	-0.0907567
chr10:91887204-91896402	early	Re-replication	-0.0332304	-0.491774
chr10:91974004-91981702	early	Re-replication	-0.0495237	-0.728791
chr10:92009004-92213202	early	Re-replication	-0.0397574	-0.587044
chr10:92628004-92645402	early	Re-replication	-0.00427931	-0.0639665
chr10:93268704-93320502	early	Re-replication	0.0740374	1.13727
chr10:93329204-93341502	early	Re-replication	0.0604138	0.923599
chr10:93388504-93497002	early	Re-replication	0.0908716	1.40411
chr10:93523504-93530402	early	Re-replication	0.0523098	0.797449
chr10:93552104-93775602	early	Re-replication	0.0939661	1.4535
chr10:93876604-93943702	early	Re-replication	0.145689	2.29489
chr10:94033704-94150702	early	Re-replication	0.18311	2.92272
chr10:94248104-94346102	early	Re-replication	0.209691	3.37867
chr10:94393304-94828802	early	Re-replication	0.242442	3.95214
chr10:94847604-94852702	early	Re-replication	0.234109	3.805
chr10:94901604-95196702	early	Re-replication	0.257348	4.21748
chr10:95292804-95560102	early	Re-replication	0.225321	3.65072
chr10:95571604-95629402	early	Re-replication	0.211789	3.41503
chr10:95801304-95835402	early	Re-replication	0.1358	2.13167
chr10:95844204-95855102	early	Re-replication	0.135201	2.12183
chr10:95860404-95891302	early	Re-replication	0.138403	2.17453
chr10:95955404-96154102	early	Re-replication	0.112493	1.75141
chr10:96162904-96205902	early	Re-replication	0.0503061	0.766367
chr10:96738604-96904802	early	Re-replication	0.142589	2.24362
chr10:96910204-97263102	early	Re-replication	0.235283	3.82567
chr10:97285504-97302502	early	Re-replication	0.223208	3.61378
chr10:97812304-97821302	early	Re-replication	0.160111	2.53492
chr10:97895804-98129902	early	Re-replication	0.213831	3.45044
chr10:98236004-98384502	early	Re-replication	0.295817	4.91508
chr10:98422004-98492402	early	Re-replication	0.306367	5.10967
chr10:98580404-99071002	early	Re-replication	0.362762	6.17431
chr10:99190204-99476402	early	Re-replication	0.484432	8.61803
chr10:99496204-99700002	early	Re-replication	0.455076	8.00943
chr10:99733004-99739502	early	Re-replication	0.407637	7.05172
chr10:99754904-99995402	early	Re-replication	0.330495	5.56007
chr11:1001004-1008102	early	Re-replication	0.40906	7.08
chr11:10066304-11348902	early	Re-replication	0.451385	7.93376
chr11:101726404-101731502	early	Re-replication	-0.0134441	-0.200324
chr11:101762404-101913502	early	Re-replication	0.0232098	0.350261
chr11:102019104-102079502	early	Re-replication	0.0959921	1.48589
chr11:102210404-102227902	early	Re-replication	0.0685213	1.05051
chr11:102260304-102430802	early	Re-replication	0.074315	1.14165
chr11:102517004-102546902	early	Re-replication	0.0970008	1.50203
chr11:1042804-1223702	early	Re-replication	0.436302	7.62665
chr11:107553004-107594102	early	Re-replication	0.0584084	0.892316
chr11:107599604-107637802	early	Re-replication	0.0817663	1.2594
chr11:107841104-107876302	early	Re-replication	0.0785405	1.20835
chr11:107924304-107931502	early	Re-replication	0.0345187	0.522977
chr11:108158504-108167702	early	Re-replication	0.042663	0.648204
chr11:108193704-108518202	early	Re-replication	0.0849866	1.31047
chr11:108527904-108547002	early	Re-replication	0.0610486	0.93351
chr11:108559104-108765402	early	Re-replication	0.0660197	1.01128
chr11:109830904-109988402	early	Re-replication	0.0459543	0.69901
chr11:110075604-110307202	early	Re-replication	0.104714	1.62586
chr11:110417304-110560902	early	Re-replication	0.08123	1.2509
chr11:111328304-111366102	early	Re-replication	0.130961	2.05222
chr11:111415504-111428102	early	Re-replication	0.120514	1.8816
chr11:111452704-112144402	early	Re-replication	0.159132	2.51856
chr11:112245004-112290602	early	Re-replication	0.153825	2.43001
chr11:112450104-112497702	early	Re-replication	0.117105	1.82618
chr11:11615104-12784602	early	Re-replication	0.322725	5.4142
chr11:116598704-116622602	early	Re-replication	0.283565	4.69088
chr11:116733304-116998002	early	Re-replication	0.243632	3.97322
chr11:117032804-117071602	early	Re-replication	0.237468	3.86421
chr11:117098104-117191902	early	Re-replication	0.238769	3.88717
chr11:117317404-117327902	early	Re-replication	0.295551	4.9102
chr11:117350104-117357202	early	Re-replication	0.307551	5.1316
chr11:117431804-117436802	early	Re-replication	0.31262	5.22568
chr11:117940204-118009502	early	Re-replication	0.394224	6.7866
chr11:118048004-118750802	early	Re-replication	0.438021	7.66149
chr11:118766304-118829902	early	Re-replication	0.587865	10.8638
chr11:118855204-118860202	early	Re-replication	0.559777	10.238
chr11:118940704-119430202	early	Re-replication	0.481608	8.55893
chr11:119450804-119496802	early	Re-replication	0.39388	6.77983
chr11:119910404-119925502	early	Re-replication	0.395206	6.80593
chr11:119937804-120109202	early	Re-replication	0.371784	6.34853
chr11:120188104-120319802	early	Re-replication	0.338886	5.7185
chr11:120465504-120501902	early	Re-replication	0.339791	5.73564
chr11:120704-275002	early	Re-replication	0.26475	4.35027
chr11:120761104-120781502	early	Re-replication	0.280907	4.64249
chr11:120790504-120861202	early	Re-replication	0.249933	4.08514
chr11:120867004-120977302	early	Re-replication	0.227407	3.68727
chr11:121499904-121965702	early	Re-replication	0.165419	2.62388
chr11:122014604-122515902	early	Re-replication	0.209807	3.38069
chr11:122601204-122883002	early	Re-replication	0.235314	3.82623
chr11:123053604-123161102	early	Re-replication	0.226035	3.66323
chr11:123220604-123273902	early	Re-replication	0.21315	3.43862
chr11:123296304-123302102	early	Re-replication	0.192454	3.08203
chr11:124383104-124448102	early	Re-replication	0.0946825	1.46494
chr11:124554404-124578302	early	Re-replication	0.11977	1.86948
chr11:124647004-124659102	early	Re-replication	0.146357	2.30595
chr11:124681804-124721002	early	Re-replication	0.152491	2.40781
chr11:124852804-124885502	early	Re-replication	0.172015	2.73487
chr11:125672604-125685102	early	Re-replication	0.165091	2.61837
chr11:125730204-125773702	early	Re-replication	0.138115	2.16978
chr11:125794604-125828502	early	Re-replication	0.133707	2.09728
chr11:125922804-125944202	early	Re-replication	0.158637	2.51028
chr11:125983004-126017502	early	Re-replication	0.161292	2.55469
chr11:12798904-12811102	early	Re-replication	0.169348	2.68994
chr11:12836204-12852602	early	Re-replication	0.167659	2.66151
chr11:129011304-129153002	early	Re-replication	0.0631329	0.966085
chr11:129579404-129680302	early	Re-replication	0.141016	2.21762
chr11:129689704-130170602	early	Re-replication	0.166261	2.63801
chr11:12994704-13338002	early	Re-replication	0.210575	3.39397
chr11:1334404-1345302	early	Re-replication	0.346932	5.87125
chr11:13388804-13496202	early	Re-replication	0.158201	2.50299
chr11:13508004-13517102	early	Re-replication	0.123217	1.92562
chr11:1362704-1380002	early	Re-replication	0.339948	5.73861
chr11:14088104-14095402	early	Re-replication	0.147059	2.3176
chr11:14270104-14623602	early	Re-replication	0.119282	1.86155
chr11:1445104-1516202	early	Re-replication	0.337408	5.69051
chr11:1533104-2147802	early	Re-replication	0.426511	7.42898
chr11:15804-23602	early	Re-replication	0.0372511	0.564912
chr11:16602804-16817602	early	Re-replication	0.123745	1.93423
chr11:16823404-17062202	early	Re-replication	0.215438	3.47837
chr11:17118304-17125302	early	Re-replication	0.224566	3.63751
chr11:17158804-17250002	early	Re-replication	0.221507	3.58407
chr11:17262304-17280902	early	Re-replication	0.245749	4.01076
chr11:17286604-17708102	early	Re-replication	0.333583	5.61826
chr11:17825804-18093702	early	Re-replication	0.234006	3.80318
chr11:18113304-18425502	early	Re-replication	0.224482	3.63605
chr11:18450604-18475002	early	Re-replication	0.200842	3.22594
chr11:18480404-18736102	early	Re-replication	0.23327	3.79022
chr11:18975104-19031702	early	Re-replication	0.191192	3.06047
chr11:19215004-19223502	early	Re-replication	0.117467	1.83205
chr11:19781904-19787502	early	Re-replication	0.112955	1.7589
chr11:2226404-2358602	early	Re-replication	0.394378	6.78963
chr11:2464904-2509802	early	Re-replication	0.371113	6.33554
chr11:2581504-2726602	early	Re-replication	0.430879	7.51699
chr11:2747504-2848702	early	Re-replication	0.456649	8.04171
chr11:27738404-28328202	early	Re-replication	0.156663	2.47732
chr11:28451704-28458602	early	Re-replication	-0.00349834	-0.0523068
chr11:3008104-3172902	early	Re-replication	0.39001	6.70381
chr11:3181104-3186702	early	Re-replication	0.354913	6.02364
chr11:32616004-33688102	early	Re-replication	0.212128	3.4209
chr11:3271104-3725302	early	Re-replication	0.378853	6.48579
chr11:33709204-34197502	early	Re-replication	0.3191	5.34643
chr11:34214004-34241102	early	Re-replication	0.347995	5.89151
chr11:34306704-34511002	early	Re-replication	0.314098	5.25317
chr11:34668404-34713302	early	Re-replication	0.388416	6.67257
chr11:34780204-34857102	early	Re-replication	0.284548	4.7088
chr11:34945704-35174102	early	Re-replication	0.229677	3.72707
chr11:35294504-35332302	early	Re-replication	0.229248	3.71955
chr11:35347104-35454902	early	Re-replication	0.210492	3.39255
chr11:35546204-35551602	early	Re-replication	0.16445	2.60761
chr11:35580804-35671502	early	Re-replication	0.14292	2.24907
chr11:35896004-35967702	early	Re-replication	0.0685486	1.05094
chr11:373404-494902	early	Re-replication	0.335875	5.66154
chr11:3854604-4026302	early	Re-replication	0.231874	3.76567
chr11:4200304-4274202	early	Re-replication	0.173134	2.75375
chr11:43651304-43657602	early	Re-replication	0.124545	1.94729
chr11:43925604-43938902	early	Re-replication	0.137022	2.15178
chr11:43957004-44076202	early	Re-replication	0.165005	2.61692
chr11:44125004-44134002	early	Re-replication	0.187028	2.98939
chr11:44161504-44268902	early	Re-replication	0.219365	3.5467
chr11:44617404-44625102	early	Re-replication	0.3155	5.27928
chr11:44683904-44715902	early	Re-replication	0.301573	5.02107
chr11:45164604-45178002	early	Re-replication	0.306006	5.10299
chr11:45318404-45350002	early	Re-replication	0.305536	5.09429
chr11:45559904-45567202	early	Re-replication	0.310731	5.19058
chr11:45757504-45775802	early	Re-replication	0.284443	4.70689
chr11:45934504-46270602	early	Re-replication	0.401348	6.9271
chr11:46432104-47342302	early	Re-replication	0.356183	6.04795
chr11:47511004-47518702	early	Re-replication	0.432967	7.55916
chr11:47552104-47575602	early	Re-replication	0.422218	7.34274
chr11:47685804-48027102	early	Re-replication	0.3782	6.47308
chr11:48203004-48215302	early	Re-replication	0.176586	2.81209
chr11:48788104-48944902	early	Re-replication	-0.152617	-2.16799
chr11:50667004-50828902	early	Re-replication	-0.239954	-3.30928
chr11:51522104-51530402	early	Re-replication	-0.190422	-2.67051
chr11:54965104-55028702	early	Re-replication	-0.300091	-4.05592
chr11:5575504-5676302	early	Re-replication	0.17144	2.72518
chr11:57008704-57014602	early	Re-replication	0.168134	2.66951
chr11:57025804-57058402	early	Re-replication	0.175721	2.79746
chr11:57091604-57213102	early	Re-replication	0.218611	3.53356
chr11:57218904-57413802	early	Re-replication	0.205652	3.30885
chr11:57304-84902	early	Re-replication	0.126993	1.98728
chr11:57476304-57595302	early	Re-replication	0.16064	2.54377
chr11:5788304-5891402	early	Re-replication	0.191929	3.07305
chr11:59031804-59343202	early	Re-replication	0.0480512	0.731441
chr11:59356604-59510402	early	Re-replication	0.0637641	0.975959
chr11:59586704-59734602	early	Re-replication	0.0633319	0.969198
chr11:60247504-60347902	early	Re-replication	0.154573	2.44247
chr11:60458604-60681202	early	Re-replication	0.265103	4.35663
chr11:60830004-60946502	early	Re-replication	0.415479	7.20787
chr11:60962004-61233502	early	Re-replication	0.40043	6.90897
chr11:61271504-61509102	early	Re-replication	0.517062	9.30919
chr11:61627204-62125902	early	Re-replication	0.459581	8.10201
chr11:62188504-62363602	early	Re-replication	0.480053	8.52646
chr11:62512004-62608702	early	Re-replication	0.349304	5.91645
chr11:62671804-63247002	early	Re-replication	0.28463	4.71029
chr11:6285304-6417002	early	Re-replication	0.218415	3.53015
chr11:63252004-63263902	early	Re-replication	0.277649	4.58331
chr11:63272404-63319002	early	Re-replication	0.28555	4.72708
chr11:63337804-63576302	early	Re-replication	0.293728	4.87672
chr11:63672104-63943202	early	Re-replication	0.440326	7.70826
chr11:64139304-64497602	early	Re-replication	0.588097	10.8691
chr11:64562904-64833902	early	Re-replication	0.615896	11.5007
chr11:6490404-6497102	early	Re-replication	0.225464	3.65323
chr11:64917104-65148402	early	Re-replication	0.596952	11.0689
chr11:6511404-6556602	early	Re-replication	0.229056	3.71619
chr11:65457204-65581702	early	Re-replication	0.575858	10.5948
chr11:65770904-65783602	early	Re-replication	0.594055	11.0034
chr11:65794504-65804902	early	Re-replication	0.572431	10.5184
chr11:65832904-65980402	early	Re-replication	0.495797	8.85699
chr11:66153104-66381302	early	Re-replication	0.536518	9.72883
chr11:6638104-6818502	early	Re-replication	0.181407	2.89378
chr11:66403504-66620202	early	Re-replication	0.519661	9.36493
chr11:66632404-67142302	early	Re-replication	0.565971	10.3749
chr11:67289504-67357702	early	Re-replication	0.477214	8.46723
chr11:67442704-67771102	early	Re-replication	0.441527	7.73267
chr11:67837104-68237002	early	Re-replication	0.436116	7.62288
chr11:68255804-68592502	early	Re-replication	0.41802	7.25865
chr11:6842304-6961802	early	Re-replication	0.12182	1.90285
chr11:68620304-68805902	early	Re-replication	0.470691	8.33161
chr11:68821304-69084202	early	Re-replication	0.576591	10.6111
chr11:69095604-69180702	early	Re-replication	0.587478	10.8551
chr11:69229004-69450502	early	Re-replication	0.635758	11.9595
chr11:69457104-69490102	early	Re-replication	0.625673	11.7258
chr11:69505204-69576502	early	Re-replication	0.624852	11.7068
chr11:69586004-70000802	early	Re-replication	0.726078	14.1275
chr11:70074504-70202702	early	Re-replication	0.412909	7.15661
chr11:71239304-71299702	early	Re-replication	0.290938	4.82558
chr11:71312904-71318002	early	Re-replication	0.278852	4.60514
chr11:71404804-71669502	early	Re-replication	0.286492	4.74427
chr11:71727304-71753302	early	Re-replication	0.281337	4.65031
chr11:71768004-71900302	early	Re-replication	0.348994	5.91055
chr11:71947604-72358302	early	Re-replication	0.389615	6.69608
chr11:72425304-73422502	early	Re-replication	0.395882	6.81924
chr11:73427704-74523702	early	Re-replication	0.291809	4.84152
chr11:74725904-74768202	early	Re-replication	0.320899	5.38005
chr11:74923404-75006902	early	Re-replication	0.445569	7.81496
chr11:75015004-75098102	early	Re-replication	0.457768	8.06472
chr11:75108204-75113902	early	Re-replication	0.465314	8.22026
chr11:75135904-75144202	early	Re-replication	0.471023	8.3385
chr11:75171304-75486302	early	Re-replication	0.46722	8.25969
chr11:75492304-75499102	early	Re-replication	0.360143	6.12394
chr11:75530304-76098902	early	Re-replication	0.332406	5.59607
chr11:76127204-76780802	early	Re-replication	0.387135	6.64748
chr11:76886504-77311502	early	Re-replication	0.277629	4.58294
chr11:77352004-78169302	early	Re-replication	0.186976	2.98851
chr11:78176204-78204402	early	Re-replication	0.140081	2.2022
chr11:78228304-78234302	early	Re-replication	0.142983	2.25012
chr11:8158804-8174602	early	Re-replication	0.289183	4.79346
chr11:82555704-82561602	early	Re-replication	0.0135525	0.203837
chr11:82593304-82826302	early	Re-replication	0.0225813	0.340702
chr11:82856704-82881702	early	Re-replication	-0.00875372	-0.130647
chr11:82896404-82999402	early	Re-replication	0.00435962	0.0653623
chr11:8290904-8617202	early	Re-replication	0.310966	5.19494
chr11:85280204-85527702	early	Re-replication	0.101532	1.5747
chr11:85633504-85747302	early	Re-replication	0.114007	1.77594
chr11:85761604-85772302	early	Re-replication	0.131724	2.06473
chr11:85857704-85982102	early	Re-replication	0.148327	2.33861
chr11:86004404-86011002	early	Re-replication	0.142836	2.24768
chr11:86070004-86182002	early	Re-replication	0.170871	2.71559
chr11:86202404-86643802	early	Re-replication	0.131669	2.06383
chr11:8726804-10034002	early	Re-replication	0.412101	7.14051
chr11:94472004-94511802	early	Re-replication	0.0773802	1.19001
chr11:94543904-94852502	early	Re-replication	0.0835019	1.28691
chr11:94869104-95072802	early	Re-replication	0.0673007	1.03136
chr11:956504-966902	early	Re-replication	0.372927	6.37067
chr11:95740404-95785802	early	Re-replication	0.00720777	0.10817
chr11:973704-982402	early	Re-replication	0.391429	6.73167
chr12:100326104-100389402	early	Re-replication	-0.0425298	-0.627379
chr12:100706504-100736602	early	Re-replication	-0.00638901	-0.0954322
chr12:102417104-102469402	early	Re-replication	-0.0323631	-0.479082
chr12:104006604-104166102	early	Re-replication	0.217257	3.51
chr12:104172104-104759802	early	Re-replication	0.345459	5.84322
chr12:104811604-105076802	early	Re-replication	0.296895	4.9349
chr12:105093404-105449002	early	Re-replication	0.250835	4.1012
chr12:10551404-10710902	early	Re-replication	0.0499539	0.760909
chr12:105514504-105604302	early	Re-replication	0.178452	2.84368
chr12:105611504-105748502	early	Re-replication	0.157658	2.49393
chr12:105767404-105790702	early	Re-replication	0.14424	2.2709
chr12:106554004-106633102	early	Re-replication	0.0865027	1.33456
chr12:107047304-107065202	early	Re-replication	0.115222	1.79562
chr12:107104704-107124002	early	Re-replication	0.0992494	1.53806
chr12:107185004-107280702	early	Re-replication	0.104558	1.62334
chr12:10740804-10852702	early	Re-replication	0.0267129	0.403617
chr12:108728404-108735502	early	Re-replication	0.305243	5.08887
chr12:108875004-109197902	early	Re-replication	0.407227	7.04359
chr12:109273604-109399002	early	Re-replication	0.42312	7.36083
chr12:109422404-109450502	early	Re-replication	0.370921	6.33182
chr12:109465404-109641102	early	Re-replication	0.335124	5.64735
chr12:10956904-10978702	early	Re-replication	0.00846453	0.127087
chr12:109719804-110033402	early	Re-replication	0.401713	6.93433
chr12:10984104-10998302	early	Re-replication	-0.0185779	-0.276329
chr12:110079404-110086202	early	Re-replication	0.492726	8.79224
chr12:110100204-110276602	early	Re-replication	0.514226	9.24851
chr12:110332304-111297102	early	Re-replication	0.414212	7.18258
chr12:1107304-1211302	early	Re-replication	0.163657	2.59432
chr12:111342604-111436802	early	Re-replication	0.455078	8.00945
chr12:111459804-111495502	early	Re-replication	0.417108	7.24042
chr12:111502004-111615002	early	Re-replication	0.374535	6.40187
chr12:111631404-111637102	early	Re-replication	0.35584	6.04139
chr12:111851804-112012602	early	Re-replication	0.31084	5.19259
chr12:112027504-112468002	early	Re-replication	0.268722	4.42181
chr12:112525904-112536902	early	Re-replication	0.280646	4.63776
chr12:112568504-112845402	early	Re-replication	0.268968	4.42625
chr12:112861804-112881402	early	Re-replication	0.254951	4.17462
chr12:112889304-113043402	early	Re-replication	0.293503	4.87259
chr12:113056304-113311702	early	Re-replication	0.362339	6.16618
chr12:11336204-11359202	early	Re-replication	0.0138188	0.207861
chr12:113371104-113540802	early	Re-replication	0.383891	6.58403
chr12:113562704-113570602	early	Re-replication	0.385404	6.61361
chr12:113632904-113653902	early	Re-replication	0.37138	6.34071
chr12:11364504-11436302	early	Re-replication	0.0231787	0.349789
chr12:113667104-114059902	early	Re-replication	0.383163	6.56983
chr12:114134104-114205902	early	Re-replication	0.285188	4.72047
chr12:116515904-117461902	early	Re-replication	0.468312	8.2823
chr12:117518304-117543402	early	Re-replication	0.325145	5.45955
chr12:117590204-117611602	early	Re-replication	0.331916	5.58684
chr12:117639804-117699402	early	Re-replication	0.295223	4.90417
chr12:117802904-117809302	early	Re-replication	0.268669	4.42085
chr12:117845904-117862302	early	Re-replication	0.26353	4.32833
chr12:117909304-117968502	early	Re-replication	0.262543	4.31061
chr12:118166704-118171702	early	Re-replication	0.204632	3.29125
chr12:118183604-118329702	early	Re-replication	0.214549	3.46292
chr12:118344804-118458902	early	Re-replication	0.283126	4.68288
chr12:118490704-118499802	early	Re-replication	0.248423	4.05828
chr12:118572304-118798602	early	Re-replication	0.181105	2.88867
chr12:120270704-120533102	early	Re-replication	0.362632	6.17182
chr12:120630604-120730502	early	Re-replication	0.442599	7.75448
chr12:120748804-120821602	early	Re-replication	0.491323	8.7627
chr12:12081304-12163802	early	Re-replication	0.123814	1.93536
chr12:120921904-121072902	early	Re-replication	0.484102	8.61112
chr12:121085804-121090802	early	Re-replication	0.465011	8.21402
chr12:121116004-121142602	early	Re-replication	0.440373	7.70922
chr12:121193604-121382302	early	Re-replication	0.446943	7.84298
chr12:121491904-121670102	early	Re-replication	0.466969	8.2545
chr12:121682104-121689902	early	Re-replication	0.402499	6.94988
chr12:121708304-122137202	early	Re-replication	0.51142	9.18857
chr12:122158104-122257202	early	Re-replication	0.521183	9.39762
chr12:122328504-122547602	early	Re-replication	0.495829	8.85766
chr12:122565504-122721902	early	Re-replication	0.43561	7.61262
chr12:122746804-122903802	early	Re-replication	0.410963	7.11785
chr12:1229204-1239302	early	Re-replication	0.124959	1.95405
chr12:123004504-123413702	early	Re-replication	0.445056	7.80451
chr12:12336104-12342602	early	Re-replication	0.142161	2.23654
chr12:123514004-123874802	early	Re-replication	0.393295	6.76833
chr12:12366604-12382002	early	Re-replication	0.164334	2.60566
chr12:124013704-124229402	early	Re-replication	0.400938	6.919
chr12:124266004-124638402	early	Re-replication	0.38839	6.67205
chr12:12447004-12452802	early	Re-replication	0.14108	2.21869
chr12:124731704-124737502	early	Re-replication	0.338444	5.71011
chr12:12481304-13746002	early	Re-replication	0.342151	5.78038
chr12:124962404-125412902	early	Re-replication	0.472174	8.36238
chr12:125608004-125697502	early	Re-replication	0.28166	4.65619
chr12:1265704-1944402	early	Re-replication	0.260357	4.27137
chr12:131689904-131695202	early	Re-replication	0.241203	3.93021
chr12:132123204-132308302	early	Re-replication	0.32802	5.51354
chr12:132433004-132573502	early	Re-replication	0.283442	4.68865
chr12:132713804-132746502	early	Re-replication	0.420461	7.30752
chr12:132767704-133062302	early	Re-replication	0.456117	8.03079
chr12:133091204-133097802	early	Re-replication	0.367723	6.26997
chr12:133221704-133227802	early	Re-replication	0.196203	3.14625
chr12:133790404-133851896	early	Re-replication	-0.161325	-2.2849
chr12:13770404-13800102	early	Re-replication	0.224568	3.63755
chr12:15583704-16056802	early	Re-replication	0.0269798	0.407689
chr12:15604-272302	early	Re-replication	0.168654	2.67825
chr12:16176504-16207202	early	Re-replication	-0.0427063	-0.629945
chr12:2045204-2149102	early	Re-replication	0.262262	4.30556
chr12:26335704-26350402	early	Re-replication	-0.0168551	-0.250853
chr12:26686604-26775502	early	Re-replication	0.0420577	0.638871
chr12:26822804-26828202	early	Re-replication	0.055664	0.849576
chr12:26854104-26866702	early	Re-replication	0.0709353	1.08844
chr12:26872104-27142302	early	Re-replication	0.0926599	1.43263
chr12:27246704-28164202	early	Re-replication	0.18183	2.90097
chr12:28265004-28380102	early	Re-replication	0.0396131	0.601225
chr12:2832204-2843002	early	Re-replication	0.28512	4.71923
chr12:3072304-3079602	early	Re-replication	0.22106	3.57626
chr12:30735804-30909302	early	Re-replication	0.0906896	1.4012
chr12:3100904-3120502	early	Re-replication	0.228881	3.7131
chr12:31020204-31141602	early	Re-replication	0.201333	3.2344
chr12:31302804-31347302	early	Re-replication	0.22506	3.64617
chr12:31369904-31398502	early	Re-replication	0.232742	3.78094
chr12:31592104-31799602	early	Re-replication	0.236864	3.85354
chr12:31808804-31942102	early	Re-replication	0.25082	4.10094
chr12:3185004-3358002	early	Re-replication	0.258497	4.23806
chr12:32070304-32076702	early	Re-replication	0.160287	2.53786
chr12:32142104-32170402	early	Re-replication	0.148684	2.34453
chr12:32175804-32204902	early	Re-replication	0.123648	1.93266
chr12:32210404-32227902	early	Re-replication	0.111617	1.73725
chr12:32329404-32356002	early	Re-replication	0.0767031	1.17932
chr12:32610604-32733102	early	Re-replication	0.0746465	1.14687
chr12:32798404-32805402	early	Re-replication	0.0126827	0.190697
chr12:3438104-3506302	early	Re-replication	0.272951	4.49818
chr12:34799404-34903802	early	Re-replication	-0.217227	-3.01891
chr12:365004-643402	early	Re-replication	0.290556	4.81857
chr12:37964404-38090302	early	Re-replication	-0.231234	-3.19842
chr12:39713404-39721502	early	Re-replication	-0.215372	-2.995
chr12:42537904-42548202	early	Re-replication	-0.0677872	-0.991304
chr12:42554404-42573702	early	Re-replication	-0.0914692	-1.32679
chr12:42580004-42591502	early	Re-replication	-0.0918978	-1.33281
chr12:42750304-42757302	early	Re-replication	-0.052	-0.764578
chr12:42770704-42846302	early	Re-replication	-0.0544351	-0.799712
chr12:44107504-44131602	early	Re-replication	-0.128484	-1.84025
chr12:44136804-44147002	early	Re-replication	-0.151342	-2.15081
chr12:45752304-45765502	early	Re-replication	-0.0224224	-0.333069
chr12:45928804-46028802	early	Re-replication	0.0304966	0.461395
chr12:46138404-46143602	early	Re-replication	-0.0166927	-0.24845
chr12:46153904-47331402	early	Re-replication	0.135454	2.12599
chr12:4709704-4717602	early	Re-replication	0.0804486	1.23853
chr12:47346204-47467402	early	Re-replication	0.148151	2.3357
chr12:47496704-47612402	early	Re-replication	0.151469	2.39081
chr12:47748904-49009202	early	Re-replication	0.320326	5.36933
chr12:49110604-49954602	early	Re-replication	0.521647	9.40759
chr12:49965704-50720202	early	Re-replication	0.533598	9.66547
chr12:50733104-51089102	early	Re-replication	0.367343	6.26263
chr12:51237904-51688502	early	Re-replication	0.36953	6.30489
chr12:51739804-52394702	early	Re-replication	0.44193	7.74087
chr12:52474504-53058902	early	Re-replication	0.714974	13.8536
chr12:53102304-53300002	early	Re-replication	0.648087	12.2475
chr12:53362104-53455102	early	Re-replication	0.730177	14.2291
chr12:53497404-53708202	early	Re-replication	0.711604	13.7709
chr12:53746304-53796102	early	Re-replication	0.65082	12.3117
chr12:53883904-55180802	early	Re-replication	0.506644	9.08682
chr12:55193404-55339202	early	Re-replication	0.234789	3.81698
chr12:55639704-55757502	early	Re-replication	0.176298	2.80722
chr12:55764104-55771302	early	Re-replication	0.178635	2.84677
chr12:55806504-56617002	early	Re-replication	0.414248	7.1833
chr12:56663004-57851902	early	Re-replication	0.481353	8.55362
chr12:57889404-58105502	early	Re-replication	0.405869	7.01664
chr12:58229904-58545702	early	Re-replication	0.237243	3.86023
chr12:6052604-6233902	early	Re-replication	0.492066	8.77833
chr12:6259004-6410502	early	Re-replication	0.5752	10.5801
chr12:62751404-62838902	early	Re-replication	-0.0597884	-0.876741
chr12:62847204-63135502	early	Re-replication	0.0360423	0.546351
chr12:64170104-64184502	early	Re-replication	0.0906357	1.40034
chr12:64339404-64742202	early	Re-replication	0.187747	3.00166
chr12:6485204-6685602	early	Re-replication	0.595921	11.0456
chr12:64891704-64985002	early	Re-replication	0.270531	4.45446
chr12:65183004-66246702	early	Re-replication	0.48526	8.63536
chr12:66433504-66462702	early	Re-replication	0.265574	4.3651
chr12:6691904-6703302	early	Re-replication	0.546649	9.94958
chr12:6712204-6843202	early	Re-replication	0.570079	10.4661
chr12:68640604-68672402	early	Re-replication	0.0722066	1.10844
chr12:68706004-68752702	early	Re-replication	0.109434	1.70196
chr12:68862304-69161302	early	Re-replication	0.129397	2.0266
chr12:69256804-69280802	early	Re-replication	0.153968	2.4324
chr12:69287204-69295602	early	Re-replication	0.154645	2.44367
chr12:69412004-69433902	early	Re-replication	0.142196	2.23711
chr12:69482804-69488802	early	Re-replication	0.172696	2.74636
chr12:69521704-69571402	early	Re-replication	0.151258	2.3873
chr12:69599404-70174402	early	Re-replication	0.133014	2.08591
chr12:70183104-70189402	early	Re-replication	0.0914364	1.41311
chr12:70225404-70232502	early	Re-replication	0.0822658	1.26731
chr12:70252604-70342602	early	Re-replication	0.0749199	1.15118
chr12:70406404-70428002	early	Re-replication	0.0620706	0.949476
chr12:70459104-70464302	early	Re-replication	0.0520216	0.792975
chr12:70577104-70614702	early	Re-replication	0.0188611	0.284205
chr12:70717804-70777502	early	Re-replication	-0.00228465	-0.0341742
chr12:70783204-70931202	early	Re-replication	-0.0317664	-0.470346
chr12:7093104-7098402	early	Re-replication	0.465114	8.21613
chr12:70945604-70951402	early	Re-replication	-0.0409039	-0.603734
chr12:7103404-7720702	early	Re-replication	0.323151	5.42219
chr12:71749704-71757602	early	Re-replication	-0.0706366	-1.03196
chr12:71767504-71776402	early	Re-replication	-0.0761423	-1.1103
chr12:71914704-72052102	early	Re-replication	-0.0406368	-0.599845
chr12:72067704-72074602	early	Re-replication	-0.0302623	-0.44831
chr12:72280604-72304602	early	Re-replication	-0.0651193	-0.953164
chr12:743504-982702	early	Re-replication	0.306155	5.10575
chr12:75260504-75268802	early	Re-replication	-0.0218647	-0.324847
chr12:75346004-75363702	early	Re-replication	0.0127593	0.191855
chr12:75369104-75376702	early	Re-replication	0.0177777	0.267779
chr12:75494204-75504902	early	Re-replication	0.0770639	1.18502
chr12:75544704-77127902	early	Re-replication	0.519057	9.35198
chr12:77185904-77283402	early	Re-replication	0.0825077	1.27114
chr12:79977704-80084102	early	Re-replication	-0.0640906	-0.938439
chr12:80228804-80341202	early	Re-replication	-0.0585275	-0.858624
chr12:80373804-80391202	early	Re-replication	-0.0294856	-0.436919
chr12:8166304-8395502	early	Re-replication	0.273167	4.5021
chr12:88490904-88884702	early	Re-replication	0.0497345	0.757508
chr12:88976204-89782202	early	Re-replication	0.285891	4.73329
chr12:89834804-89944002	early	Re-replication	0.0324168	0.490773
chr12:93862404-94378002	early	Re-replication	0.173868	2.76614
chr12:94799504-94894102	early	Re-replication	0.119513	1.86531
chr12:94912604-94919702	early	Re-replication	0.127417	1.9942
chr12:94956504-94961802	early	Re-replication	0.130379	2.04269
chr12:94980704-95011202	early	Re-replication	0.135034	2.11909
chr12:95030904-95308102	early	Re-replication	0.171748	2.73037
chr12:95364104-95497702	early	Re-replication	0.169638	2.69482
chr12:95582304-95902402	early	Re-replication	0.240731	3.92185
chr12:95913604-95920402	early	Re-replication	0.226123	3.66477
chr12:96086804-96197902	early	Re-replication	0.224252	3.63204
chr12:96286704-96292602	early	Re-replication	0.205778	3.31103
chr12:96324604-96361702	early	Re-replication	0.217987	3.52271
chr12:96403204-96515102	early	Re-replication	0.190336	3.04584
chr12:9645904-9679702	early	Re-replication	-0.0595905	-0.873899
chr12:9709004-9795802	early	Re-replication	0.00912708	0.137066
chr12:98629804-99326102	early	Re-replication	0.170963	2.71713
chr13:100224904-100275702	early	Re-replication	0.209492	3.37523
chr13:100285004-100319802	early	Re-replication	0.228748	3.71077
chr13:100418504-100523602	early	Re-replication	0.225027	3.64559
chr13:100626404-100677602	early	Re-replication	0.155447	2.45703
chr13:100706004-100723502	early	Re-replication	0.137169	2.15422
chr13:100731404-101023302	early	Re-replication	0.121977	1.90542
chr13:101028604-101037802	early	Re-replication	0.0725177	1.11334
chr13:101276704-101290402	early	Re-replication	0.0458512	0.697418
chr13:110988804-111120802	early	Re-replication	0.304739	5.07956
chr13:111236104-111243902	early	Re-replication	0.253796	4.15401
chr13:111280504-111291002	early	Re-replication	0.212526	3.4278
chr13:111377504-111478802	early	Re-replication	0.265255	4.35936
chr13:111490904-111516302	early	Re-replication	0.28622	4.73931
chr13:111579804-111590902	early	Re-replication	0.350863	5.94621
chr13:111621504-111758702	early	Re-replication	0.319095	5.34634
chr13:111962704-112042402	early	Re-replication	0.173863	2.76606
chr13:112960104-112973902	early	Re-replication	0.24236	3.95069
chr13:113197104-113352202	early	Re-replication	0.253021	4.14017
chr13:113361504-113483802	early	Re-replication	0.254125	4.15988
chr13:113598304-113762302	early	Re-replication	0.383338	6.57324
chr13:113844404-114117802	early	Re-replication	0.374994	6.41078
chr13:114335504-114347302	early	Re-replication	0.355757	6.0398
chr13:114386304-114501502	early	Re-replication	0.336676	5.67668
chr13:114555904-114680602	early	Re-replication	0.376045	6.43119
chr13:114809904-115154702	early	Re-replication	0.223606	3.62072
chr13:20166104-20178502	early	Re-replication	0.0663213	1.01601
chr13:20424804-20477602	early	Re-replication	0.206828	3.32915
chr13:20484704-20650502	early	Re-replication	0.205317	3.30306
chr13:20661404-20779702	early	Re-replication	0.227436	3.68777
chr13:20791704-21032402	early	Re-replication	0.215641	3.48189
chr13:21099404-21610602	early	Re-replication	0.156903	2.48132
chr13:21761104-21870902	early	Re-replication	0.156068	2.4674
chr13:21896004-22002502	early	Re-replication	0.114093	1.77732
chr13:22051704-22136402	early	Re-replication	0.0401202	0.60903
chr13:24469004-24484402	early	Re-replication	0.0802495	1.23538
chr13:24503104-24511802	early	Re-replication	0.0741428	1.13893
chr13:24518204-24688402	early	Re-replication	0.116219	1.8118
chr13:24944304-24949802	early	Re-replication	0.0622551	0.952361
chr13:24957204-24977002	early	Re-replication	0.0648669	0.993221
chr13:25070504-25189102	early	Re-replication	0.0839307	1.29371
chr13:25339904-25436002	early	Re-replication	0.0557672	0.851181
chr13:25539804-25552002	early	Re-replication	0.0368577	0.558869
chr13:27323104-27409602	early	Re-replication	0.157686	2.4944
chr13:27514204-27678202	early	Re-replication	0.270725	4.45795
chr13:27698904-27703902	early	Re-replication	0.246679	4.02728
chr13:27733304-27982402	early	Re-replication	0.246592	4.02573
chr13:28095704-28106202	early	Re-replication	0.154497	2.4412
chr13:28111504-28118302	early	Re-replication	0.149963	2.36578
chr13:28236604-28273702	early	Re-replication	0.140038	2.20149
chr13:28434704-28440502	early	Re-replication	0.163129	2.58546
chr13:29009904-29034502	early	Re-replication	0.0368336	0.558499
chr13:30536404-30677302	early	Re-replication	0.201519	3.23759
chr13:30719404-30930502	early	Re-replication	0.249612	4.07943
chr13:30940004-31009302	early	Re-replication	0.225084	3.64658
chr13:31018104-31064002	early	Re-replication	0.252561	4.13196
chr13:31078204-31219302	early	Re-replication	0.272109	4.48296
chr13:31303504-31538702	early	Re-replication	0.243459	3.97015
chr13:31638004-31736602	early	Re-replication	0.14069	2.21224
chr13:32848504-32873702	early	Re-replication	0.011781	0.177085
chr13:32915504-32943902	early	Re-replication	0.00423216	0.0634485
chr13:33163504-33302002	early	Re-replication	-0.0240862	-0.357577
chr13:34094504-34146102	early	Re-replication	-0.0364609	-0.538981
chr13:41210604-41217602	early	Re-replication	0.0501058	0.763262
chr13:41375404-41410902	early	Re-replication	0.0671816	1.02949
chr13:41422204-41478502	early	Re-replication	0.0459977	0.699681
chr13:41499204-41609102	early	Re-replication	0.0943023	1.45887
chr13:41677304-41815202	early	Re-replication	0.0992079	1.5374
chr13:41823304-41876702	early	Re-replication	0.0984387	1.52507
chr13:41883204-41923802	early	Re-replication	0.105267	1.63476
chr13:42026704-42169902	early	Re-replication	0.129438	2.02728
chr13:42182704-42247802	early	Re-replication	0.100551	1.55894
chr13:42273904-42283302	early	Re-replication	0.0828392	1.2764
chr13:42314204-42322802	early	Re-replication	0.0877256	1.354
chr13:42347804-42370202	early	Re-replication	0.066543	1.01948
chr13:42475004-42664302	early	Re-replication	0.057058	0.871275
chr13:42678004-42721802	early	Re-replication	0.0549331	0.838206
chr13:42920104-42928702	early	Re-replication	0.010609	0.159402
chr13:44577104-44684802	early	Re-replication	0.172999	2.75146
chr13:44694304-44706302	early	Re-replication	0.170898	2.71605
chr13:44730304-44736602	early	Re-replication	0.195855	3.14029
chr13:44759004-44771402	early	Re-replication	0.231988	3.76768
chr13:44809404-45108202	early	Re-replication	0.280074	4.62735
chr13:45303104-45309202	early	Re-replication	0.278844	4.60499
chr13:45329404-45389002	early	Re-replication	0.263673	4.3309
chr13:45462504-45880902	early	Re-replication	0.258378	4.23592
chr13:46007404-46224402	early	Re-replication	0.209224	3.37059
chr13:46509604-46602702	early	Re-replication	0.073737	1.13254
chr13:46743004-46828802	early	Re-replication	0.0520474	0.793376
chr13:47024704-47125702	early	Re-replication	0.0164116	0.247084
chr13:48839504-49004202	early	Re-replication	-0.00581361	-0.0868548
chr13:49510404-49537602	early	Re-replication	0.0348925	0.52871
chr13:49547704-49579602	early	Re-replication	0.0414786	0.629948
chr13:49684404-50203102	early	Re-replication	0.11592	1.80695
chr13:50267904-50423402	early	Re-replication	0.133858	2.09976
chr13:50439704-50448902	early	Re-replication	0.10935	1.7006
chr13:50677104-50685802	early	Re-replication	0.0964658	1.49347
chr13:50745204-50775602	early	Re-replication	0.105715	1.64199
chr13:50811504-50826402	early	Re-replication	0.117239	1.82835
chr13:51025904-51042602	early	Re-replication	0.107587	1.67216
chr13:51261604-51366402	early	Re-replication	0.155586	2.45936
chr13:51387204-51614502	early	Re-replication	0.152337	2.40524
chr13:51864704-52234702	early	Re-replication	0.155134	2.45181
chr13:52273404-52284602	early	Re-replication	0.149204	2.35318
chr13:52456304-52952402	early	Re-replication	0.113204	1.76292
chr13:53088904-53101502	early	Re-replication	0.0485063	0.738486
chr13:53107304-53199202	early	Re-replication	0.0601969	0.920214
chr13:73816104-73876802	early	Re-replication	0.0154085	0.231902
chr13:75940704-75990002	early	Re-replication	-0.077191	-1.12518
chr13:76021004-76039802	early	Re-replication	-0.0662326	-0.969089
chr13:76068204-76193402	early	Re-replication	-0.095642	-1.38534
chr13:76297804-76305102	early	Re-replication	-0.106975	-1.54349
chr13:77679604-77698802	early	Re-replication	-0.13366	-1.911
chr13:97642604-97864402	early	Re-replication	0.128531	2.01243
chr13:98101004-98215202	early	Re-replication	0.119378	1.86311
chr13:98511704-98520502	early	Re-replication	0.133386	2.09201
chr13:98752604-98800502	early	Re-replication	0.152059	2.40061
chr13:98809804-98858802	early	Re-replication	0.155527	2.45838
chr13:99018204-99023402	early	Re-replication	0.214388	3.46012
chr13:99325404-99460102	early	Re-replication	0.287812	4.76838
chr13:99516204-99524302	early	Re-replication	0.257202	4.21488
chr13:99537704-99553102	early	Re-replication	0.251183	4.10741
chr13:99558404-99569602	early	Re-replication	0.255878	4.1912
chr13:99631104-99812302	early	Re-replication	0.238555	3.8834
chr13:99885304-100205802	early	Re-replication	0.25	4.08635
chr14:100032604-100119302	early	Re-replication	0.337221	5.68699
chr14:100141404-100239902	early	Re-replication	0.359805	6.11745
chr14:100272104-100380702	early	Re-replication	0.353594	5.9984
chr14:100398504-101037602	early	Re-replication	0.385931	6.6239
chr14:101076004-101275402	early	Re-replication	0.392471	6.75213
chr14:101355904-101427102	early	Re-replication	0.26372	4.33175
chr14:102077804-102492902	early	Re-replication	0.312021	5.21454
chr14:102559204-102770702	early	Re-replication	0.330708	5.56409
chr14:102778504-102960202	early	Re-replication	0.399619	6.89295
chr14:103039004-103686402	early	Re-replication	0.410139	7.10145
chr14:103701304-103966602	early	Re-replication	0.436387	7.62836
chr14:103972304-103982602	early	Re-replication	0.35075	5.94404
chr14:104179604-104484502	early	Re-replication	0.346597	5.86489
chr14:104874604-105212102	early	Re-replication	0.431495	7.52942
chr14:105262204-105308702	early	Re-replication	0.508589	9.12821
chr14:105333104-105357302	early	Re-replication	0.521868	9.41234
chr14:105364904-105492902	early	Re-replication	0.572789	10.5264
chr14:105498604-105650502	early	Re-replication	0.526797	9.51846
chr14:105663804-105705202	early	Re-replication	0.471975	8.35825
chr14:106012104-106017502	early	Re-replication	0.352698	5.98126
chr14:106092704-106302902	early	Re-replication	0.25467	4.16961
chr14:18951404-19055902	early	Re-replication	-0.225544	-3.12571
chr14:20600604-20688102	early	Re-replication	0.0641328	0.981729
chr14:20963204-20971702	early	Re-replication	0.19614	3.14518
chr14:20979504-21690202	early	Re-replication	0.258662	4.24101
chr14:21710904-21720102	early	Re-replication	0.287956	4.77101
chr14:21764404-21918802	early	Re-replication	0.235556	3.83049
chr14:22949404-23786202	early	Re-replication	0.478849	8.50132
chr14:23843404-24008002	early	Re-replication	0.385981	6.62489
chr14:24029004-24585702	early	Re-replication	0.319916	5.36166
chr14:24645304-24855902	early	Re-replication	0.334847	5.64212
chr14:24869704-24910802	early	Re-replication	0.316706	5.30176
chr14:24918504-24950502	early	Re-replication	0.266761	4.38646
chr14:25007704-25161302	early	Re-replication	0.166786	2.64683
chr14:31226204-31273002	early	Re-replication	0.0756763	1.16311
chr14:31360204-31445502	early	Re-replication	0.107065	1.66374
chr14:31579804-32173702	early	Re-replication	0.104495	1.62233
chr14:32307404-32396602	early	Re-replication	0.0477009	0.726019
chr14:32501904-32522202	early	Re-replication	0.0532648	0.812277
chr14:32528404-32598302	early	Re-replication	0.031905	0.482938
chr14:32687804-32805402	early	Re-replication	0.0448421	0.681828
chr14:32812404-32825702	early	Re-replication	0.0451613	0.686758
chr14:34708804-34722102	early	Re-replication	0.160618	2.54341
chr14:34801604-34913802	early	Re-replication	0.227335	3.68599
chr14:35092604-35099502	early	Re-replication	0.284097	4.70058
chr14:35104804-35840702	early	Re-replication	0.232334	3.77376
chr14:35852504-36225902	early	Re-replication	0.181977	2.90347
chr14:36322904-36381402	early	Re-replication	0.0253044	0.382149
chr14:39321604-39955702	early	Re-replication	0.0978886	1.51625
chr14:45163604-45168802	early	Re-replication	-0.154206	-2.18938
chr14:45184504-45425102	early	Re-replication	-0.163926	-2.31969
chr14:49943904-50015902	early	Re-replication	0.216508	3.49697
chr14:50122504-51607902	early	Re-replication	0.318905	5.34279
chr14:51617404-51662202	early	Re-replication	0.193564	3.10103
chr14:51859304-52015002	early	Re-replication	0.173697	2.76325
chr14:52047704-52066302	early	Re-replication	0.152543	2.40867
chr14:52085104-52208002	early	Re-replication	0.158446	2.50709
chr14:52297304-52363402	early	Re-replication	0.116188	1.81129
chr14:52754004-52784002	early	Re-replication	0.0858505	1.32419
chr14:52804004-52827202	early	Re-replication	0.0841644	1.29742
chr14:52835004-52853602	early	Re-replication	0.0983057	1.52294
chr14:52888304-53994802	early	Re-replication	0.145027	2.28393
chr14:53999904-54172202	early	Re-replication	0.196498	3.15131
chr14:54189304-54494402	early	Re-replication	0.249115	4.07058
chr14:54604304-54618902	early	Re-replication	0.391237	6.72789
chr14:54634704-54659202	early	Re-replication	0.395898	6.81956
chr14:54776004-55332402	early	Re-replication	0.299195	4.97723
chr14:55350504-55410802	early	Re-replication	0.248994	4.06843
chr14:55416304-56042902	early	Re-replication	0.253193	4.14324
chr14:56061804-56068902	early	Re-replication	0.195293	3.13066
chr14:56113704-56287802	early	Re-replication	0.208048	3.35024
chr14:56804904-56815702	early	Re-replication	0.0932998	1.44285
chr14:58394404-58529302	early	Re-replication	0.0900739	1.39139
chr14:58553204-58570002	early	Re-replication	0.0768681	1.18192
chr14:58575904-58601502	early	Re-replication	0.0633257	0.969101
chr14:58642804-58649002	early	Re-replication	0.0273727	0.413682
chr14:58662504-58719102	early	Re-replication	0.018584	0.280002
chr14:58747204-58752702	early	Re-replication	-0.0101601	-0.151563
chr14:59196704-59299702	early	Re-replication	0.0109508	0.164557
chr14:59532204-59843002	early	Re-replication	-0.00444053	-0.0663726
chr14:60462704-60554102	early	Re-replication	-0.027812	-0.412358
chr14:60808104-60906802	early	Re-replication	0.0153725	0.231357
chr14:60939404-61052102	early	Re-replication	0.0533863	0.814165
chr14:61191404-61322402	early	Re-replication	0.0321453	0.486617
chr14:61373104-61393102	early	Re-replication	0.0740165	1.13694
chr14:61400704-61552702	early	Re-replication	0.102731	1.59396
chr14:61563204-61840802	early	Re-replication	0.158606	2.50977
chr14:61849604-62320602	early	Re-replication	0.181044	2.88762
chr14:63876404-63889702	early	Re-replication	0.0562321	0.858417
chr14:64078904-64225002	early	Re-replication	0.125772	1.96731
chr14:64277204-64596102	early	Re-replication	0.116017	1.80852
chr14:64688504-64859602	early	Re-replication	0.227607	3.69076
chr14:64864904-65255502	early	Re-replication	0.312877	5.23046
chr14:65278804-65385702	early	Re-replication	0.313126	5.23508
chr14:65612204-65621502	early	Re-replication	0.26768	4.40301
chr14:67382504-67887002	early	Re-replication	0.177099	2.82077
chr14:67900904-68397002	early	Re-replication	0.288078	4.77324
chr14:68410504-69257302	early	Re-replication	0.473497	8.38988
chr14:69310704-69317102	early	Re-replication	0.469439	8.30564
chr14:69371404-69935202	early	Re-replication	0.415447	7.20724
chr14:69983704-70038602	early	Re-replication	0.333528	5.61723
chr14:70043604-70087702	early	Re-replication	0.297906	4.95349
chr14:71031504-71387202	early	Re-replication	0.115168	1.79475
chr14:71429004-71434402	early	Re-replication	0.069197	1.06112
chr14:71591604-71597102	early	Re-replication	0.0742982	1.14138
chr14:71716604-71792502	early	Re-replication	0.0533712	0.813931
chr14:71800304-71805802	early	Re-replication	0.0307324	0.464999
chr14:72073804-72079702	early	Re-replication	0.0267634	0.404388
chr14:72123104-72128402	early	Re-replication	0.00391959	0.0587561
chr14:72134404-72151702	early	Re-replication	-0.00144129	-0.0215654
chr14:72306004-72421502	early	Re-replication	0.0280447	0.423937
chr14:72436104-72444902	early	Re-replication	0.0350283	0.530792
chr14:73295304-73449702	early	Re-replication	0.176483	2.81034
chr14:73479504-73620702	early	Re-replication	0.206172	3.31782
chr14:73653404-73899002	early	Re-replication	0.22563	3.65614
chr14:73927304-73978902	early	Re-replication	0.310258	5.1818
chr14:74002004-74010602	early	Re-replication	0.345534	5.84465
chr14:74082404-74222102	early	Re-replication	0.375855	6.4275
chr14:74227704-74252902	early	Re-replication	0.429574	7.49067
chr14:74353704-74717102	early	Re-replication	0.423489	7.36824
chr14:74813304-75650202	early	Re-replication	0.528255	9.54991
chr14:75658004-75667502	early	Re-replication	0.41955	7.28926
chr14:75810704-75908202	early	Re-replication	0.373749	6.38663
chr14:75933504-75993802	early	Re-replication	0.328699	5.52629
chr14:76005604-76016902	early	Re-replication	0.316956	5.30642
chr14:76081704-76329702	early	Re-replication	0.238098	3.87533
chr14:76502904-76539302	early	Re-replication	0.203122	3.26521
chr14:76547904-76744802	early	Re-replication	0.236739	3.85135
chr14:77135404-78167402	early	Re-replication	0.418163	7.26151
chr14:78199204-78293102	early	Re-replication	0.212208	3.42228
chr14:89323404-89335702	early	Re-replication	0.0306429	0.463631
chr14:89345904-89351202	early	Re-replication	0.0334647	0.506823
chr14:89520304-89586402	early	Re-replication	0.055572	0.848145
chr14:90283304-90318302	early	Re-replication	0.105691	1.6416
chr14:90426604-90534202	early	Re-replication	0.118102	1.84236
chr14:90715704-90956402	early	Re-replication	0.252619	4.13301
chr14:91091504-91166202	early	Re-replication	0.193744	3.10411
chr14:91294204-91549402	early	Re-replication	0.226386	3.66938
chr14:91577304-91807702	early	Re-replication	0.208113	3.35138
chr14:92065804-92256202	early	Re-replication	0.185554	2.96429
chr14:92263104-92318202	early	Re-replication	0.201342	3.23455
chr14:92324204-92332602	early	Re-replication	0.196872	3.15773
chr14:92474604-92494102	early	Re-replication	0.185217	2.95855
chr14:92737104-93108402	early	Re-replication	0.30498	5.084
chr14:93173404-93397002	early	Re-replication	0.243633	3.97323
chr14:93712504-93753802	early	Re-replication	0.154771	2.44577
chr14:93758904-93799802	early	Re-replication	0.138115	2.16979
chr14:93885804-93908702	early	Re-replication	0.149146	2.3522
chr14:93915904-93973802	early	Re-replication	0.158082	2.50102
chr14:94418404-94468902	early	Re-replication	0.224256	3.6321
chr14:94482804-94750102	early	Re-replication	0.191372	3.06353
chr14:94872604-94902302	early	Re-replication	0.177088	2.82059
chr14:95486304-95495902	early	Re-replication	0.177185	2.82222
chr14:95563704-95569502	early	Re-replication	0.176581	2.81201
chr14:95693204-95793502	early	Re-replication	0.175086	2.78672
chr14:95919604-96170202	early	Re-replication	0.181049	2.88771
chr14:96776204-96883402	early	Re-replication	0.120777	1.88587
chr14:97508104-97565302	early	Re-replication	0.00871031	0.130788
chr14:99909204-99960502	early	Re-replication	0.245637	4.00878
chr15:100082904-100092102	early	Re-replication	0.104886	1.62863
chr15:100225404-100264002	early	Re-replication	0.0934921	1.44592
chr15:101020804-101025802	early	Re-replication	0.179544	2.86218
chr15:101103604-102185402	early	Re-replication	0.244915	3.99597
chr15:102410304-102531393	early	Re-replication	0.11277	1.75589
chr15:19963004-19988702	early	Re-replication	-0.183438	-2.57866
chr15:23057904-23126302	early	Re-replication	-0.00165102	-0.0247017
chr15:30046804-30146702	early	Re-replication	0.130924	2.05162
chr15:30158804-30234302	early	Re-replication	0.194178	3.11154
chr15:30241204-30278902	early	Re-replication	0.186339	2.97765
chr15:30450104-30455202	early	Re-replication	0.114051	1.77665
chr15:31208704-31213702	early	Re-replication	0.141058	2.21832
chr15:31276504-31300502	early	Re-replication	0.161542	2.55887
chr15:31316404-31404902	early	Re-replication	0.163971	2.59957
chr15:31684204-31708902	early	Re-replication	0.125552	1.96372
chr15:32782204-32843402	early	Re-replication	0.111623	1.73734
chr15:34254804-34330902	early	Re-replication	0.0629301	0.962913
chr15:34411104-34738602	early	Re-replication	0.121928	1.90461
chr15:34746204-34751202	early	Re-replication	0.148226	2.33694
chr15:34774104-34818302	early	Re-replication	0.142711	2.24563
chr15:34854704-34873602	early	Re-replication	0.114794	1.78869
chr15:34910804-35036102	early	Re-replication	0.13448	2.10998
chr15:35152404-35177302	early	Re-replication	0.0854167	1.3173
chr15:35387804-35419502	early	Re-replication	0.00189064	0.0283214
chr15:35427804-35443902	early	Re-replication	0.00447431	0.0670845
chr15:35611304-35644802	early	Re-replication	-0.0373304	-0.551668
chr15:35963204-36038002	early	Re-replication	-0.0923794	-1.33958
chr15:39998904-40735702	early	Re-replication	0.438647	7.67418
chr15:40798704-41537502	early	Re-replication	0.48692	8.67018
chr15:41548004-41559602	early	Re-replication	0.398341	6.86772
chr15:41641304-41648002	early	Re-replication	0.307326	5.12742
chr15:41678104-41684802	early	Re-replication	0.297543	4.94681
chr15:41725304-41765102	early	Re-replication	0.329052	5.53292
chr15:41771904-42438602	early	Re-replication	0.428939	7.47788
chr15:42444304-43041802	early	Re-replication	0.269663	4.43878
chr15:43051104-44049702	early	Re-replication	0.319774	5.35901
chr15:44201704-44209202	early	Re-replication	0.333629	5.61914
chr15:44269104-44579002	early	Re-replication	0.370836	6.33017
chr15:44600004-44725002	early	Re-replication	0.276766	4.56729
chr15:44912604-44945202	early	Re-replication	0.254235	4.16184
chr15:44958504-44964302	early	Re-replication	0.270938	4.4618
chr15:44974104-45148702	early	Re-replication	0.292139	4.84759
chr15:45303104-45359202	early	Re-replication	0.27448	4.52585
chr15:45502604-45735802	early	Re-replication	0.226004	3.66268
chr15:48986504-49067602	early	Re-replication	-0.0263232	-0.390485
chr15:49137404-49344002	early	Re-replication	-0.00159153	-0.0238121
chr15:49397204-49405002	early	Re-replication	-0.0259458	-0.384937
chr15:49429804-49485902	early	Re-replication	-0.0280779	-0.416263
chr15:49561004-49638902	early	Re-replication	-0.0399225	-0.589447
chr15:49917804-49976502	early	Re-replication	-0.0153485	-0.22855
chr15:50300904-50485502	early	Re-replication	0.128156	2.0063
chr15:50520904-51011902	early	Re-replication	0.188676	3.0175
chr15:51043404-51490602	early	Re-replication	0.24625	4.01967
chr15:51576704-52432402	early	Re-replication	0.284413	4.70633
chr15:52450804-52949602	early	Re-replication	0.188874	3.02087
chr15:56330904-56350602	early	Re-replication	-0.0455778	-0.671636
chr15:56356904-56495502	early	Re-replication	-0.0347703	-0.51429
chr15:56532104-56554202	early	Re-replication	-0.0232817	-0.34573
chr15:56597504-56634702	early	Re-replication	-0.0363057	-0.536716
chr15:56804804-57097602	early	Re-replication	0.00215078	0.0322213
chr15:57146604-57269802	early	Re-replication	0.0144567	0.217505
chr15:57480504-57580402	early	Re-replication	0.0565709	0.86369
chr15:57608004-57629402	early	Re-replication	0.0532634	0.812256
chr15:57652304-57854502	early	Re-replication	0.130491	2.04452
chr15:57870704-57878502	early	Re-replication	0.154484	2.44099
chr15:57958804-57997602	early	Re-replication	0.110154	1.71359
chr15:58042804-58047902	early	Re-replication	0.0923074	1.42701
chr15:58110004-58208502	early	Re-replication	0.126393	1.97746
chr15:58622504-58629902	early	Re-replication	0.225359	3.65139
chr15:58647004-58674802	early	Re-replication	0.233019	3.78581
chr15:58680604-58719702	early	Re-replication	0.239451	3.89922
chr15:58765704-58772102	early	Re-replication	0.25003	4.08687
chr15:58956704-59409402	early	Re-replication	0.126943	1.98645
chr15:59424304-59546002	early	Re-replication	0.146424	2.30706
chr15:59639704-59772202	early	Re-replication	0.250661	4.0981
chr15:59817804-59834102	early	Re-replication	0.264241	4.34112
chr15:59945604-59954102	early	Re-replication	0.212365	3.42501
chr15:60073904-60104502	early	Re-replication	0.179124	2.85507
chr15:60120704-60129702	early	Re-replication	0.186965	2.98833
chr15:60317804-60605802	early	Re-replication	0.126324	1.97633
chr15:60667704-60839902	early	Re-replication	0.157075	2.4842
chr15:60965904-61005002	early	Re-replication	0.083224	1.2825
chr15:62948404-63044502	early	Re-replication	0.165347	2.62267
chr15:63143904-63230102	early	Re-replication	0.194823	3.12259
chr15:63361404-63404502	early	Re-replication	0.223961	3.62693
chr15:63451104-63567202	early	Re-replication	0.252566	4.13207
chr15:63577704-63682902	early	Re-replication	0.267915	4.40726
chr15:63726304-64566202	early	Re-replication	0.274567	4.52743
chr15:64727204-65725502	early	Re-replication	0.410125	7.10117
chr15:65806204-66552202	early	Re-replication	0.442852	7.75962
chr15:66585704-66607602	early	Re-replication	0.409247	7.0837
chr15:66782904-66845002	early	Re-replication	0.43084	7.51621
chr15:66862904-68129002	early	Re-replication	0.430754	7.51446
chr15:68143604-68451902	early	Re-replication	0.252792	4.13609
chr15:68596604-68627202	early	Re-replication	0.326704	5.48881
chr15:68659604-68665202	early	Re-replication	0.326822	5.49103
chr15:68742604-68915202	early	Re-replication	0.298745	4.96894
chr15:68931504-68986302	early	Re-replication	0.297153	4.93966
chr15:69268704-69577502	early	Re-replication	0.315068	5.27123
chr15:70025904-70060502	early	Re-replication	0.222386	3.59942
chr15:70219904-70231302	early	Re-replication	0.202	3.24588
chr15:70659804-70669302	early	Re-replication	0.250007	4.08646
chr15:70699204-70749402	early	Re-replication	0.254466	4.16596
chr15:70838404-71433902	early	Re-replication	0.20823	3.35338
chr15:71530404-71540302	early	Re-replication	0.199907	3.20987
chr15:71696804-71795602	early	Re-replication	0.204339	3.2862
chr15:71893404-72497902	early	Re-replication	0.212767	3.43197
chr15:72514404-72587502	early	Re-replication	0.299154	4.97647
chr15:72609804-72625802	early	Re-replication	0.294105	4.88364
chr15:72635404-72655702	early	Re-replication	0.290693	4.82109
chr15:72668204-73100402	early	Re-replication	0.315736	5.28367
chr15:73162804-73309202	early	Re-replication	0.264169	4.33983
chr15:73338104-73344702	early	Re-replication	0.24085	3.92397
chr15:73405804-73426502	early	Re-replication	0.220881	3.57314
chr15:73445404-73490602	early	Re-replication	0.230256	3.73725
chr15:73713204-73813102	early	Re-replication	0.25836	4.2356
chr15:73855004-73869002	early	Re-replication	0.285907	4.73359
chr15:73894004-74001802	early	Re-replication	0.315046	5.27081
chr15:74059604-74306502	early	Re-replication	0.414358	7.1855
chr15:74402204-75449502	early	Re-replication	0.546443	9.94508
chr15:75547804-75662902	early	Re-replication	0.486172	8.65449
chr15:75773404-75816302	early	Re-replication	0.409207	7.08291
chr15:75837304-76431702	early	Re-replication	0.418687	7.27199
chr15:76438004-77331202	early	Re-replication	0.198813	3.19107
chr15:77364404-77819202	early	Re-replication	0.281085	4.64573
chr15:77844904-77960902	early	Re-replication	0.442724	7.75701
chr15:77975104-78482402	early	Re-replication	0.466177	8.2381
chr15:78494304-78610002	early	Re-replication	0.452183	7.95011
chr15:78635204-78643102	early	Re-replication	0.424366	7.38586
chr15:78692604-79058802	early	Re-replication	0.384527	6.59647
chr15:79150004-79272202	early	Re-replication	0.371465	6.34235
chr15:79354104-79360302	early	Re-replication	0.329563	5.54255
chr15:79369104-79479602	early	Re-replication	0.286323	4.74118
chr15:81282704-81310902	early	Re-replication	0.148861	2.34748
chr15:81319504-81352402	early	Re-replication	0.1327	2.08075
chr15:81486904-81567202	early	Re-replication	0.115279	1.79655
chr15:82466804-82798402	early	Re-replication	0.139736	2.1965
chr15:82832704-82839402	early	Re-replication	0.131839	2.06662
chr15:82873104-82880302	early	Re-replication	0.17577	2.79828
chr15:82981904-83318702	early	Re-replication	0.173377	2.75785
chr15:83325004-83361002	early	Re-replication	0.184663	2.94912
chr15:83539304-83581802	early	Re-replication	0.128785	2.01659
chr15:85109204-85698302	early	Re-replication	0.288011	4.77201
chr15:85710404-85721202	early	Re-replication	0.248127	4.05302
chr15:85846104-86184402	early	Re-replication	0.206117	3.31687
chr15:89028104-89065302	early	Re-replication	0.182859	2.91846
chr15:89420604-89550202	early	Re-replication	0.287875	4.76953
chr15:89581804-89614802	early	Re-replication	0.303568	5.0579
chr15:89630004-89636602	early	Re-replication	0.300146	4.99475
chr15:89645004-89896602	early	Re-replication	0.323562	5.42988
chr15:89962704-89999902	early	Re-replication	0.381895	6.54506
chr15:90008404-90076302	early	Re-replication	0.358688	6.09601
chr15:90097704-90109202	early	Re-replication	0.351325	5.95503
chr15:90132004-90140902	early	Re-replication	0.351602	5.96031
chr15:90152504-91355802	early	Re-replication	0.413478	7.16794
chr15:91448304-91521202	early	Re-replication	0.362742	6.17394
chr15:91620104-91684002	early	Re-replication	0.238388	3.88045
chr15:91714304-91720402	early	Re-replication	0.200522	3.22045
chr15:93222704-93258802	early	Re-replication	0.107901	1.67721
chr15:93377104-93494702	early	Re-replication	0.163166	2.58608
chr15:93503004-93509602	early	Re-replication	0.129433	2.02719
chr15:93539304-93544902	early	Re-replication	0.125766	1.96722
chr15:93564104-93590202	early	Re-replication	0.113641	1.77
chr15:99860304-99868402	early	Re-replication	0.110242	1.71501
chr15:99883004-99932102	early	Re-replication	0.12308	1.92338
chr16:10571304-10585302	early	Re-replication	0.130696	2.04788
chr16:10801704-10864302	early	Re-replication	0.280557	4.63614
chr16:11144204-11357402	early	Re-replication	0.435045	7.60119
chr16:11403004-11412202	early	Re-replication	0.474429	8.40926
chr16:11442404-11892102	early	Re-replication	0.477478	8.47274
chr16:11918404-12081802	early	Re-replication	0.328113	5.51528
chr16:12186304-12197702	early	Re-replication	0.289563	4.80041
chr16:12212804-12288202	early	Re-replication	0.251271	4.10898
chr16:12301204-12317302	early	Re-replication	0.206826	3.32912
chr16:1244004-1344502	early	Re-replication	0.546377	9.94364
chr16:13974704-14081002	early	Re-replication	0.175385	2.79177
chr16:14133204-14595902	early	Re-replication	0.290307	4.81402
chr16:14814704-14916602	early	Re-replication	0.334455	5.63473
chr16:15022004-15260402	early	Re-replication	0.355365	6.0323
chr16:15413504-15516502	early	Re-replication	0.382226	6.55152
chr16:15578504-16129502	early	Re-replication	0.459318	8.09659
chr16:1582104-1588902	early	Re-replication	0.420212	7.30253
chr16:1602204-1611102	early	Re-replication	0.397435	6.84985
chr16:16231304-16412802	early	Re-replication	0.299733	4.98714
chr16:16437604-16442602	early	Re-replication	0.252491	4.13072
chr16:16546504-16634902	early	Re-replication	0.232324	3.77358
chr16:1710804-1784402	early	Re-replication	0.30578	5.0988
chr16:17604-425102	early	Re-replication	0.360582	6.13238
chr16:18298704-18379402	early	Re-replication	0.212068	3.41986
chr16:18493304-18595002	early	Re-replication	0.251447	4.1121
chr16:18614704-18625702	early	Re-replication	0.206025	3.31529
chr16:18647904-18655002	early	Re-replication	0.191294	3.0622
chr16:18830104-18857202	early	Re-replication	0.251574	4.11437
chr16:18866304-19004602	early	Re-replication	0.313391	5.24001
chr16:19101704-19406902	early	Re-replication	0.36331	6.18486
chr16:19514404-19525302	early	Re-replication	0.267299	4.39616
chr16:19534204-19575802	early	Re-replication	0.249096	4.07025
chr16:19620804-19699402	early	Re-replication	0.178496	2.84442
chr16:20866104-20924702	early	Re-replication	0.206483	3.32319
chr16:20968404-20993302	early	Re-replication	0.220491	3.56634
chr16:21182904-21266102	early	Re-replication	0.245539	4.00705
chr16:21294804-21304002	early	Re-replication	0.247015	4.03326
chr16:21447504-21491302	early	Re-replication	0.290042	4.80916
chr16:21602104-22164402	early	Re-replication	0.321345	5.38839
chr16:22185004-22225802	early	Re-replication	0.300835	5.00747
chr16:22303804-22429002	early	Re-replication	0.249018	4.06886
chr16:22491304-22611602	early	Re-replication	0.294229	4.88592
chr16:2359704-2460802	early	Re-replication	0.496849	8.87921
chr16:24539204-24604602	early	Re-replication	0.217142	3.508
chr16:24718904-24989302	early	Re-replication	0.249536	4.07807
chr16:25061304-25169202	early	Re-replication	0.219116	3.54236
chr16:25212004-25219902	early	Re-replication	0.169165	2.68685
chr16:25243004-25291302	early	Re-replication	0.164426	2.60721
chr16:2670504-2735002	early	Re-replication	0.444497	7.79312
chr16:27348504-27437902	early	Re-replication	0.15648	2.47426
chr16:27893904-27965702	early	Re-replication	0.359365	6.109
chr16:27972804-28046702	early	Re-replication	0.348185	5.89512
chr16:28160104-28188002	early	Re-replication	0.416001	7.21829
chr16:28205404-28380202	early	Re-replication	0.414573	7.18979
chr16:2844704-2904302	early	Re-replication	0.634674	11.9343
chr16:28478504-28806602	early	Re-replication	0.487777	8.68816
chr16:28920004-28988102	early	Re-replication	0.474011	8.40057
chr16:29010704-29020802	early	Re-replication	0.464209	8.19744
chr16:29075804-29112702	early	Re-replication	0.455915	8.02665
chr16:29127404-29387202	early	Re-replication	0.441916	7.74059
chr16:2927304-2945002	early	Re-replication	0.604048	11.23
chr16:29396704-29428902	early	Re-replication	0.372798	6.36819
chr16:29467504-29630102	early	Re-replication	0.412765	7.15374
chr16:29646804-29796402	early	Re-replication	0.487693	8.68641
chr16:29854804-29869702	early	Re-replication	0.48071	8.54017
chr16:29933904-30141102	early	Re-replication	0.470599	8.3297
chr16:30240204-30775102	early	Re-replication	0.516506	9.2973
chr16:30815904-31033702	early	Re-replication	0.489425	8.72278
chr16:3115004-3574002	early	Re-replication	0.415313	7.20456
chr16:31254004-31396202	early	Re-replication	0.365924	6.23524
chr16:34032004-34072802	early	Re-replication	-0.184562	-2.59348
chr16:35189604-35332502	early	Re-replication	-0.221507	-3.07395
chr16:3848804-4322602	early	Re-replication	0.477597	8.47523
chr16:4332104-4490502	early	Re-replication	0.449474	7.89468
chr16:4496404-4508002	early	Re-replication	0.384273	6.59149
chr16:4517504-4574202	early	Re-replication	0.408215	7.06321
chr16:46727204-46923202	early	Re-replication	0.168144	2.66967
chr16:4709604-4835202	early	Re-replication	0.404112	6.98181
chr16:47203604-47263202	early	Re-replication	0.0597474	0.913199
chr16:48354904-48382902	early	Re-replication	0.101252	1.57019
chr16:4841404-5407502	early	Re-replication	0.376148	6.43319
chr16:50070804-50172602	early	Re-replication	0.195861	3.14039
chr16:50195604-50306802	early	Re-replication	0.175956	2.80144
chr16:50312904-50458102	early	Re-replication	0.205687	3.30946
chr16:50483604-50494302	early	Re-replication	0.197366	3.16622
chr16:50544204-50580802	early	Re-replication	0.191868	3.07201
chr16:529204-615302	early	Re-replication	0.394162	6.78539
chr16:53399904-53447702	early	Re-replication	-0.0796796	-1.16046
chr16:56211904-56235302	early	Re-replication	0.2735	4.50813
chr16:56374704-56392302	early	Re-replication	0.323282	5.42465
chr16:56397304-56876402	early	Re-replication	0.439176	7.68492
chr16:56932204-56939502	early	Re-replication	0.485104	8.6321
chr16:56951704-57288602	early	Re-replication	0.470082	8.31898
chr16:57297304-57304902	early	Re-replication	0.457756	8.06447
chr16:57318204-57888702	early	Re-replication	0.509263	9.14258
chr16:57970004-57978302	early	Re-replication	0.488024	8.69336
chr16:58039404-58407602	early	Re-replication	0.368702	6.28889
chr16:58413204-58443602	early	Re-replication	0.294587	4.89249
chr16:58555204-58652302	early	Re-replication	0.221759	3.58847
chr16:58757604-58779902	early	Re-replication	0.160346	2.53887
chr16:58847804-58999102	early	Re-replication	0.0882653	1.36259
chr16:66165604-66210602	early	Re-replication	0.297319	4.94271
chr16:66237904-66244002	early	Re-replication	0.296694	4.9312
chr16:66419904-66875902	early	Re-replication	0.521537	9.40521
chr16:66905504-67209502	early	Re-replication	0.6305	11.8374
chr16:67220904-67228802	early	Re-replication	0.560262	10.2487
chr16:67248004-67261402	early	Re-replication	0.586423	10.8314
chr16:67296804-67304502	early	Re-replication	0.60361	11.22
chr16:67331404-67854102	early	Re-replication	0.490902	8.75384
chr16:67905804-68001202	early	Re-replication	0.505205	9.05623
chr16:68103704-68236402	early	Re-replication	0.371391	6.34091
chr16:68412404-68601102	early	Re-replication	0.442219	7.74675
chr16:68815204-69191702	early	Re-replication	0.352563	5.97867
chr16:69247704-69716302	early	Re-replication	0.479517	8.51526
chr16:69880304-69885802	early	Re-replication	0.341539	5.76877
chr16:69900304-70022802	early	Re-replication	0.388325	6.67078
chr16:70043304-70054102	early	Re-replication	0.390291	6.70933
chr16:70069304-70528302	early	Re-replication	0.39096	6.72245
chr16:70535304-70864802	early	Re-replication	0.394309	6.78827
chr16:71202704-71230802	early	Re-replication	0.209544	3.37613
chr16:71236604-71262202	early	Re-replication	0.247958	4.05001
chr16:71518604-72007802	early	Re-replication	0.23331	3.79093
chr16:72022204-72027402	early	Re-replication	0.234745	3.81619
chr16:72034204-72197602	early	Re-replication	0.199347	3.20024
chr16:72203304-72336002	early	Re-replication	0.123309	1.92712
chr16:73128304-73133602	early	Re-replication	0.155041	2.45027
chr16:73166704-73178802	early	Re-replication	0.157557	2.49225
chr16:74218504-74449902	early	Re-replication	0.262643	4.31241
chr16:74534404-74540402	early	Re-replication	0.311179	5.19889
chr16:74562004-74662202	early	Re-replication	0.290876	4.82444
chr16:74788204-75006002	early	Re-replication	0.302904	5.04565
chr16:75025604-75066202	early	Re-replication	0.256373	4.20005
chr16:75164104-75729902	early	Re-replication	0.293691	4.87604
chr16:75753004-75781402	early	Re-replication	0.151769	2.3958
chr16:75932504-76005902	early	Re-replication	0.0703636	1.07945
chr16:80990404-81186102	early	Re-replication	0.321585	5.39287
chr16:81242004-81432302	early	Re-replication	0.417047	7.2392
chr16:81532104-81538202	early	Re-replication	0.373359	6.37906
chr16:81577104-81582102	early	Re-replication	0.346168	5.85671
chr16:81590204-81613402	early	Re-replication	0.331661	5.58203
chr16:81638404-81784902	early	Re-replication	0.349841	5.92671
chr16:81794704-81804102	early	Re-replication	0.327385	5.50159
chr16:81859204-82025302	early	Re-replication	0.240726	3.92177
chr16:83780904-83812602	early	Re-replication	0.232759	3.78123
chr16:84080904-84196902	early	Re-replication	0.420644	7.31117
chr16:84229204-84446402	early	Re-replication	0.445958	7.8229
chr16:842804-1095702	early	Re-replication	0.563967	10.3306
chr16:84471804-84476802	early	Re-replication	0.42389	7.3763
chr16:84568104-84995802	early	Re-replication	0.489977	8.73439
chr16:85006904-85013302	early	Re-replication	0.509929	9.15677
chr16:85025204-85341102	early	Re-replication	0.52971	9.58134
chr16:8504504-8545902	early	Re-replication	0.118137	1.84294
chr16:85436404-85496302	early	Re-replication	0.469804	8.31321
chr16:8553904-8576302	early	Re-replication	0.154811	2.44643
chr16:85786604-85858802	early	Re-replication	0.36117	6.14368
chr16:85880604-85886602	early	Re-replication	0.341415	5.76642
chr16:85905604-85917702	early	Re-replication	0.326662	5.48803
chr16:85926704-86036702	early	Re-replication	0.320699	5.3763
chr16:8678104-8831002	early	Re-replication	0.224545	3.63715
chr16:87122004-87185302	early	Re-replication	0.252924	4.13844
chr16:87204204-87222402	early	Re-replication	0.248494	4.05954
chr16:87243904-87303302	early	Re-replication	0.261401	4.29011
chr16:87479104-87571602	early	Re-replication	0.375849	6.42739
chr16:87598504-87624202	early	Re-replication	0.441463	7.73138
chr16:87722304-87828102	early	Re-replication	0.500729	8.96129
chr16:87949604-88093202	early	Re-replication	0.465672	8.22768
chr16:88119204-88465702	early	Re-replication	0.541308	9.833
chr16:88777704-88848302	early	Re-replication	0.4476	7.85641
chr16:88860104-89282702	early	Re-replication	0.497274	8.88819
chr16:8941804-9054802	early	Re-replication	0.342715	5.79108
chr16:90052604-90069602	early	Re-replication	0.271679	4.4752
chr16:90080104-90339902	early	Re-replication	0.199468	3.20231
chr16:9189904-9545002	early	Re-replication	0.26625	4.37726
chr17:1164804-1235402	early	Re-replication	0.4836	8.6006
chr17:1289204-1298702	early	Re-replication	0.404391	6.98733
chr17:1405704-1481202	early	Re-replication	0.433943	7.57889
chr17:147904-162102	early	Re-replication	0.211012	3.40155
chr17:15242704-15254402	early	Re-replication	0.151076	2.38428
chr17:15520604-15535102	early	Re-replication	0.240657	3.92054
chr17:15543204-15665702	early	Re-replication	0.272029	4.48151
chr17:15674904-15789202	early	Re-replication	0.318249	5.33053
chr17:1593304-1900902	early	Re-replication	0.5009	8.96491
chr17:15975504-16010602	early	Re-replication	0.230613	3.74352
chr17:16102504-16232302	early	Re-replication	0.321456	5.39047
chr17:16380004-17044102	early	Re-replication	0.470612	8.32997
chr17:17175804-17185702	early	Re-replication	0.427612	7.45114
chr17:17191004-17499502	early	Re-replication	0.492608	8.78975
chr17:17593104-17617302	early	Re-replication	0.526259	9.50685
chr17:17741704-18616502	early	Re-replication	0.496827	8.87874
chr17:18665804-18887802	early	Re-replication	0.471664	8.35179
chr17:18966204-19089202	early	Re-replication	0.568421	10.4293
chr17:19121904-19165302	early	Re-replication	0.558371	10.2069
chr17:19176404-20181702	early	Re-replication	0.397587	6.85284
chr17:1990504-2204802	early	Re-replication	0.329276	5.53715
chr17:20256804-20266002	early	Re-replication	0.253405	4.14703
chr17:20273304-20307902	early	Re-replication	0.243483	3.97057
chr17:20323704-20334502	early	Re-replication	0.247586	4.0434
chr17:20764504-20783902	early	Re-replication	0.157112	2.48481
chr17:20797204-20808302	early	Re-replication	0.183643	2.93178
chr17:20823504-20838702	early	Re-replication	0.245608	4.00828
chr17:20939804-20965302	early	Re-replication	0.243776	3.97577
chr17:20987604-21004802	early	Re-replication	0.263765	4.33255
chr17:21394004-21414502	early	Re-replication	0.24072	3.92166
chr17:2332404-2456102	early	Re-replication	0.352126	5.97033
chr17:239504-335002	early	Re-replication	0.196067	3.14393
chr17:25552404-25645002	early	Re-replication	0.162441	2.57393
chr17:2565304-2935502	early	Re-replication	0.373981	6.39112
chr17:26180704-26191902	early	Re-replication	0.227852	3.69505
chr17:26293604-26654702	early	Re-replication	0.300691	5.0048
chr17:26794004-26906002	early	Re-replication	0.40875	7.07384
chr17:26917904-26941302	early	Re-replication	0.381491	6.53719
chr17:26957304-26964302	early	Re-replication	0.373072	6.37348
chr17:27096904-27116402	early	Re-replication	0.428992	7.47895
chr17:27125304-29089802	early	Re-replication	0.397442	6.84999
chr17:29177304-29254702	early	Re-replication	0.336656	5.6763
chr17:29284304-29754902	early	Re-replication	0.380052	6.50914
chr17:2940504-3471902	early	Re-replication	0.297434	4.94482
chr17:29793804-29810502	early	Re-replication	0.358329	6.08911
chr17:29895604-30060802	early	Re-replication	0.330772	5.5653
chr17:30104204-30159202	early	Re-replication	0.293494	4.87243
chr17:30186404-30194202	early	Re-replication	0.286965	4.75291
chr17:30313004-30431802	early	Re-replication	0.312464	5.22277
chr17:30451604-30933602	early	Re-replication	0.278415	4.5972
chr17:30941404-31099702	early	Re-replication	0.181943	2.90289
chr17:33546704-33555902	early	Re-replication	0.155073	2.4508
chr17:33594504-33617002	early	Re-replication	0.194314	3.11388
chr17:33714504-33834402	early	Re-replication	0.22346	3.61819
chr17:33904504-33916302	early	Re-replication	0.214093	3.45499
chr17:33930804-34296802	early	Re-replication	0.250607	4.09715
chr17:34302204-34378002	early	Re-replication	0.246742	4.0284
chr17:34387304-34395102	early	Re-replication	0.23373	3.79832
chr17:34996104-35119702	early	Re-replication	0.409639	7.0915
chr17:35127704-35649202	early	Re-replication	0.341427	5.76665
chr17:35742404-35802802	early	Re-replication	0.186205	2.97537
chr17:357704-522202	early	Re-replication	0.216652	3.49947
chr17:35853104-36111502	early	Re-replication	0.299959	4.99131
chr17:3611404-4065502	early	Re-replication	0.436352	7.62766
chr17:36173804-36196602	early	Re-replication	0.387517	6.65495
chr17:36205404-36237902	early	Re-replication	0.380125	6.51058
chr17:36398404-36407302	early	Re-replication	0.390704	6.71744
chr17:36489704-36497302	early	Re-replication	0.446189	7.82761
chr17:36507804-36866302	early	Re-replication	0.497661	8.89636
chr17:36879504-36899102	early	Re-replication	0.443994	7.78288
chr17:36905304-37054502	early	Re-replication	0.472134	8.36156
chr17:37067104-37085402	early	Re-replication	0.464175	8.19673
chr17:37141304-37331502	early	Re-replication	0.490555	8.74654
chr17:37370004-37523702	early	Re-replication	0.422367	7.34572
chr17:37633404-38244402	early	Re-replication	0.50436	9.03829
chr17:38268604-38381602	early	Re-replication	0.520793	9.38924
chr17:38431904-38474702	early	Re-replication	0.457984	8.06916
chr17:38480104-40724102	early	Re-replication	0.566535	10.3874
chr17:4070504-4255602	early	Re-replication	0.413618	7.17074
chr17:40736204-41030002	early	Re-replication	0.508368	9.12351
chr17:41278404-41299102	early	Re-replication	0.319566	5.35512
chr17:41450904-41456302	early	Re-replication	0.369715	6.30849
chr17:41474904-41480302	early	Re-replication	0.371593	6.34484
chr17:41516104-41674602	early	Re-replication	0.438322	7.66759
chr17:41680804-42058002	early	Re-replication	0.530394	9.59612
chr17:42140704-42334802	early	Re-replication	0.514454	9.25338
chr17:42374004-42381002	early	Re-replication	0.571821	10.5048
chr17:42432504-42820902	early	Re-replication	0.576287	10.6044
chr17:4262804-4273802	early	Re-replication	0.454325	7.99401
chr17:42838504-43088502	early	Re-replication	0.642181	12.1092
chr17:4309604-4321902	early	Re-replication	0.49685	8.87922
chr17:43190704-43906602	early	Re-replication	0.523276	9.44262
chr17:4354604-4849102	early	Re-replication	0.503418	9.01829
chr17:44115604-44121002	early	Re-replication	0.350716	5.9434
chr17:44144404-45164002	early	Re-replication	0.366791	6.25197
chr17:45263804-45714602	early	Re-replication	0.389606	6.69589
chr17:45766004-46681102	early	Re-replication	0.57338	10.5395
chr17:46712604-47176502	early	Re-replication	0.426359	7.42592
chr17:47187304-47209302	early	Re-replication	0.3989	6.87874
chr17:47348604-48135202	early	Re-replication	0.497889	8.90118
chr17:48159904-49174902	early	Re-replication	0.636454	11.9757
chr17:49181104-49201102	early	Re-replication	0.389315	6.69019
chr17:49324904-49373402	early	Re-replication	0.287358	4.76009
chr17:4996804-5120202	early	Re-replication	0.338222	5.70592
chr17:5208804-5334302	early	Re-replication	0.227092	3.68174
chr17:5340604-5358602	early	Re-replication	0.209198	3.37014
chr17:55010004-55348402	early	Re-replication	0.222632	3.60372
chr17:55574304-55579602	early	Re-replication	0.22834	3.70361
chr17:55714804-57044602	early	Re-replication	0.42205	7.33937
chr17:57078204-57175502	early	Re-replication	0.184158	2.94053
chr17:57355404-57691902	early	Re-replication	0.307377	5.12837
chr17:57697504-57723702	early	Re-replication	0.273422	4.50671
chr17:57832204-57885102	early	Re-replication	0.326892	5.49234
chr17:57918204-58610402	early	Re-replication	0.337432	5.69098
chr17:58640204-58646902	early	Re-replication	0.245651	4.00903
chr17:58663704-58669102	early	Re-replication	0.245954	4.0144
chr17:58676204-58684602	early	Re-replication	0.24042	3.91635
chr17:58711404-58729202	early	Re-replication	0.211825	3.41564
chr17:58869104-59003702	early	Re-replication	0.148854	2.34737
chr17:59057704-59085102	early	Re-replication	0.167891	2.66542
chr17:59108404-59126602	early	Re-replication	0.164265	2.60451
chr17:59224604-59392402	early	Re-replication	0.20399	3.28016
chr17:59398004-59434802	early	Re-replication	0.237542	3.86551
chr17:59534504-59544802	early	Re-replication	0.30361	5.05868
chr17:59550104-59956202	early	Re-replication	0.209975	3.38359
chr17:60283304-60305102	early	Re-replication	0.307998	5.13988
chr17:60312804-60669902	early	Re-replication	0.258047	4.22999
chr17:60762004-60878302	early	Re-replication	0.284029	4.69933
chr17:60904004-61069802	early	Re-replication	0.255068	4.17672
chr17:61077804-61091502	early	Re-replication	0.238106	3.87547
chr17:61104404-61768102	early	Re-replication	0.342717	5.79113
chr17:61916004-61962702	early	Re-replication	0.394111	6.78438
chr17:61973104-62338902	early	Re-replication	0.394195	6.78603
chr17:62438004-63077902	early	Re-replication	0.503908	9.02868
chr17:63090904-63332002	early	Re-replication	0.435661	7.61366
chr17:63608904-63881802	early	Re-replication	0.245471	4.00585
chr17:63894904-63919602	early	Re-replication	0.177304	2.82423
chr17:63969704-63997602	early	Re-replication	0.177927	2.83478
chr17:64019904-64455502	early	Re-replication	0.159434	2.5236
chr17:6456804-6462002	early	Re-replication	0.324996	5.45675
chr17:6478304-6771402	early	Re-replication	0.349809	5.9261
chr17:64888204-64915602	early	Re-replication	0.323958	5.4373
chr17:64926304-64945202	early	Re-replication	0.331409	5.57729
chr17:64953604-64968402	early	Re-replication	0.333812	5.6226
chr17:65037504-65302702	early	Re-replication	0.291119	4.82889
chr17:65312004-65761002	early	Re-replication	0.288635	4.78343
chr17:65807604-66013602	early	Re-replication	0.307771	5.13567
chr17:66039704-66528102	early	Re-replication	0.302598	5.03999
chr17:66543804-66562202	early	Re-replication	0.183565	2.93045
chr17:66581204-66686902	early	Re-replication	0.156142	2.46862
chr17:66701604-66711602	early	Re-replication	0.131659	2.06366
chr17:6779304-7106602	early	Re-replication	0.462625	8.16474
chr17:70079504-70176102	early	Re-replication	0.170349	2.70679
chr17:70277804-70283002	early	Re-replication	0.278303	4.59517
chr17:70300304-70436302	early	Re-replication	0.355446	6.03385
chr17:70451004-70468502	early	Re-replication	0.31254	5.22418
chr17:70481204-71061602	early	Re-replication	0.27312	4.50125
chr17:71165604-71383802	early	Re-replication	0.333046	5.60813
chr17:71390804-71396102	early	Re-replication	0.343012	5.79672
chr17:71403404-71425102	early	Re-replication	0.319824	5.35995
chr17:72467204-72612502	early	Re-replication	0.419519	7.28865
chr17:72619404-72732302	early	Re-replication	0.419559	7.28944
chr17:72816504-73094302	early	Re-replication	0.533968	9.67351
chr17:7295804-7301702	early	Re-replication	0.529746	9.58212
chr17:7307304-8083702	early	Re-replication	0.468358	8.28326
chr17:73232404-73245602	early	Re-replication	0.487465	8.68161
chr17:73275604-73555402	early	Re-replication	0.520183	9.37614
chr17:73649004-73703502	early	Re-replication	0.549008	10.0012
chr17:73742904-74712002	early	Re-replication	0.551267	10.0507
chr17:746604-754402	early	Re-replication	0.188063	3.00704
chr17:74765104-75252102	early	Re-replication	0.438104	7.66316
chr17:75509804-75585402	early	Re-replication	0.332589	5.59953
chr17:75649804-75704502	early	Re-replication	0.369272	6.29991
chr17:75829204-75861702	early	Re-replication	0.398241	6.86573
chr17:75881804-76101702	early	Re-replication	0.432357	7.54685
chr17:76173204-77374402	early	Re-replication	0.502547	8.99982
chr17:77515104-77591902	early	Re-replication	0.462367	8.15942
chr17:77662404-77770102	early	Re-replication	0.483414	8.59671
chr17:77874904-77932602	early	Re-replication	0.527918	9.54264
chr17:78025104-78135302	early	Re-replication	0.495542	8.8516
chr17:78156004-78183802	early	Re-replication	0.490292	8.74101
chr17:78221204-78705402	early	Re-replication	0.449432	7.89381
chr17:78868404-78985802	early	Re-replication	0.399157	6.88382
chr17:78995904-79166302	early	Re-replication	0.513713	9.23753
chr17:79173104-79230802	early	Re-replication	0.521419	9.40269
chr17:79236204-79364802	early	Re-replication	0.629201	11.8074
[truncated: 44,995 more rows]
